# Supplementary material for: Dissection of Insertion–Deletion Variants within Differentially Expressed Genes Involved in Wood Formation in Populus
Source: Front Plant Sci. 2018 Jan 18;8:2199. doi: 10.3389/fpls.2017.02199 (PMC5778123; doi:10.3389/fpls.2017.02199)
Supplement: Supplementary file 11 [file Data_Sheet_1.xlsx]

## Sheet: Supplementary Information 
Supplemental Information files S1-S8
Data S1 Validation of InDels by PCR amplification and capillary electrophoresis.
Data S2 Summary of 697 differentially expressed genes with an FDR q < 0.10 and p < 1.0e-03.
Data S3 Seventy-seven significant Gene Ontology (GO) terms of 679 genes or gene fragments identified from the P. tomentosa genomic resequencing data with an FDR-adjusted value of ≤ 0.05.
Data S4 Detailed information on the 5,482 high-quality InDels identified from the 629 genes or gene fragments with a quality score > Q20.
Data S5 Frequency distribution of InDels sizes within coding regions.
Data S6 Pathway enrichment analysis of unique alleles among three climatic regions.
Data S7 The genotypic data for 742 common InDels (minor allele frequency ≥ 0.05) used in the association analysis of the P. tomentosa natural population.
Data S8 Detailed InDel heterozygosity calculated by Nei’s expected heterozygosity.
Data S9 Detailed information on the significant pairwise epistatic effects among the InDels for each trait in the P. tomentosa natural population with P < 1e-04.

## Sheet: Data S1
Data S1 Validation of InDels by PCR amplification and capillary electrophoresis.

## Sheet: Data S2
Data S2 Summary of 697 differentially expressed genes with an FDR q < 0.10 and p < 1.0e-03.
Gene_Model	Chromosome	Synonyms	Annotated Description	Gene_GO_id	AT_homolog	size	Genebank number
Potri.001G001500	Chr01	POPTR_0001s03880	similar to RING/U-box superfamily protein	NF	AT5G56340	2551	KU573093
Potri.001G015100	Chr01	POPTR_0001s05280, Pt-L1.1, fgenesh4_pm.C_LG_I000132	similar to Cyanogenic beta-glucosidase precursor (Linamarase). [ORG:Trifolium repens]; [ co-ortholog (2of2) of AAA93032, AAL07434, CAA49835, P26204, GLJY31, CAA40057, At3g60130, AAL06338, CAA40058, AAL07435, AAL39079, AAF04007, At5g44640, S31918, AAL35324	GO:0004553-hydrolase activity, hydrolyzing O-glycosyl compounds;GO:0005975-carbohydrate metabolism	AT5G44640	4221	KU573094
Potri.001G036900	Chr01	POPTR_0001s07400, Pt-4CL.3, Ptr4CL3, grail3.0100002702	similar to 4-coumarate-CoA ligase (EC 6.2.1.12) - quaking aspen. [ORG:Populus tremuloides]; [ co-ortholog (1of4) of AAC24503, At1g51680, CAB97359, CAA49575, AAC97600, AAK58908, AAF91310, AAL56850, AAS88873, S31705, P31686, T08074, AAL35216, AAL02145, AAF7	GO:0003824-catalytic activity;GO:0008152-metabolism	AT3G21240	3520	KU573095
Potri.001G042900	Chr01	POPTR_0001s03440, eugene3.02080010, HCQ3	transferase family protein; similar to anthranilate N-hydroxycinnamoyl/benzoyltransferase from Dianthus caryophyllus (GI:3288180; similar to GI:2239091); [ co-ortholog (2of2) of At5g48930, ]	GO:0016747-transferase activity, transferring groups other than amino-acyl groups	AT5G48930	5233	KU573096
Potri.001G050200	Chr01	POPTR_0001s14460, Pt-ATCSLD1.2, fgenesh4_pg.C_LG_I000442	cellulose synthase family protein; similar to gi:2827143 from Arabidopsis thaliana (Ath-B); similar to cellulose synthase; [ co-ortholog (2of2) of At2g33100, ]	GO:0016760-cellulose synthase (UDP-forming) activity;GO:0030244-cellulose biosynthesis;GO:0016020-membrane	AT2G33100	4894	KU573097
Potri.001G055700	Chr01	POPTR_0001s13900, fgenesh4_pm.C_LG_I000177, Ptr4CL11	4-coumarate--CoA ligase family protein; 4-coumaroyl-CoA synthase family protein; similar to gi:112801 from Petroselinum crispum; similar to GB:AAD40664 from (Solanum tuberosum) (J. Biol. Chem. 266 (13); similar to 8551-8559 (1991)); [ ortholog of At1g6294	GO:0003824-catalytic activity;GO:0008152-metabolism	AT1G62940	2579	KU573098
Potri.001G078900	Chr01	POPTR_0001s11870, estExt_fgenesh4_pg.C_LG_I0683, POPTRKOR1, Pt-KOR1.2	similar to endo-1; similar to 4-beta-glucanase. [ORG:Populus tremuloides]; [ co-ortholog (2of3) of BAC22690, AAS45400, At5g49720, At4g24260, ]	GO:0004553-hydrolase activity, hydrolyzing O-glycosyl compounds;GO:0005975-carbohydrate metabolism	AT5G49720	\	\
Potri.001G083200	Chr01	POPTR_0001s11430, fgenesh4_pm.C_LG_I000271	similar to cellulase	GO:0004553-hydrolase activity, hydrolyzing O-glycosyl compounds;GO:0005975-carbohydrate metabolism	AT1G02800	2203	KU573099
Potri.001G092200	Chr01	POPTR_0001s10560, fgenesh4_pg.C_LG_I000818	similar to endo-glucanase 2. [ORG:Ficus carica]; [ co-ortholog (2of2) of AAR27060, At1g64390, ]	GO:0004553-hydrolase activity, hydrolyzing O-glycosyl compounds;GO:0005975-carbohydrate metabolism;GO:0030246-carbohydrate binding;GO:0005576-extracellular	AT1G64390	5162	KU573100
Potri.001G098800	Chr01	POPTR_0001s09910	similar to glycosyl hydrolase	GO:0004553-hydrolase activity, hydrolyzing O-glycosyl compounds;GO:0005975-carbohydrate metabolism	AT4G09740	2691	KU573101
Potri.001G136200	Chr01	POPTR_0001s01880, fgenesh4_pm.C_scaffold_29000116	similar to cellulose synthase-like D1 protein; similar to PtCSLD1. [ORG:Populus tremuloides]; [ co-ortholog (1of3) of AAN32658, ]	GO:0016760-cellulose synthase (UDP-forming) activity;GO:0030244-cellulose biosynthesis;GO:0016020-membrane	AT3G03050	4494	KU573102
Potri.001G177400	Chr01	POPTR_0001s17770, estExt_Genewise1_v1.C_LG_I9550, Pt-IAA8.3	similar to Auxin-induced protein IAA4. [ORG:Pisum sativum]; [ co-ortholog (1of3) of CAA48297, P49679, CAC84712, BAA85822, CAA48298, S39075, ]	GO:0006355-regulation of transcription, DNA-dependent;GO:0005634-nucleus	AT1G04250	1912	KU573103
Potri.001G197900	Chr01	POPTR_0001s20480, grail3.0097004901	similar to translation initiation factor 4A. [ORG:Phaseolus vulgaris]; [ co-ortholog (4of4) of AAQ08996, ]	GO:0003676-nucleic acid binding;GO:0005524-ATP binding;GO:0008026-ATP dependent helicase activity;GO:0004386-helicase activity	AT3G13920	3860	KU573104
Potri.001G198900	Chr01	POPTR_0001s20610, fgenesh4_pg.C_scaffold_97000045	hydroxyproline-rich glycoprotein family protein; similar to proline-rich extensin domain containing protein; [ ortholog of At1g72790,]	NF	NF	1421	KU573105
Potri.001G199100	Chr01	POPTR_0001s20630	similar to threonine synthase	GO:0003824-catalytic activity;GO:0008152-metabolism;GO:0030170-pyridoxal phosphate binding	NF	2031	KU573106
Potri.001G200100	Chr01	POPTR_0001s20720, estExt_fgenesh4_pg.C_970030, Pt-CYP90.1	similar to cytochrome P450; putative; similar to Cytochrome P450 90C1 (ROTUNDIFOLIA3) (SP:Q9M066) (Arabidopsis thaliana); similar to CYP90D (GI:14971017) (Arabidopsis thaliana); similar to member of CYP90D; [ ortholog of At3g13730,]	GO:0009055-electron carrier activity;GO:0016705-oxidoreductase activity, acting on paired donors, with incorporation or reduction of molecular oxygen;GO:0005506-iron ion binding;GO:0020037-heme binding;GO:0055114-oxidation reduction	AT3G13730	5495	KU573107
Potri.001G200200	Chr01	POPTR_0001s20740, POPTR_0001s20730, grail3.0097002902	similar to expressed protein in Arabidopsis thaliana; [ ortholog of At1g55160,]	NF	NF	4999	KU573108
Potri.001G201700	Chr01	POPTR_0001s20890, eugene3.00970012	similar to expressed protein in Arabidopsis thaliana; similar to expression supported by MPSS; [ ortholog of At1g52530,]	NF	NF	2085	KU573109
Potri.001G206100	Chr01	POPTR_0001s21370	NF	NF	NF	9976	KU573110
Potri.001G207000	Chr01	POPTR_0001s21450, estExt_fgenesh4_pm.C_LG_I0505	similar to expressed protein in Arabidopsis thaliana; [ co-ortholog (1of3) of At3g26410, ]	NF	NF	3863	KU573111
Potri.001G207100	Chr01	POPTR_0001s21460	similar to RNA-binding (RRM/RBD/RNP motifs) family protein with retrovirus zinc finger-like domain	GO:0003676-nucleic acid binding;GO:0008270-zinc ion binding	AT3G26420	1464	KU573112
Potri.001G222900	Chr01	POPTR_0001s23070	similar to beta glucosidase	GO:0004553-hydrolase activity, hydrolyzing O-glycosyl compounds;GO:0005975-carbohydrate metabolism	AT2G44480	3070	KU573113
Potri.001G223300	Chr01	POPTR_0001s23080, eugene3.01490044, Pt-PLIN-GEN.27	similar to linamarase. [ORG:Manihot esculenta]; [ co-ortholog (7of27) of CAA64442, AAB22162, S23940, T10791, AAM21577, AAP51059, AAO49267, AAB71381, ]	GO:0004553-hydrolase activity, hydrolyzing O-glycosyl compounds;GO:0005975-carbohydrate metabolism	AT2G44480	3069	KU573114
Potri.001G226100	Chr01	POPTR_0001s23330	similar to beta glucosidase	GO:0004553-hydrolase activity, hydrolyzing O-glycosyl compounds;GO:0005975-carbohydrate metabolism	AT3G60130	7739	KU573115
Potri.001G226200	Chr01	POPTR_0001s23320, Pt-PLIN-GEN.19, gw1.I.9749.1	similar to linamarase. [ORG:Manihot esculenta]; [ co-ortholog (25of27) of CAA64442, AAB22162, S23940, T10791, AAM21577, AAP51059, AAO49267, AAB71381, ]	GO:0004553-hydrolase activity, hydrolyzing O-glycosyl compounds;GO:0005975-carbohydrate metabolism	AT5G24550	5750	KU573116
Potri.001G227300	Chr01	NF	similar to beta glucosidase	GO:0004553-hydrolase activity, hydrolyzing O-glycosyl compounds;GO:0005975-carbohydrate metabolism	AT2G44480	4668	KU573117
Potri.001G240900	Chr01	POPTR_0001s24760, Pt-EXPA6.2, estExt_Genewise1_v1.C_LG_I1253, PtrEXPA1	similar to alpha-expansin 1. [ORG:Populus tremula x Populus tremuloides]; [ co-ortholog (1of2) of At2g28950, AAL31477, AAK48848, AAR09168, AAK72877, AAL31476, ]	NF	AT2G39700	2771	KU573118
Potri.001G266400	Chr01	POPTR_0001s27320, estExt_Genewise1_v1.C_LG_I1792, Pt-CESA4.6	similar to cellulose synthase. [ORG:Populus tremuloides]; [ co-ortholog (4of6) of AAT66941, AAL23710, AAO25536, AAQ95211, ]	GO:0016020-membrane;GO:0030244-cellulose biosynthesis;GO:0016760-cellulose synthase (UDP-forming) activity	AT5G05170	7334	KU573119
Potri.001G268600	Chr01	POPTR_0001s27550, CADL9, eugene3.00011775, Pt-CAD.6	similar to unnamed protein product. [ORG:Fragaria x ananassa]; [ co-ortholog (5of6) of AAK28509, CAC09054, AAD10327, CAC09053, CAC09056, ]	GO:0008270-zinc ion binding;GO:0016491-oxidoreductase activity;GO:0055114-oxidation reduction	AT4G37980	2223	KU573120
Potri.001G304800	Chr01	POPTR_0001s31220, CAM2, estExt_fgenesh4_pm.C_LG_I1023	similar to Putative caffeoyl-CoA O-methyltransferase At4g34050 (EC 2.1.1.104) (Trans-caffeoyl-CoA 3-O-methyltransferase) (CCoAMT) (CCoAOMT).; [ co-ortholog (2of2) of At4g34050, ]	GO:0008171-O-methyltransferase activity	AT4G34050	1746	KU573121
Potri.001G307200	Chr01	POPTR_0001s31470, Pt-MSACAD1.1, CADL10, estExt_fgenesh4_pg.C_LG_I2533	similar to Probable mannitol dehydrogenase 1 (NAD-dependent mannitol dehydrogenase 1). [ORG:Stylosanthes humilis]; [ ortholog of AAC35846,Q43137,At4g39330,]	GO:0008270-zinc ion binding;GO:0016491-oxidoreductase activity;GO:0055114-oxidation reduction	AT4G39330	4437	KU573122
Potri.001G356000	Chr01	POPTR_0001s36600, POPTR_0001s36590	similar to glycosyl hydrolase	GO:0004553-hydrolase activity, hydrolyzing O-glycosyl compounds;GO:0005975-carbohydrate metabolism	AT2G32990	6145	KU573123
Potri.001G358500	Chr01	POPTR_0001s36900, Pt-ARF6.3, fgenesh4_pg.C_LG_I002802	similar to Auxin response factor 6.; [ co-ortholog (2of4) of At1g30330, ]	GO:0006355-regulation of transcription, DNA-dependent;GO:0005634-nucleus;GO:0003677-DNA binding;GO:0009725-response to hormone stimulus	AT5G37020	7841	KU573124
Potri.001G369100	Chr01	POPTR_0001s37770, fgenesh4_pm.C_LG_I001167, Pt-ATCSLE1.1	cellulose synthase family protein; similar to cellulose synthase catalytic subunit (gi:13925881) from Nicotiana alata; similar to cellulose synthase-5 (gi:9622882) from Zea mays; similar to cellulose synthase; [ ortholog of At1g55850,]	GO:0016760-cellulose synthase (UDP-forming) activity;GO:0030244-cellulose biosynthesis;GO:0016020-membrane	AT1G55850	3825	KU573125
Potri.001G372400	Chr01	NF	similar to cinnamyl alcohol dehydrogenase	GO:0008270-zinc ion binding;GO:0016491-oxidoreductase activity;GO:0055114-oxidation reduction;GO:0016616-oxidoreductase activity, acting on the CH-OH group of donors, NAD or NADP as acceptor;GO:0048037-cofactor binding	AT4G39330	1695	KU573126
Potri.001G419000	Chr01	POPTR_0001s44490, eugene3.00130863, Pt-COBL10.2	similar to COBRA-like protein 10 precursor.; [ co-ortholog (1of2) of At3g20580, ]	NF	AT3G20580	2501	KU573127
Potri.001G451100	Chr01	POPTR_0001s45530, Pt-RCOMT1.5, gw1.I.5581.1	similar to eugenol O-methyltransferase. [ORG:Rosa chinensis var. spontanea]; [ co-ortholog (2of7) of BAC78826, ]	GO:0008171-O-methyltransferase activity;GO:0008168-methyltransferase activity;GO:0046983-protein dimerization activity	AT5G54160	1838	KU573128
Potri.001G453600	Chr01	POPTR_0001s45780, estExt_Genewise1_v1.C_LG_I5637, ACT2	similar to actin. [ORG:Cucumis melo]; [ co-ortholog (3of3) of BAA85748, ]	NF	AT5G09810	3593	KU573129
Potri.002G004100	Chr02	POPTR_0002s00580, estExt_Genewise1_v1.C_LG_II2105	similar to cinnamoyl-CoA reductase family; similar to cinnamoyl-CoA reductase from Pinus taeda (GI:17978649); similar to Eucalyptus gunnii (GI:2058311); [ ortholog of At2g33590,At2g33600,]	GO:0008152-metabolism;GO:0003854-3-beta-hydroxy-delta5-steroid dehydrogenase activity;GO:0016616-oxidoreductase activity, acting on the CH-OH group of donors, NAD or NADP as acceptor;GO:0006694-steroid biosynthesis;GO:0055114-oxidation reduction;GO:000382	NF	2551	KU573130
Potri.002G004500	Chr02	POPTR_0002s00600, gw1.II.2127.1	similar to cinnamoyl-CoA reductase	GO:0003854-3-beta-hydroxy-delta5-steroid dehydrogenase activity;GO:0016616-oxidoreductase activity, acting on the CH-OH group of donors, NAD or NADP as acceptor;GO:0006694-steroid biosynthesis;GO:0055114-oxidation reduction;GO:0003824-catalytic activity;G	NF	2589	KU573131
Potri.002G008800	Chr02	POPTR_0002s00980, estExt_fgenesh4_pg.C_LG_II0076, Pt-HB1.3	similar to homeodomain protein HB1. [ORG:Populus tomentosa]; [ co-ortholog (2of2) of AAR83340, AAR83342, CAA09366, ]	GO:0003700-transcription factor activity;GO:0043565-sequence-specific DNA binding;GO:0006355-regulation of transcription, DNA-dependent	AT4G35550	2154	KU573132
Potri.002G012800	Chr02	POPTR_0002s01420, Ptr4CL20, eugene3.00020113	4-coumarate--CoA ligase family protein; 4-coumaroyl-CoA synthase family protein; similar to SP|P14912|and SP|P14913 from|Petroselinum crispum ; 4-coumarate--CoA ligase family protein; similar to 4-coumaroyl-CoA synth; [ co-ortholog (2of2) of At1g20510, ]	GO:0003824-catalytic activity;GO:0008152-metabolism	AT1G20510	3548	KU573133
Potri.002G018300	Chr02	POPTR_0002s01990, CADL2, eugene3.00020162	similar to cinnamyl alcohol dehydrogenase	GO:0008270-zinc ion binding;GO:0016491-oxidoreductase activity;GO:0055114-oxidation reduction	AT4G39330	3052	KU573134
Potri.002G024700	Chr02	POPTR_0002s02630	similar to transcriptional factor B3 family protein / auxin-responsive factor AUX/IAA-related	GO:0006355-regulation of transcription, DNA-dependent;GO:0005634-nucleus;GO:0003677-DNA binding;GO:0009725-response to hormone stimulus	AT1G19850	5544	KU573135
Potri.002G044900	Chr02	POPTR_0002s04580, Pt-AUX28.3, grail3.0003037201	similar to auxin-induced protein aux28 - soybean. [ORG:Glycine max]; [ co-ortholog (1of3) of P13089, AAA33945, AAC36584, A28993, CAC84711, BAA81687, ]	GO:0006355-regulation of transcription, DNA-dependent;GO:0005634-nucleus	AT4G14550	\	\
Potri.002G045000	Chr02	POPTR_0002s04590, fgenesh4_pm.C_LG_II000215, Pt-AUX22.5	similar to Auxin-induced protein 22B (Indole-3-acetic acid induced protein ARG4). [ORG:Vigna radiata var. radiata]; [ co-ortholog (2of2) of O24543, T10885, BAA20849, P32294, At5g43700, BAA20848, T10941, At1g04240, BAA03309, T10884, O24542, ]	GO:0006355-regulation of transcription, DNA-dependent;GO:0005634-nucleus	AT5G43700	1618	KU573136
Potri.002G062800	Chr02	POPTR_0002s06350	NF	NF	NF	2367	KU573137
Potri.002G066600	Chr02	POPTR_0002s06710	similar to cellulose synthase	GO:0016760-cellulose synthase (UDP-forming) activity;GO:0030244-cellulose biosynthesis;GO:0016020-membrane	AT2G21770	8143	KU573138
Potri.002G108000	Chr02	POPTR_0002s10880, Pt-IAA8.4, estExt_fgenesh4_pm.C_LG_II0495	similar to auxin-responsive protein; similar to indoleacetic acid-induced protein 8 (IAA8); similar to SP|Q38826|Auxin responsive-protein IAA8 Indoleacetic (acid induced-protein 8 {Arabidopsis) {thaliana} ; similar to auxin-responsive protein; similar to	GO:0006355-regulation of transcription, DNA-dependent;GO:0005634-nucleus	AT5G65670	3479	KU573139
Potri.002G114200	Chr02	POPTR_0002s11490, Pt-ATCSLC12.1, estExt_fgenesh4_pg.C_LG_II1042	glycosyl transferase family 2 protein; similar to cellulose synthase from Agrobacterium tumeficiens (gi:710492) and Agrobacterium radiobacter (gi:710493); similar to encodes a gene similar to; [ ortholog of At4g07960,]	NF	AT4G07960	3573	KU573140
Potri.002G124100	Chr02	POPTR_0002s12560, estExt_Genewise1_v1.C_LG_II2767	homeobox-leucine zipper transcription factor family protein; similar to wuschel protein (GI:22087128) (Arabidopsis thaliana); [ co-ortholog (2of2) of At1g46480, ]	GO:0003700-transcription factor activity;GO:0043565-sequence-specific DNA binding;GO:0006355-regulation of transcription, DNA-dependent	AT1G46480	1567	KU573141
Potri.002G180600	Chr02	POPTR_0002s18150, Pt-RCOMT1.7, eugene3.00021675, COMT5	similar to eugenol O-methyltransferase. [ORG:Rosa chinensis var. spontanea]; [ co-ortholog (6of7) of BAC78826, ]	GO:0008171-O-methyltransferase activity;GO:0008168-methyltransferase activity;GO:0046983-protein dimerization activity	AT5G54160	1868	KU573142
Potri.002G180700	Chr02	POPTR_0002s18160, fgenesh4_pm.C_LG_II000840, COMT6, Pt-RCOMT1.2	similar to eugenol O-methyltransferase. [ORG:Rosa chinensis var. spontanea]; [ co-ortholog (7of7) of BAC78826, ]	GO:0008171-O-methyltransferase activity;GO:0008168-methyltransferase activity;GO:0046983-protein dimerization activity	AT5G54160	3015	KU573143
Potri.002G183600	Chr02	POPTR_0002s18450	NF	GO:0008171-O-methyltransferase activity	NF	5730	KU573144
Potri.002G186400	Chr02	POPTR_0002s18750, grail3.0050017401, Pt-IAA4.1	similar to aux/IAA protein. [ORG:Populus tremula x Populus tremuloides]; [ co-ortholog (2of2) of At2g46990, At3g62100, CAC84708, ]	GO:0006355-regulation of transcription, DNA-dependent;GO:0005634-nucleus	AT3G62100	1289	KU573145
Potri.002G197000	Chr02	POPTR_0002s19810, grail3.0050008401, Pt-ARF16.1	similar to Auxin response factor 16.; [ co-ortholog (3of3) of At4g30080, ]	GO:0003677-DNA binding;GO:0006355-regulation of transcription, DNA-dependent	AT4G30080	305	KU573146
Potri.002G200300	Chr02	POPTR_0002s20130, eugene3.00021804, Pt-ATCSLD5.2	cellulose synthase family protein; similar to cellulose synthase catalytic subunit (gi:13925881) from Nicotiana alata; similar to cellulose synthase-4 (gi:9622880) from Zea mays; similar to cellulose synthase; [ co-ortholog (1of2) of At1g02730, ]	GO:0016760-cellulose synthase (UDP-forming) activity;GO:0030244-cellulose biosynthesis;GO:0016020-membrane	AT1G02730	4131	KU573147
Potri.002G202300	Chr02	POPTR_0002s20340, estExt_fgenesh4_pm.C_LG_II0867, Pt-SUS2.2	similar to probable sucrose synthase (EC 2.4.1.13) 2 - garden pea. [ORG:Pisum sativum]; [ co-ortholog (1of2) of O24301, T06497, At4g02280, ]	GO:0009058-biosynthesis;GO:0005985-sucrose metabolism	AT4G02280	6363	KU573148
Potri.002G227300	Chr02	POPTR_0002s21420, POPTR_0002s21430, Pt-ATCSLB05.1, estExt_fgenesh4_pg.C_LG_II2039	cellulose synthase family protein; similar to Zea mays cellulose synthase-5 (gi:9622882); similar to -2 (gi:9622876); similar to -1 (gi:9622874); similar to cellulose synthase; [ ortholog of At4g15320,At2g32530,At2g32610,At4g15290,At2g32620,At2g32540,]	GO:0016760-cellulose synthase (UDP-forming) activity;GO:0030244-cellulose biosynthesis;GO:0016020-membrane	AT2G32540	8263	KU573149
Potri.002G248400	Chr02	POPTR_0002s24980, estExt_fgenesh4_pm.C_LG_II1148, Pt-ATCSLC06.4	glycosyl transferase family 2 protein; similar to beta-(1-3)-glucosyl transferase GB:AAC62210 GI:3687658 from (Bradyrhizobium japonicum); similar to cellulose synthase from Agrobacterium tumeficiens (gi:710492) and Agrobacterium radiobacter (gi:710493); s	NF	AT3G07330	\	\
Potri.002G256600	Chr02	POPTR_0002s25830, Pt-IAA11.1, estExt_Genewise1_v1.C_LG_II1635, POPTR_0002s25840	similar to auxin-responsive protein; similar to indoleacetic acid-induced protein 11 (IAA11); similar to SP|Q38829|Auxin responsive-protein IAA11 Indoleacetic (acid induced-protein 11 {Arabidopsis) {thaliana} ; similar to Auxin induced gene; similar to IA	GO:0005634-nucleus;GO:0006355-regulation of transcription, DNA-dependent	AT4G28640.3	5280	KU573150
Potri.002G257900	Chr02	POPTR_0002s25970, eugene3.00002636	similar to cellulose synthase	GO:0016760-cellulose synthase (UDP-forming) activity;GO:0030244-cellulose biosynthesis;GO:0016020-membrane	AT5G44030	8108	KU573151
Potri.003G001000	Chr03	POPTR_0003s00890, Pt-ARF1.11, estExt_fgenesh4_pg.C_1500013	similar to Auxin response factor 1.; [ co-ortholog (2of2) of At1g59750, ]	GO:0006355-regulation of transcription, DNA-dependent;GO:0005634-nucleus;GO:0003677-DNA binding;GO:0009725-response to hormone stimulus	AT1G59750.4	7058	KU573152
Potri.003G051300	Chr03	POPTR_0003s04980, Pt-PAP2.3, estExt_Genewise1_v1.C_LG_III0268	similar to Auxin-responsive protein IAA27 (Indoleacetic acid-induced protein 27) (Auxin-induced protein 27) (Phytochrome-associated protein 2).; [ co-ortholog (1of2) of At4g29080, ]	GO:0006355-regulation of transcription, DNA-dependent;GO:0005634-nucleus	AT4G29080	3456	KU573153
Potri.003G056900	Chr03	POPTR_0003s05560, estExt_fgenesh4_pm.C_LG_III0099, Pt-AUX22.3	similar to Auxin-induced protein 22A (Indole-3-acetic acid induced protein ARG3). [ORG:Vigna radiata var. radiata]; [ co-ortholog (3of3) of O24541, P32293, BAA03308, CAA48299, P13088, At1g52830, At3g15540, T10939, ]	GO:0006355-regulation of transcription, DNA-dependent;GO:0005634-nucleus	AT3G15540	5477	KU573154
Potri.003G058600	Chr03	POPTR_0003s05730	NF	NF	NF	3514	KU573155
Potri.003G097100	Chr03	POPTR_0003s09580, fgenesh4_pg.C_LG_III000758	similar to cellulose synthase-like D1 protein; similar to PtCSLD1. [ORG:Populus tremuloides]; [ co-ortholog (3of3) of AAN32658, ]	GO:0016760-cellulose synthase (UDP-forming) activity;GO:0030244-cellulose biosynthesis;GO:0016020-membrane	AT3G03050	4955	KU573156
Potri.003G099700	Chr03	POPTR_0003s09880, Ptr4CL13, fgenesh4_pg.C_LG_III000782	4-coumarate--CoA ligase family protein; 4-coumaroyl-CoA synthase family protein; similar to 4CL from Pinus taeda; similar to gi:515503; similar to gi:1143308; [ ortholog of At4g19010,]	GO:0003824-catalytic activity;GO:0008152-metabolism	NF	3896	KU573157
Potri.003G124100	Chr03	POPTR_0003s12420, gw1.III.588.1	similar to DEAD box RNA helicase; putative; similar to RNA helicase RH25 (Arabidopsis thaliana) GI:3776023; [ ortholog of At1g63250,At2g07750,]	GO:0003676-nucleic acid binding;GO:0005524-ATP binding;GO:0008026-ATP dependent helicase activity;GO:0004386-helicase activity	NF	5277	KU573158
Potri.003G124200	Chr03	POPTR_0003s12430, fgenesh4_pg.C_LG_III001019	similar to S1 RNA-binding domain-containing protein; [ ortholog of At1g12800,]	GO:0003723-RNA binding	NF	6071	KU573159
Potri.003G124400	Chr03	POPTR_0003s12450, eugene3.00030969	NF	NF	NF	2981	KU573160
Potri.003G124700	Chr03	POPTR_0003s12480, estExt_fgenesh4_pm.C_LG_III0392	similar to expressed protein in Arabidopsis thaliana; similar to expression supported by MPSS; [ ortholog of At5g41190,]	NF	NF	3176	KU573161
Potri.003G125400	Chr03	POPTR_0003s12540, gw1.III.589.1	similar to tubulin beta	GO:0051258-protein polymerization;GO:0043234-protein complex;GO:0003924-GTPase activity;GO:0005525-GTP binding;GO:0006184-GTP catabolism;GO:0005874-microtubule;GO:0007017-microtubule-based process	AT5G23860	3142	KU573162
Potri.003G125600	Chr03	POPTR_0003s12570, Pt-HMA5.3, eugene3.00030979	similar to Potential copper-transporting ATPase 3 (EC 3.6.3.4).; [ co-ortholog (1of3) of At1g63440, ]	GO:0008152-metabolism;GO:0000166-nucleotide binding;GO:0046872-metal ion binding;GO:0030001-metal ion transport;GO:0003824-catalytic activity	AT1G63440	4440	KU573163
Potri.003G125700	Chr03	POPTR_0003s12580, Pt-HMA5.1, estExt_Genewise1_v1.C_LG_III2138	similar to Potential copper-transporting ATPase 3 (EC 3.6.3.4).; [ co-ortholog (3of3) of At1g63440, ]	GO:0000166-nucleotide binding;GO:0046872-metal ion binding;GO:0030001-metal ion transport;GO:0003824-catalytic activity;GO:0008152-metabolism	AT1G63440	\	\
Potri.003G126500	Chr03	POPTR_0003s12660, fgenesh4_pm.C_LG_III000408	similar to probable DNA-binding protein - garden pea. [ORG:Pisum sativum]; [ co-ortholog (1of2) of At1g63470, CAA67290, T06584, CAA67291, At1g63480, ]	NF	NF	6076	KU573164
Potri.003G127200	Chr03	POPTR_0003s12730, fgenesh4_pg.C_LG_III001048	similar to expressed protein in Arabidopsis thaliana; [ ortholog of At5g41270,]	NF	NF	1950	KU573165
Potri.003G139600	Chr03	POPTR_0003s13940, estExt_fgenesh4_pm.C_LG_III0465	similar to endo-glucanase 2. [ORG:Ficus carica]; [ co-ortholog (1of2) of AAR27060, At1g64390, ]	GO:0004553-hydrolase activity, hydrolyzing O-glycosyl compounds;GO:0005975-carbohydrate metabolism;GO:0030246-carbohydrate binding;GO:0005576-extracellular	AT1G64390	4668	KU573166
Potri.003G142300	Chr03	POPTR_0003s14220	similar to cellulose synthase like	GO:0016760-cellulose synthase (UDP-forming) activity;GO:0030244-cellulose biosynthesis;GO:0016020-membrane	AT4G23990	4866	KU573167
Potri.003G142400	Chr03	POPTR_0003s14230	similar to cellulose synthase like	GO:0016760-cellulose synthase (UDP-forming) activity;GO:0030244-cellulose biosynthesis;GO:0016020-membrane	AT4G23990	5570	KU573168
Potri.003G142500	Chr03	POPTR_0003s14250, POPTR_0003s14240, gw1.III.1096.1	similar to cellulose synthase like	GO:0016760-cellulose synthase (UDP-forming) activity;GO:0030244-cellulose biosynthesis;GO:0016020-membrane	AT4G23990	\	\
Potri.003G147600	Chr03	NF	similar to cellulase	GO:0004553-hydrolase activity, hydrolyzing O-glycosyl compounds;GO:0005975-carbohydrate metabolism	AT1G02800	\	\
Potri.003G151700	Chr03	POPTR_0003s15140, POPTRKOR2, grail3.0263001401, Pt-KOR1.3	similar to endo-1; similar to 4-beta-glucanase. [ORG:Populus tremuloides]; [ co-ortholog (1of3) of BAC22690, AAS45400, At5g49720, At4g24260, ]	GO:0004553-hydrolase activity, hydrolyzing O-glycosyl compounds;GO:0005975-carbohydrate metabolism	AT5G49720	4997	KU573169
Potri.003G159700	Chr03	POPTR_0003s15800, estExt_Genewise1_v1.C_LG_III1278, Pt-EXGT.2	similar to EXGT1. [ORG:Pisum sativum]; [ co-ortholog (2of2) of 1UN1_B, At2g06850, BAC58038, 1UN1_A, 1UMZ_B, CAH18931, BAA34946, ]	GO:0004553-hydrolase activity, hydrolyzing O-glycosyl compounds;GO:0005975-carbohydrate metabolism;GO:0016762-xyloglucan:xyloglucosyl transferase activity;GO:0006073-glucan metabolism;GO:0005618-cell wall;GO:0048046-apoplast	AT5G13870	2666	KU573170
Potri.003G163600	Chr03	POPTR_0003s16210, estExt_fgenesh4_pm.C_LG_III0550	similar to auxin response factor	GO:0005634-nucleus;GO:0003677-DNA binding;GO:0009725-response to hormone stimulus;GO:0006355-regulation of transcription, DNA-dependent	AT5G62000	5751	KU573171
Potri.003G175900	Chr03	POPTR_0003s17450, estExt_Genewise1_v1.C_LG_III0932	similar to pectate lyase. [ORG:Fragaria x ananassa]; [ co-ortholog (2of2) of AAK66161, At1g04680, ]	NF	NF	5019	KU573172
Potri.003G177800	Chr03	POPTR_0003s17630, fgenesh4_pg.C_LG_III001500, Pt-ATCSLD1.1	cellulose synthase family protein; similar to gi:2827143 from Arabidopsis thaliana (Ath-B); similar to cellulose synthase; [ co-ortholog (1of2) of At2g33100, ]	GO:0016760-cellulose synthase (UDP-forming) activity;GO:0030244-cellulose biosynthesis;GO:0016020-membrane	AT2G33100	4316	KU573173
Potri.003G181400	Chr03	POPTR_0003s17980, estExt_fgenesh4_kg.C_LG_III0056, Pt-CCR.10, CCR7	similar to cinnamoyl CoA reductase. [ORG:Populus balsamifera subsp. trichocarpa]; [ ortholog of CAA12276,At1g80820,CAC07424,At1g15950,AAR83344,AAP46143,AAF43141,]	GO:0016491-oxidoreductase activity;GO:0008152-metabolism;GO:0003854-3-beta-hydroxy-delta5-steroid dehydrogenase activity;GO:0016616-oxidoreductase activity, acting on the CH-OH group of donors, NAD or NADP as acceptor;GO:0006694-steroid biosynthesis;GO:00	AT1G15950	3073	KU573174
Potri.003G183900	Chr03	NF	similar to hydroxycinnamoyl-CoA shikimate/quinate hydroxycinnamoyl transferase	GO:0016747-transferase activity, transferring groups other than amino-acyl groups	AT5G48930	4903	KU573175
Potri.003G188500	Chr03	POPTR_0003s18720, Pt-4CL.4, POPTR_0003s18710, fgenesh4_pg.C_LG_III001773, Ptr4CL2	similar to 4-coumarate-CoA ligase (EC 6.2.1.12) - quaking aspen. [ORG:Populus tremuloides]; [ co-ortholog (2of4) of AAC24503, At1g51680, CAB97359, CAA49575, AAC97600, AAK58908, AAF91310, AAL56850, AAS88873, S31705, P31686, T08074, AAL35216, AAL02145, AAF7	GO:0008152-metabolism;GO:0003824-catalytic activity	AT3G21240	4647	KU573176
Potri.003G196700	Chr03	POPTR_0003s19610, fgenesh4_pg.C_LG_III001697	similar to cinnamyl alcohol dehydrogenase	GO:0008270-zinc ion binding;GO:0016491-oxidoreductase activity;GO:0055114-oxidation reduction	AT1G72680	1648	KU573177
Potri.004G002900	Chr04	POPTR_0004s00450, fgenesh4_pg.C_scaffold_166000051	similar to putative cytoskeletal protein mRNA; similar to octicosapeptide/Phox/Bem1p (PB1) domain-containing protein; similar to tetratricopeptide repeat (TPR)-containing protein; [ co-ortholog (1of2) of At1g62390, ]	GO:0005515-protein binding	NF	3203	KU573178
Potri.004G050200	Chr04	POPTR_0004s04970, Pt-ETT.1, estExt_Genewise1_v1.C_LG_IV2935	similar to Auxin response factor 3 (ETTIN protein).; [ co-ortholog (1of2) of At2g33860, ]	GO:0003677-DNA binding;GO:0006355-regulation of transcription, DNA-dependent;GO:0009725-response to hormone stimulus;GO:0005634-nucleus	AT2G33860	6098	KU573179
Potri.004G050400	Chr04	POPTR_0004s04980, FOMT2, Pt-OOMT2.13, fgenesh4_pg.C_LG_IV000468	similar to 6a-hydroxymaackiain methyltransferase (EC 2.1.1.-) - garden pea. [ORG:Pisum sativum]; [ co-ortholog (18of20) of O24529, O22308, AAM23004, CAH05089, AAC49926, CAH05087, CAH05078, O22309, CAH05079, AAC49856, 1FP2_A, CAH05085, CAD29556, CAD29459,	GO:0008171-O-methyltransferase activity;GO:0008168-methyltransferase activity;GO:0046983-protein dimerization activity	NF	2228	KU573180
Potri.004G050500	Chr04	POPTR_0004s04990, FOMT1, eugene3.00040452, Pt-OOMT2.17	similar to 6a-hydroxymaackiain methyltransferase (EC 2.1.1.-) - garden pea. [ORG:Pisum sativum]; [ co-ortholog (12of20) of O24529, O22308, AAM23004, CAH05089, AAC49926, CAH05087, CAH05078, O22309, CAH05079, AAC49856, 1FP2_A, CAH05085, CAD29556, CAD29459,	GO:0008171-O-methyltransferase activity;GO:0008168-methyltransferase activity;GO:0046983-protein dimerization activity	NF	1449	KU573181
Potri.004G051600	Chr04	POPTR_0004s05090, eugene3.00040441, Pt-WOX9.2	similar to expressed protein in Arabidopsis thaliana; similar to Arabidopsis thaliana WOX9 protein mRNA; [ co-ortholog (1of2) of At2g33880, ]	GO:0003700-transcription factor activity;GO:0043565-sequence-specific DNA binding;GO:0006355-regulation of transcription, DNA-dependent	AT2G33880	2048	KU573182
Potri.004G052300	Chr04	POPTR_0004s05160, gw1.IV.2890.1	similar to hypothetical protein; [ ortholog of At2g34040,At1g29030,At3g19516,]	NF	NF	7378	KU573183
Potri.004G059600	Chr04	POPTR_0004s05830, eugene3.00040363, Pt-CESA.2	similar to cellulose synthase. [ORG:Populus tremuloides]; [ co-ortholog (1of2) of AAF91155, AAD03417, AAT09897, ]	GO:0016760-cellulose synthase (UDP-forming) activity;GO:0030244-cellulose biosynthesis;GO:0016020-membrane	AT4G18780	8441	KU573184
Potri.004G078200	Chr04	POPTR_0004s07640, gw1.IV.3880.1	similar to auxin response factor	GO:0006355-regulation of transcription, DNA-dependent;GO:0005634-nucleus;GO:0003677-DNA binding;GO:0009725-response to hormone stimulus	AT5G37020	9799	KU573185
Potri.004G081300	Chr04	POPTR_0004s07940	similar to sucrose synthase	GO:0009058-biosynthesis;GO:0005985-sucrose metabolism	AT1G73370	4382	KU573186
Potri.004G102000	Chr04	POPTR_0004s10170, Ptr4CL8, estExt_fgenesh4_pm.C_LG_IV0315	similar to 4-coumarate--CoA ligase; putative; similar to 4-coumaroyl-CoA synthase; putative; similar to 4CL2 (gi:12229665) from Arabidopsis thaliana; similar to 4CL1 (gi:12229631) from Nicotiana tabacum; similar to acyl-activating enzyme superfamily; [ co	GO:0003824-catalytic activity;GO:0008152-metabolism	NF	3408	KU573187
Potri.004G117100	Chr04	POPTR_0004s11610, estExt_fgenesh4_pg.C_LG_IV1187	phytochelatin synthetase family protein; similar to COBRA cell expansion protein COBL2; similar to phytochelatin synthetase (Hordeum vulgare subsp. vulgare) GI:29570314; similar to identified in Roudier; similar to et al; similar to Plant Phys. (2002) 130	NF	AT3G02210	5847	KU573188
Potri.004G117200	Chr04	POPTR_0004s11620, eugene3.00041101	similar to phytochelatin synthetase-like protein. [ORG:Phaseolus vulgaris]; [ co-ortholog (3of3) of AAR13305, ]	NF	AT5G15630	4021	KU573189
Potri.004G118600	Chr04	POPTR_0004s11760, eugene3.00041110	similar to UDP-glucose 6-dehydrogenase (UDP-Glc dehydrogenase) (UDP-GlcDH) (UDPGDH). [ORG:Glycine max]; [ co-ortholog (2of2) of Q96558, At3g29360, ]	GO:0016616-oxidoreductase activity, acting on the CH-OH group of donors, NAD or NADP as acceptor;GO:0051287-NAD binding;GO:0055114-oxidation reduction	NF	2466	KU573190
Potri.004G126800	Chr04	POPTR_0004s12830	NF	GO:0003735-structural constituent of ribosome;GO:0005622-intracellular;GO:0005840-ribosome;GO:0006412-protein biosynthesis	NF	3819	KU573191
Potri.004G127400	Chr04	POPTR_0023s00630, eugene3.02270010, Pt-LAP1.3	similar to latex abundant protein 1. [ORG:Hevea brasiliensis]; [ co-ortholog (1of3) of At3g29075, AAP46157, ]	NF	NF	3102	KU573192
Potri.004G127600	Chr04	POPTR_0023s00610	NF	GO:0015979-photosynthesis;GO:0009522-photosystem I;GO:0009579-thylakoid;GO:0016021-integral to membrane	NF	255	KU573193
Potri.004G162200	Chr04	POPTR_0004s16900	similar to glycosyl hydrolase	GO:0004553-hydrolase activity, hydrolyzing O-glycosyl compounds;GO:0005975-carbohydrate metabolism	AT4G39010	\	\
Potri.004G189000	Chr04	POPTR_0004s20040, Pt-ATCSLA02.2, eugene3.00660037	glycosyl transferase family 2 protein; similar to beta-(1-3)-glucosyl transferase GB:AAC62210 GI:3687658 from (Bradyrhizobium japonicum); similar to cellulose synthase from Agrobacterium tumeficiens (gi:710492) and Agrobacterium radiobacter (gi:710493); s	NF	AT5G22740	5002	KU573194
Potri.004G208800	Chr04	POPTR_0004s21860, Pt-ATCSLD4.2, eugene3.00660228	cellulose synthase family protein; similar to cellulose synthase catalytic subunit gi:2827143 from (Arabidopsis thaliana); similar to cellulose synthase-5 (gi:9622882) from Zea mays; similar to cellulose synthase; [ co-ortholog (1of2) of At4g38190, ]	GO:0016760-cellulose synthase (UDP-forming) activity;GO:0030244-cellulose biosynthesis;GO:0016020-membrane	AT4G38190	4376	KU573195
Potri.004G211700	Chr04	POPTR_0004s22130, eugene3.00660262, Pt-ARF10.2	similar to Auxin response factor 10.; [ co-ortholog (1of2) of At2g28350, ]	GO:0006355-regulation of transcription, DNA-dependent;GO:0005634-nucleus;GO:0003677-DNA binding;GO:0009725-response to hormone stimulus	AT2G28350	4307	KU573196
Potri.004G219200	Chr04	POPTR_0004s22890	similar to COBRA-like protein 6 precursor	NF	AT1G09790	3328	KU573197
Potri.004G228800	Chr04	POPTR_0004s23770, Pt-ARF1.12, estExt_fgenesh4_pm.C_860029	similar to Auxin response factor 1.; [ co-ortholog (1of2) of At1g59750, ]	GO:0006355-regulation of transcription, DNA-dependent;GO:0005634-nucleus;GO:0003677-DNA binding;GO:0009725-response to hormone stimulus	AT1G59750.4	10409	KU573198
Potri.004G230900	Chr04	POPTR_0004s23980, gw1.86.245.1	similar to cinnamoyl-CoA reductase family; similar to cinnamoyl-CoA reductase from Pinus taeda (GI:17978649); similar to Eucalyptus gunnii (GI:2058311); [ co-ortholog (1of2) of At2g02400, ]	GO:0016491-oxidoreductase activity;GO:0008152-metabolism;GO:0003854-3-beta-hydroxy-delta5-steroid dehydrogenase activity;GO:0016616-oxidoreductase activity, acting on the CH-OH group of donors, NAD or NADP as acceptor;GO:0006694-steroid biosynthesis;GO:00	NF	4022	KU573199
Potri.005G027600	Chr05	POPTR_0005s02770, fgenesh4_pg.C_scaffold_133000012, Pt-CESA2.3	similar to cellulose synthase 6. [ORG:Populus tremuloides]; [ co-ortholog (2of2) of AAP40636, AAN32657, ]	GO:0016760-cellulose synthase (UDP-forming) activity;GO:0030244-cellulose biosynthesis;GO:0016020-membrane	AT5G64740	6519	KU573200
Potri.005G028000	Chr05	POPTR_0005s02810	similar to hydroxycinnamoyl-CoA shikimate/quinate hydroxycinnamoyl transferase	GO:0016747-transferase activity, transferring groups other than amino-acyl groups	AT5G48930	1918	KU573201
Potri.005G028100	Chr05	POPTR_0005s02820, eugene3.18780002, HCQ1	similar to hydroxycinnamoyl-CoA shikimate/quinate hydroxycinnamoyl transferase	GO:0016747-transferase activity, transferring groups other than amino-acyl groups	AT5G48930	1914	KU573202
Potri.005G053800	Chr05	POPTR_0005s05550, Pt-IAA8.1, eugene3.00700060	similar to Auxin-induced protein IAA4. [ORG:Pisum sativum]; [ co-ortholog (2of3) of CAA48297, P49679, CAC84712, BAA85822, CAA48298, S39075, ]	GO:0006355-regulation of transcription, DNA-dependent;GO:0005634-nucleus	AT5G43700	1723	KU573203
Potri.005G075900	Chr05	POPTR_0005s07740, estExt_fgenesh4_pg.C_LG_V0157, Pt-ANN1.3	similar to Annexin-like protein RJ4. [ORG:Fragaria x ananassa]; [ co-ortholog (3of3) of AAF01250, CAA52903, S56674, CAD29698, P51074, CAA75308, AAA79922, T09552, ]	GO:0005509-calcium ion binding;GO:0005544-calcium-dependent phospholipid binding	AT5G65020	2893	KU573204
Potri.005G087500	Chr05	POPTR_0005s08970, gw1.V.3193.1, Pt-ATH.1	similar to cellulose synthase. [ORG:Populus tremuloides]; [ co-ortholog (2of2) of AAT09898, At4g39350, At2g21770, AAO25581, ]	GO:0016760-cellulose synthase (UDP-forming) activity;GO:0030244-cellulose biosynthesis;GO:0016020-membrane	AT5G64740	7415	KU573205
Potri.005G101800	Chr05	POPTR_0005s10480, grail3.0026036101	similar to homeobox-leucine zipper protein (HB-2); similar to HD-ZIP protein; similar to HB2 homeodomain protein (Populus tremula x Populus tremuloides) GI:3955021; [ ortholog of At4g35550,]	GO:0003700-transcription factor activity;GO:0043565-sequence-specific DNA binding;GO:0006355-regulation of transcription, DNA-dependent	AT4G35550	3038	KU573206
Potri.005G115400	Chr05	POPTR_0005s11750, gw1.57.263.1	similar to glycosyl hydrolase	GO:0004553-hydrolase activity, hydrolyzing O-glycosyl compounds;GO:0005975-carbohydrate metabolism	AT1G19940	2237	KU573207
Potri.005G146900	Chr05	POPTR_0005s19060, estExt_fgenesh4_pg.C_LG_V0618	similar to Cellulose-synthase-like C12	NF	AT4G07960	3539	KU573208
Potri.005G149800	Chr05	POPTR_0005s19370	similar to inositol-tetrakisphosphate 1-kinase 2	GO:0000287-magnesium ion binding;GO:0005524-ATP binding;GO:0047325-inositol-tetrakisphosphate 1-kinase activity;GO:0052725-;GO:0052726-;GO:0032957-inositol trisphosphate metabolic process;GO:0005622-intracellular;GO:0035300-inositol trisphosphate 5/6-kina	NF	5308	KU573209
Potri.005G194200	Chr05	POPTR_0005s21620, estExt_fgenesh4_pg.C_LG_V1107, Pt-CESA2.6	similar to CesA7A-like. [ORG:Populus tremuloides]; [ co-ortholog (2of2) of AAQ95212, AAT09895, ]	GO:0016760-cellulose synthase (UDP-forming) activity;GO:0030244-cellulose biosynthesis;GO:0016020-membrane	AT2G21770	\	\
Potri.005G236700	Chr05	POPTR_0005s25800	similar to transcriptional factor B3 family protein / auxin-responsive factor AUX/IAA-related	GO:0006355-regulation of transcription, DNA-dependent;GO:0005634-nucleus;GO:0003677-DNA binding;GO:0009725-response to hormone stimulus	AT1G19850	6413	KU573210
Potri.005G237700	Chr05	POPTR_0005s25890, estExt_fgenesh4_pm.C_LG_V0631	glycosyl hydrolase family 9 protein; similar to endo-beta-1; similar to 4-D-glucanase GI:4165132 from (Lycopersicon esculentum); [ co-ortholog (1of2) of At1g75680, At1g19940, ]	GO:0004553-hydrolase activity, hydrolyzing O-glycosyl compounds;GO:0005975-carbohydrate metabolism	AT1G19940	3465	KU573211
Potri.005G248500	Chr05	POPTR_0005s26970, Ptr4CL14, fgenesh4_pg.C_LG_V001627	4-coumarate--CoA ligase family protein; 4-coumaroyl-CoA synthase family protein; similar to SP|P14912|and SP|P14913 from|Petroselinum crispum ; 4-coumarate--CoA ligase family protein; similar to 4-coumaroyl-CoA synth; [ co-ortholog (1of2) of At1g20510, ]	GO:0003824-catalytic activity;GO:0008152-metabolism	AT1G20510	4880	KU573212
Potri.005G252800	Chr05	POPTR_0005s27410	similar to WUSCHEL related homeobox	GO:0003700-transcription factor activity;GO:0043565-sequence-specific DNA binding;GO:0006355-regulation of transcription, DNA-dependent	AT4G35550	2050	KU573213
Potri.006G004200	Chr06	POPTR_0006s00610, gw1.VI.1648.1	similar to cellulose synthase like E1	GO:0016760-cellulose synthase (UDP-forming) activity;GO:0030244-cellulose biosynthesis;GO:0016020-membrane	AT1G55850	4481	KU573214
Potri.006G004300	Chr06	POPTR_0006s00620, eugene3.00060053	similar to cellulose synthase like E1	GO:0016760-cellulose synthase (UDP-forming) activity;GO:0030244-cellulose biosynthesis;GO:0016020-membrane	AT1G55850	4886	KU573215
Potri.006G024300	Chr06	POPTR_0006s02530	similar to cinnamyl-alcohol dehydrogenase	GO:0008270-zinc ion binding;GO:0016491-oxidoreductase activity;GO:0055114-oxidation reduction	AT1G72680	5737	KU573216
Potri.006G033300	Chr06	POPTR_0006s03180, C3H1, estExt_fgenesh4_pm.C_LG_VI0096, Pt-CYP98.1	similar to Cytochrome P450 98A3 (EC 1.14.-.-).; [ ortholog of At2g40890,]	GO:0005506-iron ion binding;GO:0009055-electron carrier activity;GO:0016705-oxidoreductase activity, acting on paired donors, with incorporation or reduction of molecular oxygen;GO:0020037-heme binding;GO:0055114-oxidation reduction	AT2G40890	3926	KU573217
Potri.006G052600	Chr06	POPTR_0006s05110, eugene3.00060479, Pt-CESA4.1	similar to cellulose synthase. [ORG:Populus tremuloides]; [ co-ortholog (2of6) of AAT66941, AAL23710, AAO25536, AAQ95211, ]	GO:0016760-cellulose synthase (UDP-forming) activity;GO:0030244-cellulose biosynthesis;GO:0016020-membrane	AT5G05170	6850	KU573218
Potri.006G066600	Chr06	POPTR_0006s06550	similar to indole-3-acetic acid inducible	GO:0006355-regulation of transcription, DNA-dependent;GO:0005634-nucleus	AT4G28640.3	1843	KU573219
Potri.006G116900	Chr06	POPTR_0006s11810, eugene3.00280295	similar to Nucleotide-diphospho-sugar transferases superfamily protein	NF	AT5G03760	5255	KU573220
Potri.006G120000	Chr06	POPTR_0006s12160, COMTL4, estExt_fgenesh4_pm.C_280112	similar to caffeic acid 3-O-methyltransferase	GO:0046983-protein dimerization activity;GO:0008171-O-methyltransferase activity;GO:0008168-methyltransferase activity	NF	2636	KU573221
Potri.006G126800	Chr06	POPTR_0006s12870, PAL3, Pt-PAL1.2, estExt_Genewise1_v1.C_280658	similar to phenylalanine ammonia-lyase (EC 4.3.1.5) 1 - alfalfa. [ORG:Medicago sativa]; [ co-ortholog (1of3) of CAB93138, At3g53260, 1807329B, S17444, JQ2265, At2g37040, ]	GO:0016841-ammonia-lyase activity;GO:0009058-biosynthesis	AT2G37040	3571	KU573222
Potri.006G127500	Chr06	POPTR_0006s12930, gw1.28.631.1	similar to auxin response factor	GO:0006355-regulation of transcription, DNA-dependent;GO:0005634-nucleus;GO:0003677-DNA binding;GO:0009725-response to hormone stimulus	AT4G30080	4901	KU573223
Potri.006G136700	Chr06	POPTR_0006s13900, Pt-SUS1.1, estExt_fgenesh4_pg.C_280066, PtrSuSY2	similar to sucrose synthase. [ORG:Medicago sativa]; [ co-ortholog (2of2) of CAD32232, At5g20830, AAC17867, At3g43190, AAC37346, ]	GO:0009058-biosynthesis;GO:0005985-sucrose metabolism	AT3G43190	4140	KU573224
Potri.006G161400	Chr06	POPTR_0006s16640, eugene3.01570047	similar to phytochrome-associated protein	GO:0006355-regulation of transcription, DNA-dependent;GO:0005634-nucleus	AT4G29080	4037	KU573225
Potri.006G169700	Chr06	POPTR_0006s18510	similar to 4-coumarate:CoA ligase 2	GO:0003824-catalytic activity;GO:0008152-metabolism	AT3G21240	8023	KU573226
Potri.006G181900	Chr06	POPTR_0006s19580, Pt-CESA2.1, estExt_Genewise1_v1.C_LG_VI2188	similar to cellulose synthase. [ORG:Populus tremuloides]; [ co-ortholog (1of2) of AAM26299, ]	GO:0016760-cellulose synthase (UDP-forming) activity;GO:0030244-cellulose biosynthesis;GO:0016020-membrane	AT5G17420	4824	KU573227
Potri.006G192700	Chr06	POPTR_0006s20710, Pt-ACT2.4, eugene3.00061211, ACT3	similar to actin. [ORG:Vigna radiata]; [ co-ortholog (2of2) of AAF31643, At5g09810, At3g12110, ]	NF	AT3G12110	3387	KU573228
Potri.006G199100	Chr06	POPTR_0006s21360, estExt_fgenesh4_pm.C_LG_VI0462, CADL8, Pt-ELI3.1	similar to Probable mannitol dehydrogenase 1 (EC 1.1.1.255) (NAD-dependent mannitol dehydrogenase 1).; [ ortholog of At4g37980,]	GO:0008270-zinc ion binding;GO:0016491-oxidoreductase activity;GO:0055114-oxidation reduction;GO:0016616-oxidoreductase activity, acting on the CH-OH group of donors, NAD or NADP as acceptor;GO:0048037-cofactor binding	AT4G37980	3199	KU573229
Potri.006G219700	Chr06	POPTR_0006s23630, fgenesh4_pm.C_LG_VI000644	glycosyl hydrolase family 9 protein; similar to cellulase GI:575404 from (Sambucus nigra).; [ co-ortholog (1of2) of At3g43860, ]	GO:0004553-hydrolase activity, hydrolyzing O-glycosyl compounds;GO:0005975-carbohydrate metabolism	AT3G43860	3102	KU573230
Potri.006G250300	Chr06	POPTR_0006s26650, Pt-RAN1.2, estExt_Genewise1_v1.C_LG_VI2910	similar to RAN1B. [ORG:Lotus corniculatus var. japonicus]; [ co-ortholog (1of2) of At5g55080, CAA80845, P54766, At5g55190, P54765, S46498, CAA98188, CAE46480, P38548, ]	GO:0005525-GTP binding;GO:0007264-small GTPase mediated signal transduction;GO:0003723-RNA binding;GO:0003724-RNA helicase activity;GO:0005622-intracellular	AT5G55190	6218	KU573231
Potri.006G250400	Chr06	POPTR_0006s26660, Pt-RAN1.1, eugene3.00061817	similar to RAN1B. [ORG:Lotus corniculatus var. japonicus]; [ co-ortholog (2of2) of At5g55080, CAA80845, P54766, At5g55190, P54765, S46498, CAA98188, CAE46480, P38548, ]	GO:0005525-GTP binding;GO:0007264-small GTPase mediated signal transduction;GO:0003723-RNA binding;GO:0003724-RNA helicase activity;GO:0005622-intracellular	AT5G55190	3315	KU573232
Potri.006G251300	Chr06	POPTR_0006s26750, estExt_Genewise1_v1.C_LG_VI0950	zinc finger (Ran-binding) family protein; [ co-ortholog (1of2) of At5g25490, ]	GO:0008270-zinc ion binding;GO:0005622-intracellular	NF	1554	KU573233
Potri.006G251900	Chr06	POPTR_0006s26810, Pt-CESA4.4, estExt_fgenesh4_pg.C_13980001	similar to cellulose synthase. [ORG:Populus tremuloides]; [ co-ortholog (1of6) of AAT66941, AAL23710, AAO25536, AAQ95211, ]	GO:0016760-cellulose synthase (UDP-forming) activity;GO:0030244-cellulose biosynthesis;GO:0016020-membrane	AT4G32410	10563	KU573234
Potri.006G252700	Chr06	NF	NF	GO:0004672-protein kinase activity;GO:0005524-ATP binding;GO:0006468-protein amino acid phosphorylation;GO:0005488-binding	NF	2312	KU573235
Potri.006G253500	Chr06	POPTR_0006s26980, eugene3.00061850, RDR906, Pt-RDR6.1	similar to SILENCING DEFECTIVE 1; similar to SUPPRESSOR OF GENE SILENCING 2; similar to RNA-DEPENDENT RNA POLYMERASE 6; [ co-ortholog (1of2) of At3g49500, At2g05370, ]	GO:0003968-RNA-directed RNA polymerase activity	AT3G49500	6207	KU573236
Potri.006G254200	Chr06	POPTR_0006s27030, gw1.VI.180.1, Pt-PSAK.2	similar to Photosystem I reaction center subunit psaK; similar to chloroplast precursor (Photosystem I subunit X) (PSI-K).; [ co-ortholog (1of2) of At1g30380, ]	GO:0015979-photosynthesis;GO:0009522-photosystem I;GO:0016020-membrane	AT1G30380	1436	KU573237
Potri.006G254600	Chr06	POPTR_0006s27070, eugene3.00061861	similar to S-domain-2 5	GO:0004672-protein kinase activity;GO:0005524-ATP binding;GO:0006468-protein amino acid phosphorylation;GO:0005529-sugar binding	AT4G32300	2690	KU573238
Potri.006G254700	Chr06	POPTR_0006s27080	NF	NF	NF	2567	KU573239
Potri.006G255100	Chr06	POPTR_0006s27120	NF	GO:0005515-protein binding	NF	5010	KU573240
Potri.006G255200	Chr06	POPTR_0006s27130, eugene3.00061866	similar to indole-3-acetic acid inducible 29	GO:0006355-regulation of transcription, DNA-dependent;GO:0005634-nucleus	AT4G32280	1438	KU573241
Potri.006G255300	Chr06	POPTR_0006s27140	NF	GO:0017176-phosphatidylinositol N-acetylglucosaminyltransferase activity	NF	2072	KU573242
Potri.006G257000	Chr06	POPTR_0006s27310, estExt_fgenesh4_pg.C_LG_VI1820	NF	GO:0016020-membrane	NF	4895	KU573243
Potri.006G257100	Chr06	POPTR_0006s27320, estExt_Genewise1_v1.C_LG_VI2521	similar to expressed protein in Arabidopsis thaliana; [ co-ortholog (2of2) of At4g32130, At2g25310, ]	NF	NF	3362	KU573244
Potri.006G259200	Chr06	POPTR_0006s27540	NF	NF	NF	1188	KU573245
Potri.006G259700	Chr06	NF	NF	NF	NF	4119	KU573246
Potri.006G260000	Chr06	POPTR_0006s27630, eugene3.00061912	similar to expressed protein in Arabidopsis thaliana; [ co-ortholog (2of2) of At2g25250, ]	NF	NF	1816	KU573247
Potri.006G260500	Chr06	POPTR_0006s27670, grail3.0013044901	similar to 60S ribosomal protein L39	GO:0003735-structural constituent of ribosome;GO:0006412-protein biosynthesis;GO:0005622-intracellular;GO:0005840-ribosome	NF	32767	KU573248
Potri.006G260900	Chr06	NF	NF	GO:0003735-structural constituent of ribosome;GO:0006412-protein biosynthesis;GO:0005622-intracellular;GO:0005840-ribosome	NF	2279	KU573249
Potri.006G261700	Chr06	POPTR_0006s27760	NF	NF	NF	1378	KU573250
Potri.006G262100	Chr06	POPTR_0006s27800	similar to response regulator 12	GO:0000156-two-component response regulator activity;GO:0000160-two-component signal transduction system (phosphorelay);GO:0006355-regulation of transcription, DNA-dependent;GO:0003677-DNA binding	AT2G25180	5612	KU573251
Potri.006G263100	Chr06	POPTR_0006s27900, estExt_fgenesh4_pm.C_LG_VI0817	armadillo/beta-catenin repeat family protein; [ ortholog of At2g25130,At4g31890,]	NF	NF	3337	KU573252
Potri.006G263200	Chr06	POPTR_0006s27910, estExt_fgenesh4_pg.C_LG_VI1876	similar to Stromal cell-derived factor 2-like protein precursor (SDF2-like protein).; [ co-ortholog (1of2) of At2g25110, ]	GO:0016020-membrane	AT2G25110	3244	KU573253
Potri.006G263500	Chr06	POPTR_0006s27940, estExt_Genewise1_v1.C_LG_VI2708, Pt-CIPK25.1	similar to CBL-INTERACTING PROTEIN KINASE 25; [ co-ortholog (1of2) of At5g25110, ]	GO:0004672-protein kinase activity;GO:0005524-ATP binding;GO:0006468-protein amino acid phosphorylation;GO:0007165-signal transduction	AT5G25110	1488	KU573254
Potri.006G263600	Chr06	POPTR_0006s27950, eugene3.00061944	similar to putative WRKY transcription factor. [ORG:Populus euramericana]; [ co-ortholog (2of2) of CAG27614, ]	GO:0003700-transcription factor activity;GO:0043565-sequence-specific DNA binding;GO:0006355-regulation of transcription, DNA-dependent	AT4G31800.2	1795	KU573255
Potri.006G263800	Chr06	POPTR_0006s27970, eugene3.00061946	NF	NF	NF	2520	KU573256
Potri.006G264300	Chr06	POPTR_0006s28010, fgenesh4_pg.C_LG_VI001903	similar to Phototropic-responsive NPH3 family protein	GO:0005515-protein binding;GO:0004871-signal transducer activity;GO:0009416-response to light	AT4G31820	5741	KU573257
Potri.006G266700	Chr06	NF	NF	NF	NF	882	KU573258
Potri.006G267300	Chr06	POPTR_0006s28310	similar to translocon at the inner envelope membrane of chloroplasts 55-II	GO:0016491-oxidoreductase activity;GO:0051537-2 iron, 2 sulfur cluster binding;GO:0055114-oxidation reduction;GO:0010277-chlorophyllide a oxygenase activity	AT2G24820	2703	KU573259
Potri.006G268000	Chr06	POPTR_0006s28380, fgenesh4_pg.C_LG_VI001941	NF	GO:0003854-3-beta-hydroxy-delta5-steroid dehydrogenase activity;GO:0016616-oxidoreductase activity, acting on the CH-OH group of donors, NAD or NADP as acceptor;GO:0006694-steroid biosynthesis;GO:0055114-oxidation reduction;GO:0003824-catalytic activity;G	NF	4348	KU573260
Potri.006G269900	Chr06	NF	NF	GO:0005515-protein binding;GO:0043531-ADP binding;GO:0007165-signal transduction;GO:0005622-intracellular;GO:0005524-ATP binding;GO:0006915-apoptosis;GO:0004888-transmembrane receptor activity;GO:0031224-intrinsic to membrane;GO:0045087-innate immune resp	NF	\	\
Potri.006G270700	Chr06	POPTR_0006s28550, fgenesh4_pg.C_LG_VI001954	similar to UDP-sugar transporter DDB	GO:0055085-transmembrane transport	NF	7505	KU573261
Potri.006G270900	Chr06	POPTR_0006s28560, Pt-ATCSLC05.4, fgenesh4_pg.C_LG_VI001955	glycosyl transferase family 2 protein; similar to cellulose synthase from Agrobacterium tumeficiens (gi:710492) and Agrobacterium radiobacter (gi:710493); similar to encodes a gene similar to; [ co-ortholog (2of4) of At4g31590, At2g24630, ]	NF	AT4G31590	3898	KU573262
Potri.006G271000	Chr06	NF	similar to glycosyl transferase family 2 family protein	NF	NF	213	KU573263
Potri.006G271700	Chr06	POPTR_0006s28650, eugene3.00062018	NF	NF	NF	703	KU573264
Potri.006G271800	Chr06	POPTR_0006s28660, fgenesh4_pg.C_scaffold_147000003, eugene3.00062015	similar to NBS-LRR resistance protein RGH2. [ORG:Manihot esculenta]; [ co-ortholog (1of5) of AAO37646, AAO37645, ]	GO:0005515-protein binding;GO:0043531-ADP binding;GO:0005524-ATP binding;GO:0006915-apoptosis	NF	4793	KU573265
Potri.006G272100	Chr06	POPTR_0006s28700	NF	GO:0005515-protein binding;GO:0043531-ADP binding;GO:0005524-ATP binding;GO:0006915-apoptosis	NF	3267	KU573266
Potri.006G272400	Chr06	POPTR_0006s28720, eugene3.01470005, Pt-SRZ.3	similar to splicing factor RSZp22 (RSZP22); similar to 9G8-like SR protein (SRZ22); similar to RSZp22 protein (Arabidopsis thaliana) gi|2582645|emb|CAA05352|; similar to 9G8-like SR protein (Arabidopsis thaliana) GI:3435094; [ co-ortholog (1of3) of At2g24	GO:0003676-nucleic acid binding;GO:0008270-zinc ion binding	AT4G31580	3390	KU573267
Potri.007G016400	Chr07	POPTR_0007s13720, CAld5H/F5H4, Pt-FAH1.4, eugene3.00071182	similar to cytochrome P450. [ORG:Glycyrrhiza echinata]; [ co-ortholog (2of2) of At4g36220, CAB65335, At5g04330, BAA13955, BAA13954, ]	GO:0005506-iron ion binding;GO:0009055-electron carrier activity;GO:0016705-oxidoreductase activity, acting on paired donors, with incorporation or reduction of molecular oxygen;GO:0020037-heme binding;GO:0055114-oxidation reduction	AT4G36220	2123	KU573268
Potri.007G042300	Chr07	POPTR_0007s11190	similar to KIP-related protein 2	GO:0004861-cyclin-dependent protein kinase inhibitor activity;GO:0007050-cell cycle arrest;GO:0005634-nucleus	AT3G50630	1668	KU573269
Potri.007G043500	Chr07	POPTR_0007s11070	similar to accelerated cell death 2 (ACD2)	NF	AT4G37000	1660	KU573270
Potri.007G043800	Chr07	NF	similar to heat shock factor 4	GO:0003700-transcription factor activity;GO:0043565-sequence-specific DNA binding;GO:0006355-regulation of transcription, DNA-dependent;GO:0005634-nucleus	AT4G36990	3654	KU573271
Potri.007G044300	Chr07	POPTR_0007s10980, Pt-ZEAEPOX.1, gw1.VII.2982.1	similar to zeaxanthin epoxidase. [ORG:Prunus armeniaca]; [ co-ortholog (1of2) of AAC24582, AAD42899, O81360, BAB11934, ]	GO:0005515-protein binding;GO:0004497-monooxygenase activity;GO:0055114-oxidation reduction	AT5G67030	11849	KU573272
Potri.007G071200	Chr07	POPTR_0007s07790, gw1.VII.2511.1	similar to endo-1; similar to 4-beta-glucanase; putative; similar to cellulase; putative; similar to endo-beta-1; similar to 4-glucanase GI:4972236 from (Fragaria x ananassa); [ ortholog of At1g48930,]	GO:0004553-hydrolase activity, hydrolyzing O-glycosyl compounds;GO:0005975-carbohydrate metabolism;GO:0030246-carbohydrate binding;GO:0005576-extracellular	AT1G48930	3407	KU573273
Potri.007G076500	Chr07	POPTR_0007s07120, estExt_fgenesh4_pg.C_LG_VII0650, Pt-ATH.2	similar to cellulose synthase. [ORG:Populus tremuloides]; [ co-ortholog (1of2) of AAT09898, At4g39350, At2g21770, AAO25581, ]	GO:0016020-membrane;GO:0016760-cellulose synthase (UDP-forming) activity;GO:0030244-cellulose biosynthesis	AT5G64740	7539	KU573274
Potri.007G092500	Chr07	POPTR_0007s05490, grail3.0011014701, Pt-ANN1.2	similar to Annexin-like protein RJ4. [ORG:Fragaria x ananassa]; [ co-ortholog (2of3) of AAF01250, CAA52903, S56674, CAD29698, P51074, CAA75308, AAA79922, T09552, ]	GO:0005509-calcium ion binding;GO:0005544-calcium-dependent phospholipid binding	AT5G65020	2655	KU573275
Potri.007G137400	Chr07	POPTR_0007s01170	similar to CAP-binding protein 20	GO:0003676-nucleic acid binding	AT5G44200	3330	KU573276
Potri.008G038200	Chr08	POPTR_0008s03810, Pt-PAL.2, PAL2, estExt_fgenesh4_pg.C_LG_VIII0293	similar to phenylalanine ammonia-lyase. [ORG:Malus sp.]; [ co-ortholog (1of3) of CAA53676, S60042, CAA48231, BAA07861, AAD45384, AAQ15284, AAK62030, CAG27616, AAF17247, AAK59809, CAB97358, CAB60719, BAA07860, AAC36706, CAH10748, Q9SMK9, P45731, AAM12896,	GO:0016841-ammonia-lyase activity;GO:0009058-biosynthesis	AT2G37040	4260	KU573277
Potri.008G055500	Chr08	POPTR_0008s05560, ACT4, Pt-PEAC14.2, estExt_fgenesh4_pg.C_LG_VIII0455	similar to actin - garden pea. [ORG:Pisum sativum]; [ co-ortholog (1of4) of BAB62532, CAH17377, AAC05272, CAA34979, P30164, P02580, AAB40079, AAB40078, AAR29059, P15986, BAA89214, S15754, P30165, S26435, 0804316A, ATSY3, P02581, AAB40084, BAC81670, AAB385	NF	AT3G12110	3246	KU573278
Potri.008G065400	Chr08	POPTR_0008s06560	similar to WUSCHEL related homeobox 5	GO:0003700-transcription factor activity;GO:0043565-sequence-specific DNA binding;GO:0006355-regulation of transcription, DNA-dependent	AT3G11260	636	KU573279
Potri.008G077400	Chr08	POPTR_0008s07710	similar to 2-phosphoglycolate phosphatase 1	NF	AT5G36700	32767	KU573280
Potri.008G077500	Chr08	POPTR_0008s07720	NF	NF	NF	515	KU573281
Potri.008G077800	Chr08	POPTR_0008s07740	similar to chromatin assembly factor-1 (FASCIATA1) (FAS1)	NF	AT1G65470	6690	KU573282
Potri.008G078000	Chr08	POPTR_0008s07760, grail3.0010009701	similar to expressed protein in Arabidopsis thaliana; [ co-ortholog (2of3) of At5g16250, At3g02640, ]	NF	NF	1050	KU573283
Potri.008G078300	Chr08	NF	NF	NF	NF	642	KU573284
Potri.008G078600	Chr08	POPTR_0008s07800, fgenesh4_pg.C_LG_VIII000678	calcium-binding EF hand family protein; similar to leucine zipper-EF-hand containing transmembrane protein 1 (Homo sapiens) GI:4235226; [ co-ortholog (1of3) of At1g65540, ]	NF	NF	7042	KU573285
Potri.008G078900	Chr08	POPTR_0008s07830, gw1.VIII.1410.1	similar to BAK1-interacting receptor-like kinase 1	GO:0004672-protein kinase activity;GO:0005524-ATP binding;GO:0006468-protein amino acid phosphorylation	AT5G48380	2954	KU573286
Potri.008G080100	Chr08	POPTR_0008s07970, fgenesh4_pm.C_LG_VIII000317	similar to CTP synthase; putative; similar to UTP--ammonia ligase; putative; similar to SP|P17812|CTP synthase EC (6 3.4.2.UTP) (ammonia--ligase {Homo) {sapiens} ; [ co-ortholog (2of2) of At3g12670, ]	GO:0003883-CTP synthase activity;GO:0006221-pyrimidine nucleotide biosynthesis;GO:0016787-hydrolase activity;GO:0006541-glutamine metabolism	AT3G12670	6667	KU573287
Potri.008G080200	Chr08	POPTR_0008s07960	similar to CTP synthase family protein	NF	NF	905	KU573288
Potri.008G080800	Chr08	POPTR_0008s08030, eugene3.00080741	similar to unknown protein (At1g79270) mRNA; similar to expressed protein in Arabidopsis thaliana; [ co-ortholog (1of2) of At1g79270, ]	NF	AT1G79270	4083	KU573289
Potri.008G081000	Chr08	POPTR_0008s08050, gw1.VIII.1335.1	methyladenine glycosylase family protein; similar to SP|P05100|DNA 3-methyladenine-glycosylase 1 EC (3 2.2.20.3) (methyladenine-DNA-glycosylase 1 ; similar to constitutive) {Escherichia coli}; [ co-ortholog (1of2) of At5g44680, ]	GO:0008725-DNA-3-methyladenine glycosylase I activity;GO:0006284-base-excision repair	NF	2826	KU573290
Potri.008G082100	Chr08	POPTR_0008s08160	similar to ALA-interacting subunit 1	GO:0016020-membrane	AT3G12740	4418	KU573291
Potri.008G082400	Chr08	POPTR_0008s08190	similar to Terpenoid cyclases/Protein prenyltransferases superfamily protein	GO:0010333-;GO:0016829-lyase activity;GO:0008152-metabolism;GO:0000287-magnesium ion binding	AT1G79460	5234	KU573292
Potri.008G082500	Chr08	POPTR_0008s08200	NF	GO:0003824-catalytic activity;GO:0055114-oxidation reduction;GO:0016491-oxidoreductase activity;GO:0018580-2-nitropropane dioxygenase activity;GO:0003938-IMP dehydrogenase activity	NF	2814	KU573293
Potri.008G083500	Chr08	POPTR_0008s08300	NF	NF	NF	1714	KU573294
Potri.008G083600	Chr08	POPTR_0008s08310, PtrMTP9, fgenesh4_pg.C_LG_VIII000724	similar to metal tolerance protein	GO:0008324-cation transporter activity;GO:0006812-cation transport;GO:0055085-transmembrane transport;GO:0016021-integral to membrane	NF	2582	KU573295
Potri.008G083700	Chr08	NF	NF	NF	NF	4497	KU573296
Potri.008G084100	Chr08	POPTR_0008s08370, POPTR_0008s08360	NF	NF	NF	8717	KU573297
Potri.008G084700	Chr08	POPTR_0008s08430	similar to RNA helicase 36	GO:0003676-nucleic acid binding;GO:0005524-ATP binding;GO:0008026-ATP dependent helicase activity;GO:0004386-helicase activity	AT1G16280	4825	KU573298
Potri.008G084800	Chr08	POPTR_0008s08440, fgenesh4_pg.C_LG_VIII000736, Pt-DIM.2	similar to diminuto. [ORG:Pyrus pyrifolia]; [ co-ortholog (2of3) of AAK15493, AAF78521, T06575, At3g19820, P93472, BAA13096, ]	GO:0055114-oxidation reduction;GO:0050660-FAD binding;GO:0016491-oxidoreductase activity;GO:0008762-UDP-N-acetylmuramate dehydrogenase activity	AT3G19820	6006	KU573299
Potri.008G085000	Chr08	POPTR_0008s08460, gw1.VIII.923.1	similar to C2 domain-containing protein; similar to low similarity to GLUT4 vesicle protein (Rattus norvegicus) GI:4193489; [ co-ortholog (2of2) of At1g50260, At3g19830, ]	GO:0005515-protein binding	AT3G19830	6796	KU573300
Potri.008G085100	Chr08	POPTR_0008s08470, eugene3.00080783	similar to FF domain-containing protein; similar to WW domain-containing protein; weakly similar to transcription factor CA150b (Mus musculus) GI:6329166; [ co-ortholog (1of3) of At3g19840, ]	NF	AT3G19840	3979	KU573301
Potri.008G086000	Chr08	POPTR_0008s08560	similar to zinc finger homeodomain 1	NF	AT1G69600	1725	KU573302
Potri.008G086100	Chr08	POPTR_0008s08570, fgenesh4_pg.C_LG_VIII000750	similar to CLAVATA3/ESR-RELATED 45	NF	AT1G69588	3608	KU573303
Potri.008G086400	Chr08	POPTR_0008s08600, fgenesh4_pg.C_LG_VIII000753	nucleoside phosphatase family protein; GDA1/CD39 family protein; similar to low similarity to SP|P55772 Ectonucleoside triphosphate diphosphohydrolase 1 (EC 3.6.1.5) (Ecto-apyrase) {Mus musculus}; [ co-ortholog (1of2) of At2g02970, ]	GO:0016787-hydrolase activity	NF	4320	KU573304
Potri.008G086500	Chr08	POPTR_0008s08610, eugene3.00080799	similar to vacuolar amino acid transporter 1-like	NF	NF	1894	KU573305
Potri.008G087100	Chr08	POPTR_0008s08680	NF	GO:0005840-ribosome;GO:0005622-intracellular;GO:0006412-protein biosynthesis;GO:0003735-structural constituent of ribosome	NF	2133	KU573306
Potri.008G087500	Chr08	NF	NF	NF	NF	1851	KU573307
Potri.008G088300	Chr08	POPTR_0008s08790, PtEXPA4, grail3.0010018901, Pt-EXPA1.2	similar to expansin 4. [ORG:Fragaria x ananassa]; [ co-ortholog (2of2) of AAK72875, At1g69530, ]	NF	AT1G69530	2099	KU573308
Potri.008G088500	Chr08	POPTR_0008s08800	similar to methyltransferase-like protein	GO:0008168-methyltransferase activity;GO:0008152-metabolism	NF	3409	KU573309
Potri.008G089000	Chr08	POPTR_0008s08850	similar to NAC-like, activated by AP3/PI	GO:0003677-DNA binding;GO:0006355-regulation of transcription, DNA-dependent	AT1G69490	1754	KU573310
Potri.008G089900	Chr08	POPTR_0008s08940, estExt_fgenesh4_pg.C_LG_VIII0777	peptidyl-prolyl cis-trans isomerase PPIC-type family protein; similar to SP|Q9Y237|Peptidyl prolyl-cis trans-isomerase NIMA interacting-4 EC (5 2.1.8.Rotamase) (Pin4 PPIase) (Pin4 Parvulin) (14 {Homo) {sapiens} ; [ co-ortholog (1of2) of At1g26550, ]	GO:0016853-isomerase activity	NF	5872	KU573311
Potri.008G090400	Chr08	POPTR_0008s08990, fgenesh4_pg.C_LG_VIII000788	EXS family protein; ERD1/XPR1/SYG1 family protein; similar to PHO1 protein (Arabidopsis thaliana) GI:20069032; [ co-ortholog (1of6) of At2g03250, At1g14040, At2g03240, At2g03260, ]	GO:0016021-integral to membrane	NF	3905	KU573312
Potri.008G091500	Chr08	POPTR_0008s09100, grail3.0010021201	similar to expressed protein in Arabidopsis thaliana; [ co-ortholog (2of2) of At1g26650, At1g69430, ]	NF	NF	2599	KU573313
Potri.008G091600	Chr08	POPTR_0008s09110, fgenesh4_pm.C_LG_VIII000373	NF	NF	NF	1538	KU573314
Potri.008G092700	Chr08	POPTR_0008s09220	NF	GO:0016757-transferase activity, transferring glycosyl groups	NF	2744	KU573315
Potri.008G094000	Chr08	POPTR_0008s09360	similar to WRKY DNA-binding protein 57	GO:0003700-transcription factor activity;GO:0043565-sequence-specific DNA binding;GO:0006355-regulation of transcription, DNA-dependent	AT1G69310	3110	KU573316
Potri.008G094100	Chr08	POPTR_0008s09370, grail3.0010023101	cobalamin synthesis/P47K family protein; similar to dopamine-responsive protein (Homo sapiens) GI:13177623; [ co-ortholog (1of2) of At1g26520, ]	NF	NF	4600	KU573317
Potri.008G094200	Chr08	POPTR_0008s09380, Pt-HIUHASE.1, gw1.VIII.713.1	similar to hydroxyisourate hydrolase. [ORG:Glycine max]; [ co-ortholog (2of2) of At1g26560, AAL92115, ]	GO:0004553-hydrolase activity, hydrolyzing O-glycosyl compounds;GO:0005975-carbohydrate metabolism	AT1G26560	6355	KU573318
Potri.008G094300	Chr08	POPTR_0008s09390, estExt_fgenesh4_pm.C_LG_VIII0382	similar to UDP-glucose 6-dehydrogenase	GO:0016616-oxidoreductase activity, acting on the CH-OH group of donors, NAD or NADP as acceptor;GO:0051287-NAD binding;GO:0055114-oxidation reduction	NF	2828	KU573319
Potri.008G094700	Chr08	POPTR_0008s09430, gw1.VIII.723.1	similar to kinesin light chain-related; similar to low similarity to kinesin light chain (Plectonema boryanum) GI:2645229; [ ortholog of At3g27960,]	NF	NF	3174	KU573320
Potri.008G095000	Chr08	POPTR_0008s09450, Pt-GRF12.2, grail3.0010023902	similar to 14-3-3-like protein GF14 iota (General regulatory factor 12).; [ co-ortholog (2of2) of At1g26480, ]	GO:0019904-protein domain specific binding	AT1G26480	3277	KU573321
Potri.008G095100	Chr08	POPTR_0008s09460	NF	GO:0006355-regulation of transcription, DNA-dependent;GO:0005634-nucleus;GO:0043189-H4/H2A histone acetyltransferase complex	NF	2130	KU573322
Potri.008G095400	Chr08	POPTR_0008s09490	NF	NF	NF	1466	KU573323
Potri.008G095500	Chr08	POPTR_0008s09500	similar to ureide permease 2	NF	AT2G03530	3276	KU573324
Potri.008G096000	Chr08	POPTR_0008s09550, eugene3.00080895	calcineurin-like phosphoesterase family protein; [ co-ortholog (2of2) of At1g13750, ]	GO:0016787-hydrolase activity	NF	6321	KU573325
Potri.008G096400	Chr08	POPTR_0008s09590, Pt-RPK1.1, eugene3.00080899	similar to RECEPTOR-LIKE PROTEIN KINASE 1; [ ortholog of At1g69270,]	GO:0004672-protein kinase activity;GO:0005524-ATP binding;GO:0006468-protein amino acid phosphorylation;GO:0005515-protein binding	AT3G02130	4151	KU573326
Potri.008G096500	Chr08	POPTR_0008s09620, POPTR_0008s09600	similar to ABI five binding protein 2	NF	AT1G13740	8857	KU573327
Potri.008G096700	Chr08	POPTR_0008s09630, eugene3.00080902	nuclear transport factor 2 (NTF2) family protein; similar to RNA recognition motif (RRM)-containing protein; similar to RBD; similar to or RNP domain); [ co-ortholog (1of2) of At1g13730, At2g03640, ]	GO:0003676-nucleic acid binding;GO:0006810-transport;GO:0005622-intracellular	NF	4940	KU573328
Potri.008G097200	Chr08	POPTR_0008s09680	similar to 6-phosphogluconolactonase 1	NF	AT1G13700	4416	KU573329
Potri.008G097600	Chr08	POPTR_0008s09720, Pt-RGP3.4, eugene3.00080911	similar to REVERSIBLY GLYCOSYLATED POLYPEPTIDE 3; [ co-ortholog (1of4) of At3g08900, ]	GO:0008466-glycogenin glucosyltransferase activity;GO:0016758-transferase activity, transferring hexosyl groups;GO:0007047-cell wall organization and biogenesis;GO:0030244-cellulose biosynthesis;GO:0005618-cell wall;GO:0030054-cell junction	AT3G08900	3151	KU573330
Potri.008G098700	Chr08	POPTR_0008s09820	similar to Tetratricopeptide repeat (TPR)-like superfamily protein	NF	AT3G06430	2207	KU573331
Potri.008G098800	Chr08	POPTR_0008s09830	similar to pleiotropic drug resistance 9	GO:0005524-ATP binding;GO:0016887-ATPase activity;GO:0016020-membrane	AT3G53480	\	\
Potri.008G098900	Chr08	NF	similar to pleiotropic drug resistance 13	GO:0016020-membrane	AT4G15215	3345	KU573332
Potri.008G112200	Chr08	POPTR_0008s11140, estExt_Genewise1_v1.C_LG_VIII2137	phosphatidylinositol 3- and 4-kinase family protein; similar to low similarity to phosphatidylinositol 4-kinase type-II beta (Homo sapiens) GI:20159767; [ co-ortholog (2of3) of At2g03890, At1g13640, ]	GO:0016773-phosphotransferase activity, alcohol group as acceptor	AT2G03890	3825	KU573333
Potri.008G112600	Chr08	POPTR_0008s11180, gw1.VIII.820.1	similar to alpha/beta hydrolase domain-containing protein	GO:0016787-hydrolase activity	NF	6271	KU573334
Potri.008G112700	Chr08	POPTR_0008s11190, eugene3.00081050	similar to heat shock protein; putative; similar to strong similarity to heat shock protein (Arabidopsis thaliana) GI:1906830; similar to histidine kinase-; similar to DNA gyrase B-; similar to and HSP90-like domain protein; similar to heat shock protein;	GO:0005524-ATP binding;GO:0051082-unfolded protein binding;GO:0006950-response to stress;GO:0006457-protein folding	AT2G04030	10314	KU573335
Potri.008G112800	Chr08	POPTR_0008s11200	similar to male gametophyte defective 3	GO:0003677-DNA binding;GO:0003899-DNA-directed RNA polymerase activity;GO:0006351-transcription, DNA-dependent	AT1G68990	774	KU573336
Potri.008G113400	Chr08	POPTR_0008s11260, eugene3.00081056	similar to bZIP. [ORG:Phaseolus acutifolius]; [ co-ortholog (1of2) of AAK01953, AAK25822, ]	GO:0003700-transcription factor activity;GO:0043565-sequence-specific DNA binding;GO:0046983-protein dimerization activity;GO:0006355-regulation of transcription, DNA-dependent	AT3G30530	1459	KU573337
Potri.008G113600	Chr08	POPTR_0008s11270	similar to N-acetyltransferase ycf52	GO:0008080-N-acetyltransferase activity;GO:0008152-metabolism	NF	11452	KU573338
Potri.008G114200	Chr08	POPTR_0008s11330	similar to phosphoenolpyruvate carboxylase 4	GO:0008964-phosphoenolpyruvate carboxylase activity;GO:0006099-tricarboxylic acid cycle;GO:0015977-carbon utilization by fixation of carbon dioxide	AT1G68750	1075	KU573339
Potri.008G114300	Chr08	POPTR_0008s11340, eugene3.00081065	MutT/nudix family protein; similar to SP|Q58549|ADP ribose-pyrophosphatase EC (3 6.1.13.{Methanococcus) {jannaschii} ; [ co-ortholog (1of2) of At1g68760, ]	GO:0016787-hydrolase activity	AT1G68760	1102	KU573340
Potri.008G114500	Chr08	POPTR_0008s11360	NF	NF	NF	2871	KU573341
Potri.008G114700	Chr08	POPTR_0008s11370	NF	GO:0005515-protein binding	NF	5719	KU573342
Potri.008G114900	Chr08	POPTR_0008s11390, estExt_fgenesh4_pg.C_LG_VIII1015	similar to expressed protein in Arabidopsis thaliana; [ co-ortholog (2of2) of At1g26110, ]	NF	AT1G26110	2095	KU573343
Potri.008G115200	Chr08	POPTR_0008s11420, estExt_fgenesh4_pg.C_LG_VIII1017	cytochrome B561 family protein; [ co-ortholog (2of2) of At1g26100, ]	GO:0016021-integral to membrane	NF	2470	KU573344
Potri.008G115300	Chr08	POPTR_0008s11430, gw1.VIII.1132.1	similar to cytochrome B561-1	GO:0016021-integral to membrane	AT5G38630	3429	KU573345
Potri.008G115400	Chr08	POPTR_0008s11440	NF	NF	NF	\	\
Potri.008G116000	Chr08	POPTR_0008s11490, fgenesh4_pg.C_LG_VIII001032	basic helix-loop-helix (bHLH) family protein; [ co-ortholog (2of2) of At1g68810, ]	GO:0006355-regulation of transcription, DNA-dependent;GO:0030528-transcription regulator activity	NF	2190	KU573346
Potri.008G116200	Chr08	NF	NF	NF	NF	3128	KU573347
Potri.008G116500	Chr08	POPTR_0008s11540, grail3.0010045601, LAR1	similar to leucoanthocyanidin reductase	GO:0003824-catalytic activity;GO:0050662-coenzyme binding;GO:0044237-cellular metabolism	NF	5878	KU573348
Potri.008G116600	Chr08	POPTR_0008s11550	similar to NAC (No Apical Meristem) domain transcriptional regulator superfamily protein	GO:0003677-DNA binding;GO:0006355-regulation of transcription, DNA-dependent	AT1G25580	4576	KU573349
Potri.008G116700	Chr08	NF	similar to ROTUNDIFOLIA like 17	NF	AT1G13245	583	KU573350
Potri.008G116800	Chr08	POPTR_0008s11560, estExt_fgenesh4_pm.C_LG_VIII0487	protein kinase family protein; similar to eukaryotic protein kinase domain containing protein; [ ortholog of At1g68830,]	GO:0004672-protein kinase activity;GO:0005524-ATP binding;GO:0006468-protein amino acid phosphorylation	AT1G68830	5226	KU573351
Potri.008G118300	Chr08	POPTR_0008s11710, eugene3.00081102, Pt-PAN.2	similar to PERIANTHIA; [ co-ortholog (1of2) of At1g68640, ]	GO:0006355-regulation of transcription, DNA-dependent;GO:0046983-protein dimerization activity;GO:0043565-sequence-specific DNA binding;GO:0003700-transcription factor activity	AT1G68640	3904	KU573352
Potri.008G118600	Chr08	POPTR_0008s11740, gw1.VIII.1158.1	similar to expressed protein in Arabidopsis thaliana; [ ortholog of At2g17470,At1g25480,At1g68600,]	GO:0006810-transport;GO:0005886-plasma membrane;GO:0010044-response to aluminum ion	NF	1329	KU573353
Potri.008G118700	Chr08	POPTR_0008s11750	NF	GO:0003735-structural constituent of ribosome;GO:0006412-protein biosynthesis;GO:0005622-intracellular;GO:0005840-ribosome;GO:0009536-plastid	NF	6971	KU573354
Potri.008G119400	Chr08	POPTR_0008s11810, gw1.VIII.2216.1	similar to agenet domain-containing protein; similar to bromo-adjacent homology (BAH) domain-containing protein; similar to agenet domain-containing protein; similar to bromo-adjacent homology (BAH) domain-containing protein; similar to c; [ co-ortholog (	GO:0003677-DNA binding;GO:0003723-RNA binding	NF	3569	KU573355
Potri.008G119500	Chr08	POPTR_0008s11820, estExt_fgenesh4_pm.C_LG_VIII0502	similar to 2-oxoacid dehydrogenases acyltransferase family protein	GO:0016746-transferase activity, transferring acyl groups;GO:0008152-metabolism;GO:0008415-acyltransferase activity	AT3G25860	2869	KU573356
Potri.008G119600	Chr08	POPTR_0008s11830	NF	GO:0017089-glycolipid transporter activity;GO:0051861-glycolipid binding;GO:0046836-glycolipid transport;GO:0005737-cytoplasm	NF	2047	KU573357
Potri.008G120100	Chr08	POPTR_0008s11900, ERF79, grail3.0010049101	similar to AP2 domain-containing transcription factor; putative; similar to putative AP2 domain transcription factor GI:6553944 from (Arabidopsis thaliana); similar to AP2 domain-containing transcription factor; putative; similar to putative AP2 domain tr	GO:0003700-transcription factor activity;GO:0006355-regulation of transcription, DNA-dependent	NF	3475	KU573358
Potri.008G120400	Chr08	POPTR_0008s11930, gw1.VIII.1135.1	zinc finger (B-box type) family protein; similar to zinc finger protein GI:3618318 from (Oryza sativa); [ ortholog of At1g25440,]	GO:0008270-zinc ion binding;GO:0005622-intracellular;GO:0005515-protein binding	NF	2313	KU573359
Potri.008G121000	Chr08	POPTR_0008s11990, estExt_fgenesh4_pg.C_LG_VIII1075	similar to expressed protein in Arabidopsis thaliana; similar to expressed protein in Arabidopsis thaliana; [ co-ortholog (2of2) of At1g13390, At1g68490, ]	NF	NF	2434	KU573360
Potri.008G121400	Chr08	POPTR_0008s12050	similar to pentatricopeptide repeat-containing family protein	NF	NF	1794	KU573361
Potri.008G121700	Chr08	POPTR_0008s12090, estExt_fgenesh4_pm.C_LG_VIII0513	NF	NF	NF	2744	KU573362
Potri.008G121900	Chr08	POPTR_0008s12110, grail3.0010050502	universal stress protein (USP) family protein; similar to ER6 protein (Lycopersicon esculentum) GI:5669654; [ ortholog of At1g68300,]	GO:0006950-response to stress	NF	1996	KU573363
Potri.008G122100	Chr08	POPTR_0008s12130	similar to myb domain protein 62	GO:0003677-DNA binding	AT1G68320	5830	KU573364
Potri.008G122900	Chr08	NF	NF	GO:0000166-nucleotide binding;GO:0004812-tRNA ligase activity;GO:0005524-ATP binding;GO:0006418-amino acid activation;GO:0005737-cytoplasm;GO:0004817-cysteine-tRNA ligase activity;GO:0006412-protein biosynthesis;GO:0006423-cysteinyl-tRNA aminoacylation	NF	1994	KU573365
Potri.008G123300	Chr08	POPTR_0008s12230	similar to zinc finger protein-related	GO:0008270-zinc ion binding	AT3G18290	9359	KU573366
Potri.008G123700	Chr08	POPTR_0008s12280, fgenesh4_pg.C_LG_VIII001105	mitochondrial substrate carrier family protein; [ co-ortholog (2of2) of At1g25380, ]	NF	AT1G25380	1820	KU573367
Potri.008G124100	Chr08	POPTR_0008s12320	NF	NF	NF	2944	KU573368
Potri.008G124300	Chr08	POPTR_0008s12340, fgenesh4_pg.C_LG_VIII001110	similar to leucine-rich repeat transmembrane protein kinase; putative; [ co-ortholog (2of2) of At2g01210, ]	GO:0004672-protein kinase activity;GO:0005524-ATP binding;GO:0006468-protein amino acid phosphorylation;GO:0005515-protein binding	NF	6029	KU573369
Potri.008G124400	Chr08	POPTR_0008s12350	NF	NF	NF	980	KU573370
Potri.008G124500	Chr08	NF	NF	NF	NF	516	KU573371
Potri.008G125000	Chr08	POPTR_0008s12390	similar to bidirectional amino acid transporter 1	GO:0006810-transport;GO:0055085-transmembrane transport;GO:0016020-membrane;GO:0003333-amino acid transmembrane transport;GO:0015171-amino acid transporter activity	AT2G01170	4231	KU573372
Potri.008G125100	Chr08	POPTR_0008s12400	similar to bidirectional amino acid transporter 1	GO:0006810-transport;GO:0055085-transmembrane transport;GO:0016020-membrane;GO:0003333-amino acid transmembrane transport;GO:0015171-amino acid transporter activity	AT2G01170	6365	KU573373
Potri.008G125200	Chr08	POPTR_0008s12410	similar to zinc finger protein	NF	NF	1102	KU573374
Potri.008G125700	Chr08	POPTR_0008s12460, fgenesh4_pm.C_LG_VIII000536, Pt-RHA2.1	similar to RING-H2 zinc finger protein RHA2a.; [ co-ortholog (1of2) of At1g15100, ]	NF	AT1G15100	4588	KU573375
Potri.008G132700	Chr08	POPTR_0008s13200, Pt-CEL1.3, estExt_Genewise1_v1.C_LG_VIII0544	similar to endo-1; similar to 4-beta-glucanase. [ORG:Fragaria x ananassa]; [ co-ortholog (1of3) of At1g70710, AAC95009, CAA11301, T10907, At1g23210, AAT40310, CAC94007, AAD12577, CAA80627, CAB43937, AAC78293, ]	GO:0004553-hydrolase activity, hydrolyzing O-glycosyl compounds;GO:0005975-carbohydrate metabolism	AT1G70710	2060	KU573376
Potri.008G136600	Chr08	POPTR_0008s13600	similar to caffeoyl-CoA 3-O-methyltransferase	GO:0008171-O-methyltransferase activity	AT1G67980	1987	KU573377
Potri.008G161100	Chr08	POPTR_0008s16100	similar to AUX/IAA transcriptional regulator family protein	GO:0006355-regulation of transcription, DNA-dependent;GO:0005634-nucleus	AT5G43700	2642	KU573378
Potri.008G161200	Chr08	POPTR_0008s16110, estExt_Genewise1_v1.C_LG_VIII2464, Pt-IAA14.1	similar to aux/IAA protein. [ORG:Populus tremula x Populus tremuloides]; [ co-ortholog (1of2) of CAC84710, At3g23050, At4g14550, ]	GO:0005634-nucleus;GO:0006355-regulation of transcription, DNA-dependent	AT4G14550	3002	KU573379
Potri.008G172400	Chr08	POPTR_0008s17220, fgenesh4_pm.C_LG_VIII000731, Pt-IAA12.1	similar to BODENLOS; [ co-ortholog (1of2) of At2g33310, At1g04550, ]	GO:0006355-regulation of transcription, DNA-dependent;GO:0005634-nucleus	AT2G33310	3703	KU573380
Potri.009G010800	Chr09	POPTR_0009s01600, estExt_fgenesh4_pm.C_LG_IX0701	similar to expressed protein in Arabidopsis thaliana; [ co-ortholog (2of2) of At2g28305, ]	NF	AT2G28305	1374	KU573381
Potri.009G029200	Chr09	POPTR_0009s03460	similar to WUSCHEL related homeobox 2	GO:0003700-transcription factor activity;GO:0043565-sequence-specific DNA binding;GO:0006355-regulation of transcription, DNA-dependent	AT5G59340	7398	KU573382
Potri.009G060800	Chr09	POPTR_0009s06560, estExt_fgenesh4_pg.C_LG_IX0979, Pt-CESA4.5	similar to cellulose synthase. [ORG:Populus tremuloides]; [ co-ortholog (6of6) of AAT66941, AAL23710, AAO25536, AAQ95211, ]	GO:0016760-cellulose synthase (UDP-forming) activity;GO:0030244-cellulose biosynthesis;GO:0016020-membrane	AT5G05170	2091	KU573383
Potri.009G062800	Chr09	POPTR_0009s06740, Pt-CAD.5, fgenesh4_pg.C_LG_IX000970, CADL7	similar to unnamed protein product. [ORG:Fragaria x ananassa]; [ co-ortholog (4of6) of AAK28509, CAC09054, AAD10327, CAC09053, CAC09056, ]	GO:0055114-oxidation reduction;GO:0008270-zinc ion binding;GO:0016491-oxidoreductase activity	AT4G37980	2461	KU573384
Potri.009G063100	Chr09	POPTR_0009s06770	similar to elicitor-activated gene 3-1	GO:0008270-zinc ion binding;GO:0016491-oxidoreductase activity;GO:0055114-oxidation reduction	AT4G37980	2144	KU573385
Potri.009G063300	Chr09	POPTR_0009s06780, eugene3.20690001, CADL1, Pt-CAD.2	similar to unnamed protein product. [ORG:Fragaria x ananassa]; [ co-ortholog (1of6) of AAK28509, CAC09054, AAD10327, CAC09053, CAC09056, ]	GO:0008270-zinc ion binding;GO:0016491-oxidoreductase activity;GO:0055114-oxidation reduction	AT4G37980	2079	KU573386
Potri.009G063400	Chr09	POPTR_0009s06790, Pt-CAD.3, eugene3.00091019, CADL5	similar to unnamed protein product. [ORG:Fragaria x ananassa]; [ co-ortholog (2of6) of AAK28509, CAC09054, AAD10327, CAC09053, CAC09056, ]	GO:0008270-zinc ion binding;GO:0016491-oxidoreductase activity;GO:0055114-oxidation reduction;GO:0016616-oxidoreductase activity, acting on the CH-OH group of donors, NAD or NADP as acceptor;GO:0048037-cofactor binding	AT4G37980	3792	KU573387
Potri.009G076300	Chr09	POPTR_0009s08010, Pt-CCR.7, estExt_Genewise1_v1.C_LG_IX2899	similar to putative cinnamoyl-CoA reductase. [ORG:Prunus avium]; [ co-ortholog (5of9) of AAG13987, ]	GO:0016491-oxidoreductase activity;GO:0008152-metabolism;GO:0003854-3-beta-hydroxy-delta5-steroid dehydrogenase activity;GO:0016616-oxidoreductase activity, acting on the CH-OH group of donors, NAD or NADP as acceptor;GO:0006694-steroid biosynthesis;GO:00	NF	2321	KU573388
Potri.009G095800	Chr09	POPTR_0009s09870, CAD, Pt-CAD4.1, estExt_Genewise1_v1.C_LG_IX2359	similar to Probable cinnamyl-alcohol dehydrogenase (EC 1.1.1.195) (CAD).; [ ortholog of At3g19450,At4g34230,]	GO:0008270-zinc ion binding;GO:0016491-oxidoreductase activity;GO:0055114-oxidation reduction	AT3G19450	1776	KU573389
Potri.009G099800	Chr09	POPTR_0009s10270, CAM1, grail3.0001059501	similar to Putative caffeoyl-CoA O-methyltransferase At4g34050 (EC 2.1.1.104) (Trans-caffeoyl-CoA 3-O-methyltransferase) (CCoAMT) (CCoAOMT).; [ co-ortholog (1of2) of At4g34050, ]	GO:0008171-O-methyltransferase activity	AT4G34050	2874	KU573390
Potri.009G123600	Chr09	POPTR_0009s12640, eugene3.00090440, CAld5H/F5H2, Pt-IFS1.57	similar to cytochrome P450. [ORG:Lotus corniculatus var. japonicus]; [ co-ortholog (32of57) of AAF45143, CAB50768, AAF34534, AAP06953, BAA93632, AAM12530, CAB43505, AAF34532, BAA74466, BAA22423, AAF34528, AAF34521, AAF34522, AAF34526, AAF34520, T05944, AA	GO:0005506-iron ion binding;GO:0009055-electron carrier activity;GO:0016705-oxidoreductase activity, acting on paired donors, with incorporation or reduction of molecular oxygen;GO:0020037-heme binding;GO:0055114-oxidation reduction	AT4G36220	4056	KU573391
Potri.009G123900	Chr09	POPTR_0009s12690, gw1.IX.1559.1	similar to cellulase (EC 3.2.1.4) - soybean (fragment). [ORG:Glycine max]; [ co-ortholog (1of2) of At4g39010, AAA20083, T07072, ]	GO:0004553-hydrolase activity, hydrolyzing O-glycosyl compounds;GO:0005975-carbohydrate metabolism	AT4G39010	6805	KU573392
Potri.009G132500	Chr09	POPTR_0009s13510	NF	NF	NF	2104	KU573393
Potri.009G139800	Chr09	POPTR_0009s14170	NF	GO:0008171-O-methyltransferase activity;GO:0008168-methyltransferase activity;GO:0046983-protein dimerization activity;GO:0003677-DNA binding;GO:0006355-regulation of transcription, DNA-dependent	NF	5314	KU573394
Potri.009G149700	Chr09	POPTR_0009s15190, eugene3.00090200, Pt-ATCSLA02.1	glycosyl transferase family 2 protein; similar to beta-(1-3)-glucosyl transferase GB:AAC62210 GI:3687658 from (Bradyrhizobium japonicum); similar to cellulose synthase from Agrobacterium tumeficiens (gi:710492) and Agrobacterium radiobacter (gi:710493); s	NF	AT5G22740	4321	KU573395
Potri.009G170000	Chr09	POPTR_0009s17100, fgenesh4_pg.C_LG_IX000009, Pt-ATCSLD4.1	cellulose synthase family protein; similar to cellulose synthase catalytic subunit gi:2827143 from (Arabidopsis thaliana); similar to cellulose synthase-5 (gi:9622882) from Zea mays; similar to cellulose synthase; [ co-ortholog (2of2) of At4g38190, ]	GO:0016760-cellulose synthase (UDP-forming) activity;GO:0030244-cellulose biosynthesis;GO:0016020-membrane	AT4G38190	2655	KU573396
Potri.010G057000	Chr10	POPTR_0010s06710, Ptr4CL12, fgenesh4_pg.C_LG_X000472	similar to 4-coumarate--CoA ligase	GO:0003824-catalytic activity;GO:0008152-metabolism	NF	6644	KU573397
Potri.010G074700	Chr10	POPTR_0010s08550, fgenesh4_pg.C_LG_X000693	similar to cellulose synthase like G1	GO:0016760-cellulose synthase (UDP-forming) activity;GO:0030244-cellulose biosynthesis;GO:0016020-membrane	AT4G24010	2260	KU573398
Potri.010G074800	Chr10	POPTR_0010s08560, estExt_fgenesh4_pg.C_LG_X0687	similar to cellulose synthase like G2	GO:0016760-cellulose synthase (UDP-forming) activity;GO:0030244-cellulose biosynthesis;GO:0016020-membrane	AT4G24000	\	\
Potri.010G078300	Chr10	POPTR_0010s08880, Pt-IAA14.2, eugene3.00100709	similar to aux/IAA protein. [ORG:Populus tremula x Populus tremuloides]; [ co-ortholog (2of2) of CAC84710, At3g23050, At4g14550, ]	GO:0006355-regulation of transcription, DNA-dependent;GO:0005634-nucleus	AT3G23050	2921	KU573399
Potri.010G098400	Chr10	POPTR_0010s10870	similar to pentatricopeptide repeat-containing protein	NF	NF	2108	KU573400
Potri.010G098700	Chr10	POPTR_0010s10900	similar to pentatricopeptide repeat-containing protein	NF	NF	7446	KU573401
Potri.010G099000	Chr10	POPTR_0010s10930	similar to SNF2 domain-containing protein / helicase domain-containing protein	GO:0003677-DNA binding;GO:0005524-ATP binding;GO:0003676-nucleic acid binding;GO:0008026-ATP dependent helicase activity;GO:0016787-hydrolase activity	AT2G02090	5939	KU573402
Potri.010G099500	Chr10	POPTR_0010s10980	NF	NF	NF	7130	KU573403
Potri.010G099700	Chr10	POPTR_0010s11000	NF	NF	NF	567	KU573404
Potri.010G100200	Chr10	POPTR_0010s11050, fgenesh4_pm.C_LG_X000383, Pt-NTR1.3	similar to Peptide transporter PTR2-B (Histidine transporting protein).; [ co-ortholog (1of2) of At2g02020, At1g62200, At2g02040, ]	GO:0005215-transporter activity;GO:0006857-oligopeptide transport;GO:0016020-membrane	AT2G02040	2367	KU573405
Potri.010G104400	Chr10	POPTR_0010s11500, CAML3, fgenesh4_pm.C_LG_X000399	similar to caffeoyl-CoA 3-O-methyltransferase. [ORG:Populus kitakamiensis]; [ co-ortholog (1of3) of At1g67980, At1g67990, At1g24735, BAA19102, ]	GO:0008171-O-methyltransferase activity	AT1G67980	1710	KU573406
Potri.010G111400	Chr10	POPTR_0010s12150, fgenesh4_pg.C_LG_X001013	similar to WUSCHEL related homeobox 1	GO:0003700-transcription factor activity;GO:0043565-sequence-specific DNA binding;GO:0006355-regulation of transcription, DNA-dependent	AT3G18010	1588	KU573407
Potri.010G119900	Chr10	POPTR_0010s12990	similar to indole-3-acetic acid inducible 32	GO:0006355-regulation of transcription, DNA-dependent;GO:0005634-nucleus	AT2G01200.2	4054	KU573408
Potri.010G177300	Chr10	POPTR_0010s18480	similar to Six-hairpin glycosidases superfamily protein	GO:0005975-carbohydrate metabolism;GO:0004553-hydrolase activity, hydrolyzing O-glycosyl compounds	AT1G65610	716	KU573409
Potri.010G192100	Chr10	POPTR_0010s19950, fgenesh4_pm.C_LG_X000761, Pt-WOX5.2	homeobox-leucine zipper transcription factor family protein; similar to wuschel protein (GI:22087128) (Arabidopsis thaliana); similar to supporting cDNA gi|24953994|gb|AY150812.1|; similar to Arabidopsis thaliana WOX5 protein mRNA; [ co-ortholog (1of2) of	GO:0003700-transcription factor activity;GO:0043565-sequence-specific DNA binding;GO:0006355-regulation of transcription, DNA-dependent	AT3G11260	3332	KU573410
Potri.010G204300	Chr10	POPTR_0010s21180, ACT5, Pt-PEAC14.3, eugene3.00101990	similar to actin - garden pea. [ORG:Pisum sativum]; [ co-ortholog (3of4) of BAB62532, CAH17377, AAC05272, CAA34979, P30164, P02580, AAB40079, AAB40078, AAR29059, P15986, BAA89214, S15754, P30165, S26435, 0804316A, ATSY3, P02581, AAB40084, BAC81670, AAB385	NF	AT3G12110	3450	KU573411
Potri.010G224100	Chr10	POPTR_0010s23100, estExt_fgenesh4_pg.C_LG_X2023, PAL5, Pt-PAL.3	similar to phenylalanine ammonia-lyase. [ORG:Malus sp.]; [ co-ortholog (2of3) of CAA53676, S60042, CAA48231, BAA07861, AAD45384, AAQ15284, AAK62030, CAG27616, AAF17247, AAK59809, CAB97358, CAB60719, BAA07860, AAC36706, CAH10748, Q9SMK9, P45731, AAM12896,	GO:0016841-ammonia-lyase activity;GO:0009058-biosynthesis	AT2G37040	3533	KU573412
Potri.010G224200	Chr10	POPTR_0010s23110	similar to PHE ammonia lyase 1	GO:0016841-ammonia-lyase activity;GO:0009058-biosynthesis	AT2G37040	2396	KU573413
Potri.010G230200	Chr10	POPTR_0010s23680	similar to OPC-8:0 CoA ligase1	GO:0003824-catalytic activity;GO:0008152-metabolism	AT1G20510	2917	KU573414
Potri.010G234100	Chr10	POPTR_0010s24030, estExt_fgenesh4_pm.C_LG_X0938, Pt-MANS.2	similar to beta-1; similar to 4-mannan synthase. [ORG:Cyamopsis tetragonoloba]; [ co-ortholog (1of2) of AAR23313, ]	NF	AT5G03760	6742	KU573415
Potri.011G059100	Chr11	POPTR_0011s05810	similar to Transcriptional factor B3 family protein / auxin-responsive factor AUX/IAA-related	GO:0003677-DNA binding;GO:0006355-regulation of transcription, DNA-dependent;GO:0009725-response to hormone stimulus;GO:0005634-nucleus	AT2G33860	2090	KU573416
Potri.011G059300	Chr11	POPTR_0011s05830	similar to Transcriptional factor B3 family protein / auxin-responsive factor AUX/IAA-related	GO:0003677-DNA binding;GO:0006355-regulation of transcription, DNA-dependent;GO:0009725-response to hormone stimulus;GO:0005634-nucleus	AT2G33860	1686	KU573417
Potri.011G059500	Chr11	POPTR_0011s05850, Pt-OOMT2.14, FOMT7, fgenesh4_pm.C_scaffold_187000003	similar to 6a-hydroxymaackiain methyltransferase (EC 2.1.1.-) - garden pea. [ORG:Pisum sativum]; [ co-ortholog (1of20) of O24529, O22308, AAM23004, CAH05089, AAC49926, CAH05087, CAH05078, O22309, CAH05079, AAC49856, 1FP2_A, CAH05085, CAD29556, CAD29459, B	GO:0008171-O-methyltransferase activity;GO:0008168-methyltransferase activity;GO:0046983-protein dimerization activity	NF	12604	KU573418
Potri.011G069600	Chr11	POPTR_0011s07040, gw1.XI.3218.1	similar to cellulose synthase family protein	GO:0016760-cellulose synthase (UDP-forming) activity;GO:0030244-cellulose biosynthesis;GO:0016020-membrane	AT4G18780	7451	KU573419
Potri.011G091900	Chr11	POPTR_0011s09450, estExt_Genewise1_v1.C_LG_XI2869, Pt-ARF6.4	similar to Auxin response factor 6.; [ co-ortholog (1of4) of At1g30330, ]	GO:0006355-regulation of transcription, DNA-dependent;GO:0005634-nucleus;GO:0003677-DNA binding;GO:0009725-response to hormone stimulus	AT5G37020	2844	KU573420
Potri.011G135200	Chr11	POPTR_0011s13850, Pt-COBL10.1, gw1.XI.440.1	similar to COBRA-like protein 10 precursor.; [ co-ortholog (2of2) of At3g20580, ]	NF	AT3G20580	2750	KU573421
Potri.011G148000	Chr11	POPTR_0011s15110, ACT6, fgenesh4_pm.C_LG_XI000409	similar to actin. [ORG:Cucumis melo]; [ co-ortholog (1of3) of BAA85748, ]	NF	AT5G09810	1648	KU573422
Potri.011G148200	Chr11	POPTR_0011s15130, gw1.XI.816.1	similar to cinnamyl-alcohol dehydrogenase; putative; similar to cinnamyl-alcohol dehydrogenase GB:AAC35846 (Medicago sativa); similar to SP|Q08350 (Picea abies); [ ortholog of At1g72680,]	GO:0008270-zinc ion binding;GO:0016491-oxidoreductase activity;GO:0055114-oxidation reduction	AT1G72680	3789	KU573423
Potri.011G150500	Chr11	POPTR_0011s15360, COMTL1, Pt-RCOMT1.4, fgenesh4_pm.C_LG_XI000417	similar to eugenol O-methyltransferase. [ORG:Rosa chinensis var. spontanea]; [ co-ortholog (1of7) of BAC78826, ]	GO:0008171-O-methyltransferase activity;GO:0008168-methyltransferase activity;GO:0046983-protein dimerization activity	AT5G54160	1670	KU573424
Potri.012G006400	Chr12	POPTR_0012s00670, estExt_fgenesh4_pm.C_LG_XII0129, COMT2, Pt-OMT1.1	similar to Chain A; similar to Crystal Structure Analysis Of Caffeic Acid5-Hydroxyferulic Acid 35-O-Methyltransferase Ferulic Acid Complex. [ORG:Medicago sativa]; [ co-ortholog (1of2) of CAA58218, 1KYW_C, 1KYZ_A, At5g54160, ]	GO:0008171-O-methyltransferase activity;GO:0008168-methyltransferase activity;GO:0046983-protein dimerization activity	AT5G54160	4735	KU573425
Potri.012G037200	Chr12	POPTR_0012s03420, eugene3.00120074	similar to sucrose synthase; putative; similar to sucrose-UDP glucosyltransferase; putative; similar to sucrose synthase GI:6682841 from (Citrus unshiu); [ co-ortholog (2of2) of At1g73370, ]	GO:0009058-biosynthesis;GO:0005985-sucrose metabolism	AT1G73370	4649	KU573426
Potri.012G037300	Chr12	POPTR_0012s03430	NF	NF	NF	2143	KU573427
Potri.012G037400	Chr12	POPTR_0012s03440, fgenesh4_pg.C_LG_XII000067	sugar transporter family protein; [ co-ortholog (2of2) of At1g73220, ]	GO:0022857-transmembrane transporter activity;GO:0055085-transmembrane transport;GO:0016021-integral to membrane	AT1G73220	6834	KU573428
Potri.012G037700	Chr12	POPTR_0012s03470	NF	GO:0006284-base-excision repair	NF	3079	KU573429
Potri.012G037900	Chr12	POPTR_0012s03490	similar to basic transcription factor 3	NF	AT1G17880	6285	KU573430
Potri.012G038000	Chr12	POPTR_0012s03500	NF	NF	NF	1251	KU573431
Potri.012G038300	Chr12	POPTR_0012s03530, Pt-EPR1.2, eugene3.00120065	similar to EARLY-PHYTOCHROME-RESPONSIVE1; [ co-ortholog (2of2) of At1g18330, At3g10113, ]	GO:0003677-DNA binding	AT1G18330.2	3661	KU573432
Potri.012G038500	Chr12	POPTR_0012s03550	similar to homeodomain GLABROUS 11	GO:0006355-regulation of transcription, DNA-dependent;GO:0043565-sequence-specific DNA binding;GO:0003700-transcription factor activity	AT1G73360	2002	KU573433
Potri.012G039200	Chr12	POPTR_0012s03630, estExt_fgenesh4_pg.C_LG_XII0050	similar to translation initiation factor. [ORG:Fragaria x ananassa]; [ co-ortholog (1of2) of At1g76825, AAV33441, At1g21160, At2g27700, At1g76720, At1g76810, AAN32916, ]	GO:0003924-GTPase activity;GO:0005525-GTP binding	NF	9454	KU573434
Potri.012G039400	Chr12	POPTR_0012s03650, eugene3.00120054, MYB167, Pt-MYB.41	similar to MYB transcription factor R2R3 type. [ORG:Populus tremula x Populus tremuloides]; [ co-ortholog (1of2) of At1g17950, At1g73410, At5g17800, CAD98761, ]	GO:0003677-DNA binding	AT1G17950	1955	KU573435
Potri.012G040600	Chr12	NF	similar to basic pentacysteine1	NF	AT2G01930	7224	KU573436
Potri.012G041000	Chr12	POPTR_0012s03780, Pt-ACCAL.2, eugene3.00120041	similar to calmodulin-like protein 6a. [ORG:Medicago truncatula]; [ co-ortholog (3of7) of AAA34238, AAD10277, AAM81199, AAA34237, AAK25753, BAA96448, AAM81200, ]	NF	AT5G37780	3211	KU573437
Potri.012G041900	Chr12	POPTR_0012s03880, eugene3.00120029, Pt-NANN.1	similar to annexin-like protein. [ORG:Medicago sativa]; [ co-ortholog (1of2) of CAA72183, ]	GO:0005509-calcium ion binding;GO:0005544-calcium-dependent phospholipid binding	AT1G68090	2811	KU573438
Potri.012G042300	Chr12	POPTR_0012s03920, eugene3.00120025	NF	GO:0016021-integral to membrane	NF	2928	KU573439
Potri.012G043900	Chr12	POPTR_0012s04090, estExt_fgenesh4_pm.C_LG_XII0003, Pt-NCPGS.6	similar to glutamine synthetase. [ORG:Glycine falcata]; [ co-ortholog (8of8) of AAM71227, AAR05531, AAP51252, AAR05559, AAR05552, AAM71209, AAM71231, AAR05581, AAR05506, AAP51256, AAO41677, AAO41668, AAC37356, AAM71193, AAM71233, AAR05523, AAO41662, AAR05	GO:0004356-glutamate-ammonia ligase activity;GO:0006807-nitrogen metabolism;GO:0006542-glutamine biosynthesis	AT5G37600	3073	KU573440
Potri.012G044000	Chr12	POPTR_0012s04100	NF	NF	NF	1981	KU573441
Potri.012G044300	Chr12	POPTR_0012s04140	similar to nudix hydrolase homolog 4	GO:0016787-hydrolase activity	AT1G18300	2370	KU573442
Potri.012G044600	Chr12	POPTR_0012s04170	similar to receptor-like kinase 1	GO:0004672-protein kinase activity;GO:0005524-ATP binding;GO:0006468-protein amino acid phosphorylation	AT1G48480	3328	KU573443
Potri.012G047700	Chr12	POPTR_0012s04510	similar to WUSCHEL related homeobox 1	GO:0003700-transcription factor activity;GO:0043565-sequence-specific DNA binding;GO:0006355-regulation of transcription, DNA-dependent	AT3G18010	2164	KU573444
Potri.012G062200	Chr12	POPTR_0012s05940	similar to COBRA-like extracellular glycosyl-phosphatidyl inositol-anchored protein family	NF	AT5G15630	4302	KU573445
Potri.012G094800	Chr12	POPTR_0012s09650, estExt_fgenesh4_pm.C_LG_XII0345, Ptr4CL9	similar to 4-coumarate--CoA ligase	GO:0003824-catalytic activity;GO:0008152-metabolism	NF	1556	KU573446
Potri.012G095000	Chr12	POPTR_0012s09670	NF	GO:0003824-catalytic activity;GO:0008152-metabolism	NF	6488	KU573447
Potri.012G106100	Chr12	POPTR_0012s10790, Pt-ARF2.2, estExt_fgenesh4_pm.C_LG_XII0386	similar to Auxin response factor 2 (ARF1-binding protein) (ARF1-BP).; [ co-ortholog (1of2) of At5g62000, ]	GO:0006355-regulation of transcription, DNA-dependent;GO:0005634-nucleus;GO:0003677-DNA binding;GO:0009725-response to hormone stimulus	AT5G62000	6474	KU573448
Potri.013G019800	Chr13	POPTR_0013s02050	similar to cellulose synthase A9	GO:0016760-cellulose synthase (UDP-forming) activity;GO:0030244-cellulose biosynthesis;GO:0016020-membrane	AT2G21770	1923	KU573449
Potri.013G025900	Chr13	POPTR_0013s02680	similar to transcription factor bHLH94	GO:0006355-regulation of transcription, DNA-dependent;GO:0030528-transcription regulator activity	NF	3723	KU573450
Potri.013G034100	Chr13	POPTR_0030s00240, estExt_Genewise1_v1.C_LG_XIII1315	similar to hypothetical protein; [ ortholog of At3g04950,]	NF	NF	3392	KU573451
Potri.013G034600	Chr13	POPTR_0030s00280, eugene3.00130328	NF	NF	NF	1686	KU573452
Potri.013G034900	Chr13	POPTR_0030s00310, fgenesh4_pg.C_LG_XIII000174	similar to glyoxal oxidase-related; similar to glyoxal oxidase precursor (Phanerochaete chrysosporium) gi|1050302|gb|AAA87594|; [ co-ortholog (2of2) of At3g57620, ]	NF	NF	2237	KU573453
Potri.013G061200	Chr13	POPTR_0013s05790, estExt_Genewise1_v1.C_LG_XIII2097	similar to Putative thioredoxin-like 7; similar to chloroplast precursor.; [ co-ortholog (2of2) of At1g08570, At2g33270, ]	GO:0045454-cell redox homeostasis;GO:0006662-glycerol ether metabolism;GO:0009055-electron carrier activity;GO:0015035-protein disulfide oxidoreductase activity	AT1G08570	4938	KU573454
Potri.013G061800	Chr13	POPTR_0013s05850, Pt-CIMS.2, estExt_fgenesh4_pg.C_LG_XIII0289, MS3	similar to 5-methyltetrahydropteroyltriglutamate--homocysteine methyltransferase (EC 2.1.1.14) (Vitamin-B12-independent methionine synthase isozyme) (Cobalamin-independent methionine synthase isozyme).; [ co-ortholog (2of3) of At3g03780, At5g17920, ]	GO:0003871-5-methyltetrahydropteroyltriglutamate-homocysteine S-methyltransferase activity;GO:0009086-methionine biosynthesis;GO:0008270-zinc ion binding;GO:0008652-amino acid biosynthesis	AT5G17920	3846	KU573455
Potri.013G064200	Chr13	POPTR_0013s06040	similar to 2-aminoethanethiol dioxygenase	GO:0047800-cysteamine dioxygenase activity;GO:0055114-oxidation reduction	NF	9628	KU573456
Potri.013G064300	Chr13	POPTR_0013s06050	similar to inactive leucine-rich repeat receptor-like protein kinase	GO:0004672-protein kinase activity;GO:0005524-ATP binding;GO:0006468-protein amino acid phosphorylation;GO:0005515-protein binding	NF	3795	KU573457
Potri.013G064400	Chr13	POPTR_0013s06060, estExt_Genewise1_v1.C_LG_XIII2152, HUPB902, Pt-UBC1.1	similar to Ubiquitin-conjugating enzyme E2-17 kDa (Ubiquitin-protein ligase) (Ubiquitin carrier protein). [ORG:Medicago sativa]; [ co-ortholog (2of2) of P35130, At2g02760, At1g14400, AAA18528, ]	GO:0016881-acid-D-amino acid ligase activity	AT2G02760	2261	KU573458
Potri.013G064600	Chr13	POPTR_0013s06080, SDG935, gw1.XIII.2167.1	similar to SET domain-containing protein; similar to low similarity to G9a (Homo sapiens) GI:287865; similar to SET domain-containing protein; similar to low similarity to G9a (Homo sapiens) GI:287865; [ ortholog of At3g03750,]	GO:0005515-protein binding;GO:0008270-zinc ion binding;GO:0018024-histone-lysine N-methyltransferase activity;GO:0034968-histone lysine methylation;GO:0005634-nucleus	AT3G03750.2	5733	KU573459
Potri.013G064700	Chr13	POPTR_0013s06090, fgenesh4_pg.C_LG_XIII000305	similar to Peptidase M50 family protein	GO:0004222-metalloendopeptidase activity;GO:0006508-proteolysis and peptidolysis	AT5G35220	7951	KU573460
Potri.013G064800	Chr13	POPTR_0013s06100, estExt_Genewise1_v1.C_LG_XIII2166	similar to expressed protein in Arabidopsis thaliana; similar to expression supported by MPSS; [ co-ortholog (1of2) of At1g28760, ]	NF	NF	2436	KU573461
Potri.013G065200	Chr13	POPTR_0013s06130	NF	NF	NF	2923	KU573462
Potri.013G065500	Chr13	POPTR_0013s06160, eugene3.00130632	NF	GO:0005515-protein binding	NF	16318	KU573463
Potri.013G065700	Chr13	POPTR_0013s06180, POPTR_0013s06190, gw1.XIII.2192.1	similar to polyribonucleotide nucleotidyltransferase; putative; similar to polynucleotide phosphorylase GB:AAC50039 (Pisum sativum); similar to putative polynucleotide phosphorylase GB:AAF00646 (Arabidopsis thaliana); [ co-ortholog (1of3) of At3g03710, ]	GO:0003723-RNA binding;GO:0006396-RNA processing;GO:0004654-polyribonucleotide nucleotidyltransferase activity;GO:0006402-mRNA catabolism	AT3G03710	2432	KU573464
Potri.013G065800	Chr13	POPTR_0013s06200	similar to calcium exchanger 7	GO:0055085-transmembrane transport;GO:0016021-integral to membrane	AT5G17860	3265	KU573465
Potri.013G065900	Chr13	POPTR_0013s06210	similar cation/calcium exchanger 2-like	GO:0055085-transmembrane transport;GO:0016021-integral to membrane	NF	4637	KU573466
Potri.013G066000	Chr13	POPTR_0013s06220	NF	NF	NF	1994	KU573467
Potri.013G066100	Chr13	POPTR_0013s06230, eugene3.00130639	similar to hypothetical protein; similar to DUF580; [ co-ortholog (2of2) of At5g17830, At3g04440, At3g03700, ]	NF	NF	4606	KU573468
Potri.013G066200	Chr13	POPTR_0013s06250, estExt_fgenesh4_pg.C_LG_XIII0301, POPTR_0013s06240	glycosyltransferase family 14 protein; core-2/1-branching enzyme family protein; [ co-ortholog (1of2) of At3g03690, ]	GO:0008375-acetylglucosaminyltransferase activity;GO:0016020-membrane	AT3G03690	1438	KU573469
Potri.013G066400	Chr13	POPTR_0013s06260, eugene3.00130642	similar to C2 domain-containing protein; [ co-ortholog (1of2) of At3g03680, ]	GO:0005515-protein binding	NF	3101	KU573470
Potri.013G066600	Chr13	POPTR_0013s06280, estExt_fgenesh4_pg.C_LG_XIII0304	NF	NF	NF	1634	KU573471
Potri.013G066900	Chr13	POPTR_0013s06310, eugene3.00130648	similar to WUSCHEL related homeobox 11	GO:0003700-transcription factor activity;GO:0043565-sequence-specific DNA binding;GO:0006355-regulation of transcription, DNA-dependent	AT3G03660	2759	KU573472
Potri.013G067000	Chr13	POPTR_0013s06320	similar to myb domain protein 56	GO:0003677-DNA binding	AT5G17800	3331	KU573473
Potri.013G067300	Chr13	POPTR_0013s06360, eugene3.00130653	similar to NADH:cytochrome B5 reductase 1	GO:0016491-oxidoreductase activity;GO:0055114-oxidation reduction	AT5G17770	5196	KU573474
Potri.013G067400	Chr13	POPTR_0013s06370, gw1.XIII.2262.1	exostosin family protein; [ co-ortholog (1of4) of At3g45400, ]	GO:0016020-membrane	NF	1821	KU573475
Potri.013G067500	Chr13	POPTR_0013s06390	similar to myb domain protein 60	GO:0003677-DNA binding	AT1G08810	2170	KU573476
Potri.013G067800	Chr13	POPTR_0013s06420	NF	GO:0005515-protein binding	NF	3879	KU573477
Potri.013G068100	Chr13	POPTR_0013s06440, estExt_Genewise1_v1.C_LG_XIII2276	similar to Probable phenylalanyl-tRNA synthetase beta chain (EC 6.1.1.20) (Phenylalanine--tRNA ligase beta chain) (PheRS).; [ co-ortholog (2of2) of At1g72550, ]	GO:0003723-RNA binding;GO:0004826-phenylalanine-tRNA ligase activity;GO:0000287-magnesium ion binding;GO:0005524-ATP binding;GO:0006432-phenylalanyl-tRNA aminoacylation;GO:0006412-protein biosynthesis	NF	10629	KU573478
Potri.013G068200	Chr13	POPTR_0013s06450	similar to histone acetyltransferase of the GNAT family 2	GO:0004402-histone acetyltransferase activity;GO:0016568-chromatin modification	AT5G56740	5559	KU573479
Potri.013G068700	Chr13	POPTR_0013s06500	NF	NF	NF	6490	KU573480
Potri.013G068800	Chr13	POPTR_0013s06510, eugene3.00130671	similar to expressed protein in Arabidopsis thaliana; [ co-ortholog (1of2) of At5g17910, ]	NF	NF	4902	KU573481
Potri.013G068900	Chr13	POPTR_0013s06520	similar to FAR1-related sequence 3	NF	AT2G27110	2633	KU573482
Potri.013G069100	Chr13	NF	NF	NF	NF	664	KU573483
Potri.013G069200	Chr13	POPTR_0013s06540	NF	GO:0015238-drug transporter activity;GO:0015297-antiporter activity;GO:0006855-multidrug transport;GO:0055085-transmembrane transport;GO:0016020-membrane	NF	3022	KU573484
Potri.013G069400	Chr13	POPTR_0013s06560	NF	GO:0015238-drug transporter activity;GO:0015297-antiporter activity;GO:0006855-multidrug transport;GO:0055085-transmembrane transport;GO:0016020-membrane	NF	3049	KU573485
Potri.013G069600	Chr13	POPTR_0013s06640, gw1.XIII.2326.1	NF	GO:0015238-drug transporter activity;GO:0015297-antiporter activity;GO:0006855-multidrug transport;GO:0055085-transmembrane transport;GO:0016020-membrane	NF	5068	KU573486
Potri.013G069700	Chr13	POPTR_0013s06650, eugene3.00130679	MATE efflux family protein; similar to ripening regulated protein DDTFR18 (Lycopersicon esculentum) GI:12231296; MATE efflux family protein; similar to ripening regulated protein DDTF; [ ortholog of At1g33090,At1g33110,At1g33100,At1g33080,]	GO:0015238-drug transporter activity;GO:0015297-antiporter activity;GO:0006855-multidrug transport;GO:0055085-transmembrane transport;GO:0016020-membrane	NF	3314	KU573487
Potri.013G069900	Chr13	POPTR_0013s06680	similar to Seven transmembrane MLO family protein	GO:0008219-cell death;GO:0016021-integral to membrane	AT4G02600	4992	KU573488
Potri.013G070100	Chr13	POPTR_0013s06710	NF	GO:0003735-structural constituent of ribosome;GO:0006412-protein biosynthesis;GO:0005622-intracellular;GO:0005840-ribosome	NF	14084	KU573489
Potri.013G070200	Chr13	POPTR_0013s06730	similar to exoribonuclease 2	GO:0003676-nucleic acid binding;GO:0004527-exonuclease activity;GO:0005622-intracellular	AT5G42540	1821	KU573490
Potri.013G070300	Chr13	POPTR_0397s00200	NF	GO:0004190-aspartic-type endopeptidase activity;GO:0006508-proteolysis and peptidolysis	NF	3830	KU573491
Potri.013G070900	Chr13	POPTR_0013s06830, eugene3.00130695	proline-rich family protein; similar to proline rich extensin domain containing protein; [ ortholog of At5g45350,At4g19200,]	NF	NF	3819	KU573492
Potri.013G071000	Chr13	POPTR_0013s06840, fgenesh4_pm.C_LG_XIII000302	similar to expressed protein in Arabidopsis thaliana; [ ortholog of At5g17640,]	NF	NF	2440	KU573493
Potri.013G073300	Chr13	POPTR_0013s07050, F3H1, estExt_fgenesh4_pg.C_LG_XIII0337	similar to Cytochrome P450 superfamily protein	GO:0005506-iron ion binding;GO:0009055-electron carrier activity;GO:0016705-oxidoreductase activity, acting on paired donors, with incorporation or reduction of molecular oxygen;GO:0020037-heme binding;GO:0055114-oxidation reduction	AT5G07990	3146	KU573494
Potri.013G073500	Chr13	POPTR_0013s07100	NF	NF	NF	4290	KU573495
Potri.013G073600	Chr13	POPTR_0013s07120, POPTR_0013s07110, eugene3.00130729	phosphoesterase family protein; similar to SP|P95246|Phospholipase C 2 precursor EC (3 1.4.3.{Mycobacterium) {tuberculosis} ; [ ortholog of At3g03530,At3g03540,]	GO:0016788-hydrolase activity, acting on ester bonds	AT3G03530	4185	KU573496
Potri.013G074700	Chr13	NF	NF	GO:0016651-oxidoreductase activity, acting on NADH or NADPH;GO:0048038-quinone binding;GO:0051287-NAD binding;GO:0055114-oxidation reduction	NF	1153	KU573497
Potri.013G074800	Chr13	NF	NF	GO:0055114-oxidation reduction;GO:0016020-membrane	NF	4829	KU573498
Potri.013G074900	Chr13	NF	NF	GO:0055114-oxidation reduction;GO:0016020-membrane	NF	764	KU573499
Potri.013G076100	Chr13	POPTR_0013s07340	similar to root cap 1 (RCP1)	NF	AT5G17520	3044	KU573500
Potri.013G076300	Chr13	POPTR_0013s07360, fgenesh4_pg.C_LG_XIII000359	integral membrane transporter family protein; similar to 11 transmembrane domain containing protein; [ co-ortholog (1of2) of At1g64890, ]	NF	NF	1211	KU573501
Potri.013G076400	Chr13	POPTR_0013s07370, eugene3.00130756	similar to DNA polymerase delta subunit 4 family; similar to Swiss-Prot:Q9HCU8 DNA polymerase delta subunit 4 (DNA polymerase delta subunit p12) (Homo sapiens); [ co-ortholog (1of2) of At1g09815, ]	GO:0006260-DNA replication;GO:0005634-nucleus	AT1G09815	13694	KU573502
Potri.013G077200	Chr13	NF	similar to origin recognition complex subunit 3	GO:0003677-DNA binding;GO:0006260-DNA replication;GO:0005664-nuclear origin of replication recognition complex	AT5G16690	5443	KU573503
Potri.013G077500	Chr13	POPTR_0013s07500, POPTR_0013s07510	similar to growth-regulating factor 5	GO:0005515-protein binding;GO:0005524-ATP binding;GO:0016818-hydrolase activity, acting on acid anhydrides, in phosphorus-containing anhydrides;GO:0006355-regulation of transcription, DNA-dependent;GO:0005634-nucleus	AT3G13960	2197	KU573504
Potri.013G077800	Chr13	POPTR_0013s07540	NF	GO:0005515-protein binding	NF	3967	KU573505
Potri.013G078500	Chr13	POPTR_0013s07610	NF	NF	NF	4216	KU573506
Potri.013G079000	Chr13	POPTR_0013s07650	NF	NF	NF	2278	KU573507
Potri.013G079700	Chr13	POPTR_0013s07720, NAC152, eugene3.00130793	similar to NAC domain containing protein 50	GO:0003677-DNA binding;GO:0006355-regulation of transcription, DNA-dependent	AT3G10480.3	2128	KU573508
Potri.013G080000	Chr13	NF	NF	NF	NF	493	KU573509
Potri.013G080100	Chr13	POPTR_0013s07780, eugene3.00130798	phosphate-responsive 1 family protein; similar to phi-1 (phosphate-induced gene) (Nicotiana tabacum) GI:3759184; [ ortholog of At3g02970,]	NF	AT3G02970	3674	KU573510
Potri.013G081100	Chr13	NF	NF	GO:0003723-RNA binding	NF	4749	KU573511
Potri.013G081600	Chr13	POPTR_0013s07980, eugene3.00870013	similar to expressed protein in Arabidopsis thaliana; [ co-ortholog (1of2) of At3g03130, At5g17160, ]	NF	NF	3652	KU573512
Potri.013G081700	Chr13	NF	NF	NF	NF	6216	KU573513
Potri.013G082200	Chr13	POPTR_0013s07900, estExt_fgenesh4_pg.C_870007, Pt-CESA3.1	similar to CELLULASE SYNTHASE 3; similar to CONSTITUTIVE EXPRESSION OF VSP1 1; similar to ISOXABEN RESISTANT 1; [ co-ortholog (1of2) of At3g03050, At5g16910, ]	GO:0016760-cellulose synthase (UDP-forming) activity;GO:0030244-cellulose biosynthesis;GO:0016020-membrane	AT3G03050	7776	KU573514
Potri.013G082400	Chr13	NF	NF	NF	NF	679	KU573515
Potri.013G082500	Chr13	POPTR_0013s07880, estExt_fgenesh4_pg.C_870006, POPTR_0013s07890	similar to TOM1-like protein	GO:0006886-intracellular protein transport;GO:0005622-intracellular	NF	2058	KU573516
Potri.013G083300	Chr13	POPTR_0013s08100, eugene3.00870021	xanthine/uracil permease family protein; [ ortholog of At3g10960,]	GO:0005215-transporter activity;GO:0006810-transport;GO:0055085-transmembrane transport;GO:0016020-membrane	AT3G10960	3071	KU573517
Potri.013G083700	Chr13	POPTR_0013s08140, fgenesh4_pg.C_scaffold_87000024	NF	NF	NF	1705	KU573518
Potri.013G083800	Chr13	POPTR_0013s08150	NF	GO:0005515-protein binding	NF	1418	KU573519
Potri.013G084200	Chr13	NF	NF	NF	NF	525	KU573520
Potri.013G085700	Chr13	POPTR_0013s08350, eugene3.00870044	dimethylmenaquinone methyltransferase family protein; similar to bacterial S-adenosylmethionine:2-demethylmenaquinone methyltransferases; similar to dimethylmenaquinone methyltransferase family pr; [ co-ortholog (2of2) of At5g16450, At3g02770, ]	NF	NF	1541	KU573521
Potri.013G120800	Chr13	POPTR_0013s12510, FOMT11, estExt_fgenesh4_pg.C_19310001, Pt-OOMT2.19	similar to 6a-hydroxymaackiain methyltransferase (EC 2.1.1.-) - garden pea. [ORG:Pisum sativum]; [ co-ortholog (5of20) of O24529, O22308, AAM23004, CAH05089, AAC49926, CAH05087, CAH05078, O22309, CAH05079, AAC49856, 1FP2_A, CAH05085, CAD29556, CAD29459, B	GO:0008171-O-methyltransferase activity;GO:0008168-methyltransferase activity;GO:0046983-protein dimerization activity	NF	1715	KU573522
Potri.013G121300	Chr13	POPTR_0013s12600, grail3.1005000101, Pt-OOMT2.16	similar to 6a-hydroxymaackiain methyltransferase (EC 2.1.1.-) - garden pea. [ORG:Pisum sativum]; [ co-ortholog (7of20) of O24529, O22308, AAM23004, CAH05089, AAC49926, CAH05087, CAH05078, O22309, CAH05079, AAC49856, 1FP2_A, CAH05085, CAD29556, CAD29459, B	GO:0008171-O-methyltransferase activity;GO:0008168-methyltransferase activity;GO:0046983-protein dimerization activity	NF	1640	KU573523
Potri.013G121400	Chr13	POPTR_0013s12580, Pt-OOMT2.15, estExt_fgenesh4_pg.C_2390003	similar to 6a-hydroxymaackiain methyltransferase (EC 2.1.1.-) - garden pea. [ORG:Pisum sativum]; [ co-ortholog (15of20) of O24529, O22308, AAM23004, CAH05089, AAC49926, CAH05087, CAH05078, O22309, CAH05079, AAC49856, 1FP2_A, CAH05085, CAD29556, CAD29459,	GO:0008171-O-methyltransferase activity;GO:0008168-methyltransferase activity;GO:0046983-protein dimerization activity	NF	1605	KU573524
Potri.013G121800	Chr13	POPTR_0013s12560	similar to 6a-hydroxymaackiain methyltransferase family protein	GO:0008171-O-methyltransferase activity;GO:0008168-methyltransferase activity;GO:0046983-protein dimerization activity	NF	7921	KU573525
Potri.013G122000	Chr13	NF	similar to 6a-hydroxymaackiain methyltransferase family protein	GO:0008171-O-methyltransferase activity;GO:0008168-methyltransferase activity;GO:0046983-protein dimerization activity	NF	5929	KU573526
Potri.013G122200	Chr13	POPTR_0013s12650	NF	GO:0008171-O-methyltransferase activity;GO:0008168-methyltransferase activity;GO:0046983-protein dimerization activity	NF	720	KU573527
Potri.013G122500	Chr13	POPTR_0191s00210, Pt-OOMT2.11, POPTR_0191s00200, grail3.3096000101	similar to 6a-hydroxymaackiain methyltransferase (EC 2.1.1.-) - garden pea. [ORG:Pisum sativum]; [ co-ortholog (6of20) of O24529, O22308, AAM23004, CAH05089, AAC49926, CAH05087, CAH05078, O22309, CAH05079, AAC49856, 1FP2_A, CAH05085, CAD29556, CAD29459, B	GO:0008171-O-methyltransferase activity;GO:0008168-methyltransferase activity;GO:0046983-protein dimerization activity	NF	1975	KU573528
Potri.013G136300	Chr13	NF	NF	GO:0008171-O-methyltransferase activity;GO:0008168-methyltransferase activity;GO:0046983-protein dimerization activity	NF	1920	KU573529
Potri.013G143800	Chr13	NF	NF	GO:0008171-O-methyltransferase activity;GO:0008168-methyltransferase activity;GO:0046983-protein dimerization activity	NF	\	\
Potri.013G154700	Chr13	POPTR_0013s15080, Pt-EXP2.8, PtrEXPA2, estExt_fgenesh4_pm.C_LG_XIII0455	similar to expansin S1 precursor. [ORG:Cucumis sativus]; [ co-ortholog (10of10) of BAD00016, T10079, CAC19183, CAD19044, BAC05513, AAR09169, AAB37746, AAM88862, AAM89261, CAD19043, BAD00013, CAD28984, CAC19184, AAK72874, ]	NF	AT2G40610	3811	KU573530
Potri.013G157900	Chr13	POPTR_0013s15380, C4H2, estExt_fgenesh4_pg.C_LG_XIII0519, Pt-CYP73.2	similar to trans-cinnamate 4-monooxygenase (EC 1.14.13.11) B - Japanese aspen x large-toothed aspen (fragment). [ORG:Populus sieboldii x Populus grandidentata]; [ ortholog of BAA11577,BAA11579,PC4236,JC5129,Q43054,At2g30490,]	GO:0005506-iron ion binding;GO:0009055-electron carrier activity;GO:0016705-oxidoreductase activity, acting on paired donors, with incorporation or reduction of molecular oxygen;GO:0020037-heme binding;GO:0055114-oxidation reduction	AT2G30490	1836	KU573531
Potri.014G013500	Chr14	POPTR_0014s01400, estExt_fgenesh4_pm.C_LG_XIV0017, Pt-CW7.2	similar to expressed protein (CW7) in Arabidopsis thaliana; similar to expressed protein (CW7) in Arabidopsis thaliana; similar to expressed protein (CW7) in Arabidopsis thaliana; similar to CW7 mRNA; [ co-ortholog (1of2) of At1g59520, ]	NF	AT1G59520	1404	KU573532
Potri.014G014200	Chr14	POPTR_0014s01450, gw1.XIV.555.1	similar to BSD domain-containing protein; [ ortholog of At1g10720,]	NF	NF	1157	KU573533
Potri.014G014500	Chr14	POPTR_0014s01480, grail3.0126005101	similar to expressed protein in Arabidopsis thaliana; similar to EST gb|AA598098|; [ ortholog of At1g58420,At1g10140,]	NF	NF	5262	KU573534
Potri.014G014900	Chr14	POPTR_0014s01520, eugene3.00140070	similar to transducin-related; similar to WD-40 repeat protein-related; similar to related to KIAA1988 protein (GI:18916910) (Homo sapiens); [ co-ortholog (2of3) of At1g27470, At4g07410, ]	GO:0005515-protein binding	NF	2288	KU573535
Potri.014G015000	Chr14	POPTR_0014s01530	NF	NF	NF	2593	KU573536
Potri.014G015200	Chr14	NF	NF	NF	NF	2262	KU573537
Potri.014G015600	Chr14	POPTR_0014s01590, grail3.0126006201	similar to transcription factor LIM; putative; similar to strong similarity to transcription factor Ntlim1 (Nicotiana tabacum) GI:5689136; similar to LIM domain protein WLIM-1 (Helianthus annuus) GI:5070280; [ ortholog of At1g10200,]	GO:0008270-zinc ion binding	AT1G10200	2377	KU573538
Potri.014G015900	Chr14	POPTR_0014s01620	NF	NF	NF	4472	KU573539
Potri.014G016100	Chr14	POPTR_0014s01640, estExt_fgenesh4_pm.C_LG_XIV0025	transducin family protein; WD-40 repeat family protein; similar to Cockayne syndrome complementaion group A proteins (GI:18077663)(Mus musculus) and (SP:Q13216)(Homo sapiens); similar to confirmed by full-length cDNA GI:15982896; [ ortholog of At1g19750,A	GO:0005515-protein binding	AT1G27840	2957	KU573540
Potri.014G016300	Chr14	POPTR_0014s01660, estExt_fgenesh4_pg.C_LG_XIV0076	similar to voltage dependent anion channel 2	GO:0008308-voltage-dependent ion-selective channel activity;GO:0006820-anion transport;GO:0044070-regulation of anion transport;GO:0055085-transmembrane transport;GO:0005741-mitochondrial outer membrane	AT5G67500	6533	KU573541
Potri.014G016400	Chr14	POPTR_0014s01670	NF	GO:0005515-protein binding	NF	4079	KU573542
Potri.014G016900	Chr14	NF	similar to ubiquitin system component Cue domain-containing family protein	GO:0005515-protein binding	NF	1103	KU573543
Potri.014G017300	Chr14	POPTR_0014s01760, estExt_Genewise1_v1.C_LG_XIV0633, Pt-SCOF.2	similar to zinc-finger protein 1. [ORG:Datisca glomerata]; [ co-ortholog (1of2) of AAD26942, AAB39638, At5g04340, At1g27730, At5g43170, ]	NF	AT1G27730	2826	KU573544
Potri.014G017400	Chr14	POPTR_0014s01770, estExt_fgenesh4_pg.C_LG_XIV0088	similar to LOB domain-containing protein 38	NF	AT3G49940	1683	KU573545
Potri.014G017600	Chr14	POPTR_0014s01790, fgenesh4_pg.C_LG_XIV000092	NF	NF	NF	7313	KU573546
Potri.014G017700	Chr14	POPTR_0014s01800	NF	GO:0003735-structural constituent of ribosome;GO:0006412-protein biosynthesis;GO:0005622-intracellular;GO:0005840-ribosome	NF	3141	KU573547
Potri.014G018000	Chr14	POPTR_0014s01830	similar to TBP-associated factor 4	GO:0006352-transcription initiation;GO:0005669-transcription factor TFIID complex;GO:0016986-transcription initiation factor activity	AT5G43130	5657	KU573548
Potri.014G018200	Chr14	POPTR_0014s01850, gw1.XIV.659.1	similar to PLAT/LH2 domain-containing lipoxygenase family protein	GO:0016702-oxidoreductase activity, acting on single donors with incorporation of molecular oxygen, incorporation of two atoms of oxygen;GO:0046872-metal ion binding;GO:0055114-oxidation reduction;GO:0005515-protein binding	AT3G22400	4826	KU573549
Potri.014G018300	Chr14	POPTR_0014s01860	NF	GO:0009055-electron carrier activity;GO:0016491-oxidoreductase activity;GO:0055114-oxidation reduction	NF	2931	KU573550
Potri.014G018900	Chr14	POPTR_0014s01910	similar to Subtilase family protein	GO:0004252-serine-type endopeptidase activity;GO:0006508-proteolysis and peptidolysis;GO:0042802-protein self binding;GO:0043086-negative regulation of enzyme activity	AT5G67360	699	KU573551
Potri.014G019000	Chr14	POPTR_0014s01920, estExt_fgenesh4_pm.C_400146	NF	GO:0005515-protein binding	NF	2394	KU573552
Potri.014G019200	Chr14	POPTR_0014s01940, estExt_Genewise1_v1.C_401069	similar to cytochrome B5 isoform D	GO:0020037-heme binding	AT5G48810	1991	KU573553
Potri.014G019400	Chr14	POPTR_0602s00210, eugene3.00400386	similar to NAD(P)-binding Rossmann-fold superfamily protein	NF	AT4G24220.2	2095	KU573554
Potri.014G019600	Chr14	POPTR_0014s01970, estExt_Genewise1_v1.C_401050	similar to NAD(P)-binding Rossmann-fold superfamily protein	GO:0003824-catalytic activity;GO:0050662-coenzyme binding;GO:0044237-cellular metabolism	AT4G24220	1697	KU573555
Potri.014G020100	Chr14	POPTR_0014s02030, eugene3.00400379	similar to unnamed protein product. [ORG:Glycine max]; [ ortholog of CAD35163,CAD35164,At5g59845,CAD35166,At2g39540,]	NF	NF	2680	KU573556
Potri.014G020400	Chr14	POPTR_0014s02060, fgenesh4_pg.C_scaffold_40000359, Pt-IFS1.52	similar to cytochrome P450. [ORG:Lotus corniculatus var. japonicus]; [ co-ortholog (48of57) of AAF45143, CAB50768, AAF34534, AAP06953, BAA93632, AAM12530, CAB43505, AAF34532, BAA74466, BAA22423, AAF34528, AAF34521, AAF34522, AAF34526, AAF34520, T05944, AA	GO:0009055-electron carrier activity;GO:0005506-iron ion binding;GO:0016705-oxidoreductase activity, acting on paired donors, with incorporation or reduction of molecular oxygen;GO:0020037-heme binding;GO:0055114-oxidation reduction	AT4G37370	1883	KU573557
Potri.014G021100	Chr14	POPTR_0014s02120, eugene3.00400366, Pt-CYCA3.2	similar to cyclin A3.1. [ORG:Pisum sativum]; [ co-ortholog (1of2) of BAA09464, At1g47230, At1g47210, T07669, At1g47220, At5g43080, CAB77269, ]	GO:0005634-nucleus	AT1G47230	2744	KU573558
Potri.014G021500	Chr14	POPTR_0014s02160	similar to cytochrome P450, family 81, subfamily K, polypeptide 2	GO:0005506-iron ion binding;GO:0009055-electron carrier activity;GO:0016705-oxidoreductase activity, acting on paired donors, with incorporation or reduction of molecular oxygen;GO:0020037-heme binding;GO:0055114-oxidation reduction	AT5G10600	2897	KU573559
Potri.014G021600	Chr14	POPTR_0014s02170	similar to cytochrome P450, family 81, subfamily K, polypeptide 1	GO:0005506-iron ion binding;GO:0009055-electron carrier activity;GO:0016705-oxidoreductase activity, acting on paired donors, with incorporation or reduction of molecular oxygen;GO:0020037-heme binding;GO:0055114-oxidation reduction	AT5G10610	2651	KU573560
Potri.014G021700	Chr14	NF	similar to cytochrome P450, family 81, subfamily K, polypeptide 2	GO:0005506-iron ion binding;GO:0009055-electron carrier activity;GO:0016705-oxidoreductase activity, acting on paired donors, with incorporation or reduction of molecular oxygen;GO:0020037-heme binding;GO:0055114-oxidation reduction	AT5G10600	2914	KU573561
Potri.014G021800	Chr14	POPTR_0014s02190	similar to cytochrome P450, family 81, subfamily D, polypeptide 2	GO:0005506-iron ion binding;GO:0009055-electron carrier activity;GO:0016705-oxidoreductase activity, acting on paired donors, with incorporation or reduction of molecular oxygen;GO:0020037-heme binding;GO:0055114-oxidation reduction	AT4G37360	996	KU573562
Potri.014G021900	Chr14	POPTR_0014s02200, estExt_Genewise1_v1.C_400967, Pt-MAF1.2	similar to MFP1 attachment factor 1. [ORG:Glycine max]; [ co-ortholog (1of2) of At5g43070, At1g47200, At5g27940, AAF63659, ]	NF	AT1G47200	985	KU573563
Potri.014G022100	Chr14	POPTR_0014s02220, estExt_Genewise1_v1.C_400962	similar to F-box family protein	GO:0005515-protein binding	AT4G24210	4627	KU573564
Potri.014G022400	Chr14	POPTR_0014s02250	NF	GO:0005634-nucleus	NF	7620	KU573565
Potri.014G022500	Chr14	POPTR_0014s02260, MYB173, eugene3.00400354	similar to myb domain protein 73	GO:0003677-DNA binding	AT4G37260	1695	KU573566
Potri.014G022600	Chr14	POPTR_0014s02270	NF	NF	NF	1813	KU573567
Potri.014G022700	Chr14	POPTR_0014s02280, estExt_Genewise1_v1.C_400940	NF	NF	NF	3157	KU573568
Potri.014G022800	Chr14	POPTR_0014s02290	similar to D-3-phosphoglycerate dehydrogenase	GO:0016616-oxidoreductase activity, acting on the CH-OH group of donors, NAD or NADP as acceptor;GO:0048037-cofactor binding;GO:0004455-ketol-acid reductoisomerase activity;GO:0008652-amino acid biosynthesis;GO:0055114-oxidation reduction;GO:0008152-metab	AT4G34200	2210	KU573569
Potri.014G022900	Chr14	POPTR_0014s02300, estExt_Genewise1_v1.C_400931	similar to L-asparaginase. [ORG:Glycine max]; [ co-ortholog (1of2) of At3g16150, AAM23265, ]	GO:0016787-hydrolase activity	NF	2053	KU573570
Potri.014G023000	Chr14	POPTR_0014s02310, grail3.0040026601, Pt-CYCD1.4	similar to cyclin D3.1 protein. [ORG:Lagenaria siceraria]; [ co-ortholog (1of2) of AAQ19973, AAQ54560, AAO13248, AAM77273, AAN87006, ]	GO:0005634-nucleus	AT4G34160	1785	KU573571
Potri.014G023700	Chr14	NF	similar to Mannose-P-dolichol utilization defect 1 family protein	NF	NF	210	KU573572
Potri.014G025200	Chr14	POPTR_0014s02530, DREB36, estExt_fgenesh4_pg.C_400321, Pt-DREB1.2	similar to dehydration responsive element binding protein. [ORG:Glycine max]; [ co-ortholog (1of2) of AAP47161, ]	GO:0003700-transcription factor activity;GO:0006355-regulation of transcription, DNA-dependent	AT1G46768	1773	KU573573
Potri.014G025300	Chr14	POPTR_0014s02540, estExt_fgenesh4_pm.C_400124	homeobox-leucine zipper transcription factor family protein; similar to wuschel protein (GI:22087128) (Arabidopsis thaliana); [ co-ortholog (1of2) of At1g46480, ]	GO:0006355-regulation of transcription, DNA-dependent;GO:0043565-sequence-specific DNA binding;GO:0003700-transcription factor activity	AT1G46480	1635	KU573574
Potri.014G025500	Chr14	POPTR_0014s02560, fgenesh4_pg.C_scaffold_40000319	transferase family protein; similar to anthranilate N-hydroxycinnamoyl/benzoyltransferase; similar to Dianthus caryophyllus (gi:2239091); [ ortholog of At5g07850,At5g42830,]	GO:0016747-transferase activity, transferring groups other than amino-acyl groups	NF	3911	KU573575
Potri.014G025700	Chr14	POPTR_0014s02580, NAC146, eugene3.00400326	similar to NAC (No Apical Meristem) domain transcriptional regulator superfamily protein	GO:0003677-DNA binding;GO:0006355-regulation of transcription, DNA-dependent	AT4G27410.2	2681	KU573576
Potri.014G026700	Chr14	POPTR_0014s02650, Pt-AG12.3, fgenesh4_pg.C_scaffold_40000309	similar to subtilase. [ORG:Casuarina glauca]; [ co-ortholog (3of3) of AAO62352, S52769, CAA59964, ]	GO:0004252-serine-type endopeptidase activity;GO:0006508-proteolysis and peptidolysis;GO:0042802-protein self binding;GO:0043086-negative regulation of enzyme activity	NF	1941	KU573577
Potri.014G026800	Chr14	POPTR_0014s02660, grail3.0040024201	similar to expressed protein in Arabidopsis thaliana; [ co-ortholog (1of2) of At1g45688, At5g42860, ]	NF	NF	3503	KU573578
Potri.014G027500	Chr14	NF	similar to lipase class 3 family protein	GO:0004806-triacylglycerol lipase activity;GO:0006629-lipid metabolism	NF	3310	KU573579
Potri.014G027700	Chr14	POPTR_0014s02750	similar to lipase class 3 family protein	GO:0006629-lipid metabolism;GO:0004806-triacylglycerol lipase activity	NF	4097	KU573580
Potri.014G027800	Chr14	POPTR_0014s02770, POPTR_0014s02760	NF	GO:0004806-triacylglycerol lipase activity;GO:0006629-lipid metabolism	NF	4471	KU573581
Potri.014G027900	Chr14	POPTR_0014s02780	NF	NF	NF	6034	KU573582
Potri.014G028900	Chr14	POPTR_0014s02890, estExt_fgenesh4_pg.C_400284	similar to serine/threonine-protein kinase tricorner-like	GO:0004672-protein kinase activity;GO:0005524-ATP binding;GO:0006468-protein amino acid phosphorylation;GO:0004674-protein serine/threonine kinase activity	NF	3913	KU573583
Potri.014G030000	Chr14	POPTR_0014s02990, estExt_Genewise1_v1.C_400714	similar to chloroplast inner membrane import protein Tic22; putative; similar to Tic22 (Pisum sativum) gi|3769671|gb|AAC64606|; [ co-ortholog (2of2) of At4g33350, ]	NF	NF	4418	KU573584
Potri.014G083900	Chr14	POPTR_0014s07960, estExt_Genewise1_v1.C_LG_XIV1259, Pt-TAN1.1	similar to basic helix-loop-helix regulatory protein. [ORG:Onobrychis viciifolia]; [ co-ortholog (1of2) of AAM22477, AAM22476, AAM49814, AAM22472, ]	NF	AT5G41315	1716	KU573585
Potri.014G106600	Chr14	POPTR_0014s10220, COMT4, Pt-RCOMT1.6, estExt_Genewise1_v1.C_LG_XIV1942	similar to eugenol O-methyltransferase. [ORG:Rosa chinensis var. spontanea]; [ co-ortholog (4of7) of BAC78826, ]	GO:0008171-O-methyltransferase activity;GO:0008168-methyltransferase activity;GO:0046983-protein dimerization activity	AT5G54160	1283	KU573586
Potri.014G111700	Chr14	POPTR_0014s10730, Pt-IAA4.2, grail3.0061005101	similar to aux/IAA protein. [ORG:Populus tremula x Populus tremuloides]; [ co-ortholog (1of2) of At2g46990, At3g62100, CAC84708, ]	GO:0006355-regulation of transcription, DNA-dependent;GO:0005634-nucleus	AT3G62100	1786	KU573587
Potri.014G117600	Chr14	POPTR_0014s11290, eugene3.00140626	NF	NF	NF	2019	KU573588
Potri.014G117700	Chr14	POPTR_0014s11300	similar to NFU domain protein 1	GO:0005506-iron ion binding;GO:0051536-iron-sulfur cluster binding;GO:0016226-iron-sulfur cluster assembly	AT4G01940	\	\
Potri.014G118200	Chr14	POPTR_0014s11350	similar to WRKY DNA-binding protein 23	GO:0003700-transcription factor activity;GO:0043565-sequence-specific DNA binding;GO:0006355-regulation of transcription, DNA-dependent	AT2G47260	4122	KU573589
Potri.014G118500	Chr14	POPTR_0014s11380	similar to genomes uncoupled 1	NF	AT2G31400	3704	KU573590
Potri.014G119700	Chr14	POPTR_0014s11480	similar to nuclear encoded CLP protease 5	GO:0004252-serine-type endopeptidase activity;GO:0006508-proteolysis and peptidolysis	AT1G02560	2030	KU573591
Potri.014G119800	Chr14	POPTR_0014s11490, eugene3.00140651	similar to WRKY DNA-binding protein 35	GO:0003700-transcription factor activity;GO:0043565-sequence-specific DNA binding;GO:0006355-regulation of transcription, DNA-dependent	AT2G34830	1277	KU573592
Potri.014G119900	Chr14	POPTR_0014s11500, eugene3.00140652	similar to expressed protein in Arabidopsis thaliana; [ co-ortholog (1of2) of At2g47360, ]	NF	NF	909	KU573593
Potri.014G120700	Chr14	POPTR_0014s11580, estExt_Genewise1_v1.C_LG_XIV2304	similar to CP12 domain-containing protein; [ ortholog of At3g62410,]	NF	AT3G62410	1131	KU573594
Potri.014G120800	Chr14	POPTR_0014s11590, gw1.XIV.2316.1	similar to basic region/leucine zipper motif 53	GO:0003700-transcription factor activity;GO:0043565-sequence-specific DNA binding;GO:0046983-protein dimerization activity;GO:0006355-regulation of transcription, DNA-dependent	AT3G62420	7575	KU573595
Potri.014G121000	Chr14	POPTR_0014s11610, eugene3.00140663, Pt-PRL.2	similar to PROLIFERA protein.; [ co-ortholog (1of2) of At4g02060, ]	GO:0003677-DNA binding;GO:0005524-ATP binding;GO:0006260-DNA replication;GO:0016851-magnesium chelatase activity;GO:0015979-photosynthesis;GO:0015995-chlorophyll biosynthesis;GO:0005634-nucleus;GO:0006270-DNA replication initiation	AT4G02060	5792	KU573596
Potri.014G121500	Chr14	POPTR_0014s11670, gw1.XIV.2340.1, Pt-CKI1.5	similar to CASEIN KINASE I; similar to CYTOKININ-INDEPENDENT 1; [ co-ortholog (1of3) of At2g47430, ]	GO:0000156-two-component response regulator activity;GO:0000160-two-component signal transduction system (phosphorelay);GO:0006355-regulation of transcription, DNA-dependent;GO:0000155-two-component sensor molecule activity;GO:0007165-signal transduction;	AT2G47430	4479	KU573597
Potri.014G121600	Chr14	NF	similar to Signal transduction histidine kinase	GO:0000156-two-component response regulator activity;GO:0000160-two-component signal transduction system (phosphorelay);GO:0006355-regulation of transcription, DNA-dependent;GO:0000155-two-component sensor molecule activity;GO:0007165-signal transduction;	AT2G47430	4776	KU573598
Potri.014G121900	Chr14	POPTR_0014s11700, grail3.0061014102	NF	NF	NF	3712	KU573599
Potri.014G122800	Chr14	POPTR_0014s11790, estExt_fgenesh4_pg.C_LG_XIV0627	thioredoxin family protein; similar to protein disulfide isomerase (Dictyostelium discoideum) GI:2627440; thioredoxin family protein; similar to protein disulfide isomerase (Dictyostelium discoideum) GI:2627440; [ co-ortholog (1of2) of At2g47470, ]	GO:0045454-cell redox homeostasis;GO:0016209-antioxidant activity;GO:0016491-oxidoreductase activity;GO:0055114-oxidation reduction;GO:0005783-endoplasmic reticulum	AT2G47470	3115	KU573600
Potri.014G123000	Chr14	POPTR_0014s11810	similar to phosphoribosylformylglycinamidine cyclo-ligase, chloroplast / phosphoribosyl-aminoimidazole synthetase / AIR synthase (PUR5)	GO:0003824-catalytic activity	AT3G55010	1531	KU573601
Potri.014G123100	Chr14	POPTR_0014s11820, fgenesh4_pg.C_LG_XIV000639	similar to eukaryotic translation initiation factor 4B1	NF	AT3G26400	6732	KU573602
Potri.014G123200	Chr14	POPTR_0014s11830	NF	GO:0003883-CTP synthase activity;GO:0006221-pyrimidine nucleotide biosynthesis;GO:0016787-hydrolase activity;GO:0006541-glutamine metabolism	NF	921	KU573603
Potri.014G123700	Chr14	POPTR_0014s11880, fgenesh4_pg.C_LG_XIV000644	similar to zinc finger protein 6	NF	AT1G67030	4248	KU573604
Potri.014G125100	Chr14	POPTR_0014s12000, gw1.XIV.2418.1, Pt-ATCSLD5.1	cellulose synthase family protein; similar to cellulose synthase catalytic subunit (gi:13925881) from Nicotiana alata; similar to cellulose synthase-4 (gi:9622880) from Zea mays; similar to cellulose synthase; [ co-ortholog (2of2) of At1g02730, ]	GO:0016760-cellulose synthase (UDP-forming) activity;GO:0030244-cellulose biosynthesis;GO:0016020-membrane	AT1G02730	5265	KU573605
Potri.014G135300	Chr14	POPTR_0014s12980	similar to auxin response factor 2	GO:0006355-regulation of transcription, DNA-dependent;GO:0009725-response to hormone stimulus;GO:0005634-nucleus;GO:0003677-DNA binding	AT5G62000	4259	KU573606
Potri.014G155300	Chr14	NF	similar to cellulose synthase-like B4	GO:0016760-cellulose synthase (UDP-forming) activity;GO:0030244-cellulose biosynthesis;GO:0016020-membrane	AT2G32540	3680	KU573607
Potri.014G157600	Chr14	POPTR_0014s15590	similar to glycosyl hydrolase 9B8	GO:0005975-carbohydrate metabolism;GO:0004553-hydrolase activity, hydrolyzing O-glycosyl compounds	AT2G32990	4633	KU573608
Potri.015G003100	Chr15	POPTR_0015s00550, COMT1, Pt-OMT1.2, estExt_fgenesh4_pg.C_LG_XV0035	similar to Chain A; similar to Crystal Structure Analysis Of Caffeic Acid5-Hydroxyferulic Acid 35-O-Methyltransferase Ferulic Acid Complex. [ORG:Medicago sativa]; [ co-ortholog (2of2) of CAA58218, 1KYW_C, 1KYZ_A, At5g54160, ]	GO:0008171-O-methyltransferase activity;GO:0008168-methyltransferase activity;GO:0046983-protein dimerization activity	AT5G54160	\	\
Potri.015G029100	Chr15	POPTR_0015s05540	similar to sucrose synthase 6	GO:0009058-biosynthesis;GO:0005985-sucrose metabolism	AT1G73370	7399	KU573609
Potri.015G029800	Chr15	POPTR_0015s05470, estExt_Genewise1_v1.C_1220145	similar to nascent polypeptide-associated complex (NAC) domain-containing protein; similar to BTF3b-like transcription factor; putative; similar to SP|P20290|Transcription factor BTF3 RNA (polymerase B transcription factor 3 {Homo) {sapiens} ; [ co-orthol	NF	AT1G17880	3155	KU573610
Potri.015G039000	Chr15	POPTR_0015s04540	similar to S-adenosyl-L-methionine-dependent methyltransferases superfamily protein	GO:0000179-rRNA (adenine-N6,N6-)-dimethyltransferase activity;GO:0008649-rRNA methyltransferase activity;GO:0000154-rRNA modification;GO:0008168-methyltransferase activity;GO:0008610-lipid biosynthesis;GO:0008757-S-adenosylmethionine-dependent methyltrans	AT1G48600.2	4163	KU573611
Potri.015G052800	Chr15	POPTR_0015s06290, estExt_fgenesh4_pm.C_820024, Pt-DR1.1	similar to repressor protein. [ORG:Glycine max]; [ co-ortholog (1of2) of AAL73489, ]	GO:0043565-sequence-specific DNA binding;GO:0005622-intracellular	AT5G23090	3728	KU573612
Potri.015G060000	Chr15	POPTR_0015s07100, estExt_fgenesh4_pg.C_1290056	similar to probable phytochelatin synthetase. [ORG:Fragaria x ananassa]; [ co-ortholog (3of4) of AAR13304, AAT66506, ]	NF	AT5G60920	5307	KU573613
Potri.015G060100	Chr15	POPTR_0015s07110, estExt_Genewise1_v1.C_1290161	similar to phytochelatin synthetase-like protein. [ORG:Phaseolus vulgaris]; [ co-ortholog (2of3) of AAR13305, ]	NF	AT5G15630	2328	KU573614
Potri.015G070000	Chr15	POPTR_0015s08130	similar to response regulator 5	GO:0000156-two-component response regulator activity;GO:0000160-two-component signal transduction system (phosphorelay);GO:0006355-regulation of transcription, DNA-dependent	AT3G48100	1533	KU573615
Potri.015G070200	Chr15	POPTR_0015s08150, gw1.XV.1329.1	similar to pentatricopeptide (PPR) repeat-containing protein; [ ortholog of At1g74900,]	NF	AT1G74900	3929	KU573616
Potri.015G071300	Chr15	POPTR_0015s08260, POPTR_0015s08270	NF	GO:0006284-base-excision repair	NF	2133	KU573617
Potri.015G071900	Chr15	POPTR_0015s08330, grail3.0005006601	UDP-glucoronosyl/UDP-glucosyl transferase family protein; [ ortholog of At1g24100,]	GO:0016758-transferase activity, transferring hexosyl groups;GO:0008152-metabolism	AT1G24100	3538	KU573618
Potri.015G072000	Chr15	POPTR_0015s08340	NF	NF	NF	6187	KU573619
Potri.015G072200	Chr15	NF	NF	NF	NF	480	KU573620
Potri.015G072500	Chr15	POPTR_0015s08370	NF	NF	NF	873	KU573621
Potri.015G072600	Chr15	POPTR_0015s08380, estExt_Genewise1_v1.C_LG_XV1399	xanthine/uracil permease family protein; similar to permease 1 (Zea mays) GI:7844006; [ co-ortholog (2of2) of At5g49990, ]	GO:0005215-transporter activity;GO:0006810-transport;GO:0055085-transmembrane transport;GO:0016020-membrane	NF	5516	KU573622
Potri.015G073800	Chr15	NF	NF	NF	NF	4608	KU573623
Potri.015G092300	Chr15	POPTR_0015s10430	similar to 4-coumarate--CoA ligase	GO:0003824-catalytic activity;GO:0008152-metabolism	NF	3386	KU573624
Potri.015G105300	Chr15	POPTR_0015s11660, Pt-ARF2.1, eugene3.00150845	similar to Auxin response factor 2 (ARF1-binding protein) (ARF1-BP).; [ co-ortholog (2of2) of At5g62000, ]	GO:0003677-DNA binding;GO:0006355-regulation of transcription, DNA-dependent;GO:0009725-response to hormone stimulus;GO:0005634-nucleus	AT5G62000	\	\
Potri.015G127900	Chr15	POPTR_0015s14720, estExt_fgenesh4_pg.C_LG_XV0985	similar to cellulase (EC 3.2.1.4) cel1 - mung bean (fragment). [ORG:Vigna radiata]; [ co-ortholog (1of3) of CAA80628, T10934, ]	GO:0004553-hydrolase activity, hydrolyzing O-glycosyl compounds;GO:0005975-carbohydrate metabolism	AT1G23210	2293	KU573625
Potri.015G134600	Chr15	POPTR_0015s14030, Pt-GA20.2, GA20ox8, estExt_fgenesh4_pg.C_LG_XV1053	similar to gibberellin 20-oxidase (EC 1.14.11.-) - garden pea. [ORG:Pisum sativum]; [ co-ortholog (1of2) of T06787, T11848, CAH59131, CAH59143, CAH59139, CAA62846, CAH59109, AAF29605, At5g51810, CAH59116, CAA70329, At4g25420, T06439, CAH59115, CAH59097, C	GO:0016491-oxidoreductase activity;GO:0016706-oxidoreductase activity, acting on paired donors, with incorporation or reduction of molecular oxygen, 2-oxoglutarate as one donor, and incorporation of one atom each of oxygen into both donors;GO:0055114-oxid	AT5G51810	2352	KU573626
Potri.016G012100	Chr16	NF	NF	GO:0004672-protein kinase activity;GO:0005524-ATP binding;GO:0006468-protein amino acid phosphorylation	NF	3515	KU573627
Potri.016G012500	Chr16	NF	similar to F-box and associated interaction domains-containing protein	GO:0005515-protein binding	AT4G12560	5010	KU573628
Potri.016G013000	Chr16	POPTR_0016s01450, estExt_fgenesh4_pg.C_LG_XVI0075	NF	NF	NF	1607	KU573629
Potri.016G013100	Chr16	POPTR_0016s01470	similar to ER membrane protein complex subunit 3	GO:0016020-membrane	NF	3548	KU573630
Potri.016G013400	Chr16	POPTR_0016s01500	NF	GO:0005515-protein binding	NF	2512	KU573631
Potri.016G013500	Chr16	POPTR_0016s01510, eugene3.00160081	NF	NF	NF	2743	KU573632
Potri.016G013700	Chr16	POPTR_0016s01530, estExt_fgenesh4_pg.C_LG_XVI0082, Pt-GDI1.2	similar to Rho GDP-dissociation inhibitor 1 (Rho GDI-1) (AtRhoGDI1).; [ co-ortholog (1of2) of At3g07880, ]	GO:0005094-Rho GDP-dissociation inhibitor activity;GO:0005737-cytoplasm	AT3G07880	1561	KU573633
Potri.016G013900	Chr16	POPTR_0016s01550, gw1.XVI.744.1	similar to DEAD-box ATP-dependent RNA helicase	GO:0004386-helicase activity;GO:0005524-ATP binding;GO:0008026-ATP dependent helicase activity;GO:0003676-nucleic acid binding	NF	4777	KU573634
Potri.016G014100	Chr16	POPTR_0016s01570, eugene3.00160087	similar to UDP-Glycosyltransferase superfamily protein	GO:0016758-transferase activity, transferring hexosyl groups;GO:0008152-metabolism	AT3G21760	2127	KU573635
Potri.016G014500	Chr16	POPTR_0016s01620, eugene3.00160092	similar to UDP-glucosyl transferase 71C4	GO:0016758-transferase activity, transferring hexosyl groups;GO:0008152-metabolism	AT1G07250	2045	KU573636
Potri.016G015200	Chr16	POPTR_0016s01690, eugene3.00160099	NF	GO:0005507-copper ion binding;GO:0009055-electron carrier activity	NF	3273	KU573637
Potri.016G015400	Chr16	POPTR_0016s01710, eugene3.00160101	similar to 20S proteasome alpha subunit C1	GO:0004298-threonine endopeptidase activity;GO:0051603-proteolysis during cellular protein catabolism;GO:0005839-proteasome core complex (sensu Eukarya);GO:0004175-endopeptidase activity;GO:0006511-ubiquitin-dependent protein catabolism;GO:0019773-proteas	AT3G22110	2900	KU573638
Potri.016G015500	Chr16	POPTR_0016s01720	NF	NF	NF	2066	KU573639
Potri.016G016000	Chr16	NF	similar to UDP-Glycosyltransferase superfamily protein	GO:0016758-transferase activity, transferring hexosyl groups;GO:0008152-metabolism	AT3G21760	6589	KU573640
Potri.016G016100	Chr16	POPTR_0016s01770, eugene3.00160107	NF	GO:0016758-transferase activity, transferring hexosyl groups;GO:0008152-metabolism	NF	1690	KU573641
Potri.016G016300	Chr16	POPTR_0016s01790, eugene3.00160109	NF	GO:0016758-transferase activity, transferring hexosyl groups;GO:0008152-metabolism	NF	1606	KU573642
Potri.016G017100	Chr16	POPTR_0016s01850	similar to UDP-glucosyl transferase 71B1	GO:0008152-metabolism;GO:0016758-transferase activity, transferring hexosyl groups	AT3G21750	1587	KU573643
Potri.016G017200	Chr16	POPTR_0016s01870	similar to UDP-glucosyl transferase 71B1	GO:0016758-transferase activity, transferring hexosyl groups;GO:0008152-metabolism	AT3G21750	7342	KU573644
Potri.016G017400	Chr16	POPTR_0016s01890	NF	GO:0016758-transferase activity, transferring hexosyl groups;GO:0008152-metabolism	NF	1446	KU573645
Potri.016G017500	Chr16	POPTR_0016s01900	similar to phosphorylcholine cytidylyltransferase	GO:0016779-nucleotidyltransferase activity;GO:0009058-biosynthesis	AT2G32260	1868	KU573646
Potri.016G023300	Chr16	POPTR_0016s02360, CADL3, estExt_fgenesh4_pg.C_LG_XVI0159	similar to cinnamyl-alcohol dehydrogenase	GO:0055114-oxidation reduction;GO:0016491-oxidoreductase activity;GO:0008270-zinc ion binding	AT1G72680	4128	KU573647
Potri.016G031100	Chr16	POPTR_0016s03090, eugene3.00160247, CYP98A23	similar to cytochrome P450, family 98, subfamily A, polypeptide 3	GO:0005506-iron ion binding;GO:0009055-electron carrier activity;GO:0016705-oxidoreductase activity, acting on paired donors, with incorporation or reduction of molecular oxygen;GO:0020037-heme binding;GO:0055114-oxidation reduction	AT2G40890	2805	KU573648
Potri.016G034100	Chr16	POPTR_0016s03360, gw1.XVI.1206.1	NF	NF	NF	\	\
Potri.016G045500	Chr16	POPTR_0016s04470, ACT7, Pt-ACT2.3, eugene3.00160390	similar to actin. [ORG:Vigna radiata]; [ co-ortholog (1of2) of AAF31643, At5g09810, At3g12110, ]	NF	AT3G12110	7002	KU573649
Potri.016G054900	Chr16	POPTR_0016s05520, Pt-CESA4.2, eugene3.00160483	similar to cellulose synthase. [ORG:Populus tremuloides]; [ co-ortholog (3of6) of AAT66941, AAL23710, AAO25536, AAQ95211, ]	GO:0016760-cellulose synthase (UDP-forming) activity;GO:0030244-cellulose biosynthesis;GO:0016020-membrane	AT5G05170	6984	KU573650
Potri.016G059800	Chr16	POPTR_0016s05980	similar to ubiquitin protein ligase 5	GO:0005515-protein binding	AT4G12570	3576	KU573651
Potri.016G060000	Chr16	POPTR_0016s06000	NF	GO:0003677-DNA binding;GO:0003905-alkylbase DNA N-glycosylase activity;GO:0006284-base-excision repair	NF	7714	KU573652
Potri.016G060100	Chr16	POPTR_0016s06010	similar to activator of 90 kDa heat shock protein ATPase homolog	GO:0006950-response to stress;GO:0001671-ATPase stimulator activity;GO:0051087-chaperone binding;GO:0005737-cytoplasm	NF	3230	KU573653
Potri.016G065300	Chr16	POPTR_0016s06540	similar to elicitor-activated gene 3-1	GO:0008270-zinc ion binding;GO:0016491-oxidoreductase activity;GO:0055114-oxidation reduction	AT4G37980	2537	KU573654
Potri.016G065900	Chr16	POPTR_0016s06620, estExt_fgenesh4_pg.C_LG_XVI0528	ABC transporter family protein; ABC transporter family protein; [ co-ortholog (1of2) of At5g06530, ]	GO:0016887-ATPase activity;GO:0016020-membrane;GO:0005524-ATP binding	NF	6120	KU573655
Potri.016G066000	Chr16	POPTR_0016s06630	similar to carotenoid isomerase	GO:0009055-electron carrier activity;GO:0016491-oxidoreductase activity;GO:0055114-oxidation reduction	AT1G06820	2160	KU573656
Potri.016G066300	Chr16	NF	NF	NF	NF	4824	KU573657
Potri.016G066400	Chr16	POPTR_0016s06670	similar to RING-H2 group F2A	NF	AT5G22000	3336	KU573658
Potri.016G066500	Chr16	POPTR_0016s06680	similar to FASCICLIN-like arabinogalactan protein 17 precursor	NF	AT5G06390	5480	KU573659
Potri.016G066600	Chr16	POPTR_0016s06690	NF	NF	NF	7034	KU573660
Potri.016G067000	Chr16	POPTR_0016s06730, eugene3.00160602	similar to expressed protein in Arabidopsis thaliana; similar to unknown protein (gb|AAF23188|1.; similar to expressed protein in Arabidopsis thaliana; similar to unknown protein (gb|AAF23188|1.; [ co-ortholog (1of3) of At5g06440, At3g11720, ]	NF	NF	3966	KU573661
Potri.016G067100	Chr16	POPTR_0016s06740	NF	GO:0003735-structural constituent of ribosome;GO:0006412-protein biosynthesis;GO:0005622-intracellular;GO:0005840-ribosome;GO:0015934-large ribosomal subunit	NF	2484	KU573662
Potri.016G067200	Chr16	POPTR_0016s06750, estExt_fgenesh4_pg.C_LG_XVI0540	dihydroneopterin aldolase family protein; similar to SP|O33725|Dihydroneopterin aldolase EC (4 1.2.25.DHNA) ({Streptococcus) {pyogenes} ; dihydroneopterin aldolase family protein; similar to SP|O3372|; [ ortholog of At3g11750,At3g21730,At5g62980,]	GO:0004150-dihydroneopterin aldolase activity;GO:0006760-folic acid and derivative metabolism	AT3G11750	1456	KU573663
Potri.016G067800	Chr16	POPTR_0016s06810, estExt_fgenesh4_pg.C_LG_XVI0546	similar to MD-2-related lipid recognition domain-containing protein; similar to ML domain-containing protein; [ co-ortholog (2of2) of At3g11780, At5g06480, ]	NF	NF	3792	KU573664
Potri.016G067900	Chr16	POPTR_0016s06820, gw1.XVI.2153.1	zinc finger (C3HC4-type RING finger) family protein; similar to low similarity to RING-H2 zinc finger protein ATL6 (Arabidopsis thaliana) GI:4928403; similar to C3HC4 type (RING finger); [ co-ortholog (1of2) of At2g35910, ]	NF	NF	1344	KU573665
Potri.016G068000	Chr16	POPTR_0016s06840, POPTR_0016s06830, estExt_Genewise1_v1.C_LG_XVI2132	similar to hypothetical protein; similar to hypothetical protein - Arabidopsis thaliana; similar to EMBL:AC006438.2; [ co-ortholog (1of2) of At3g44150, At3g48630, ]	NF	NF	4474	KU573666
Potri.016G068200	Chr16	POPTR_0016s06860	similar to nuclear factor Y, subunit A10	GO:0006355-regulation of transcription, DNA-dependent;GO:0005634-nucleus;GO:0003700-transcription factor activity	AT5G06510	2356	KU573667
Potri.016G068300	Chr16	POPTR_0016s06870, eugene3.00160616, Pt-CP33.2	similar to 33 kDa ribonucleoprotein; similar to chloroplast; putative; similar to RNA-binding protein cp33; putative; similar to chloroplast RNA-binding protein (cp33) GB:BAA06523 (Arabidopsis thaliana) (Plant Mol. Biol. 27 (3); similar to 529-539 (1995))	GO:0003676-nucleic acid binding	AT3G52380	1427	KU573668
Potri.016G069000	Chr16	POPTR_0016s06950, estExt_Genewise1_v1.C_LG_XVI2163	similar to 60S ribosomal protein	NF	NF	1761	KU573669
Potri.016G071600	Chr16	POPTR_0016s07230	similar to syringolide-induced protein B13-1-9	NF	AT2G35980	1265	KU573670
Potri.016G072200	Chr16	POPTR_0016s07290	NF	NF	NF	2232	KU573671
Potri.016G072600	Chr16	POPTR_0016s07340	similar to HVA22-like protein J	NF	AT2G36020	5760	KU573672
Potri.016G072700	Chr16	POPTR_0016s07350, estExt_fgenesh4_pm.C_LG_XVI0247	similar to expressed protein in Arabidopsis thaliana; similar to unknown protein GB:AAF00672 (Arabidopsis thaliana); similar to expressed protein in Arabidopsis thaliana; similar to unknown protein GB:AAF00672 (Arabidopsis thaliana); similar to expressed	NF	NF	3722	KU573673
Potri.016G078300	Chr16	POPTR_0016s07910, SAD, POPTR_0016s07900, grail3.0004034803	similar to mannitol dehydrogenase; putative; similar to ELI3-2 (SP|Q02972|; similar to sinapyl alcohol dehydrogenase (Populus tremuloides) (gi:14279694); [ ortholog of At4g37970,]	GO:0008270-zinc ion binding;GO:0016491-oxidoreductase activity;GO:0055114-oxidation reduction;GO:0016616-oxidoreductase activity, acting on the CH-OH group of donors, NAD or NADP as acceptor;GO:0048037-cofactor binding	AT4G37970	4615	KU573674
Potri.016G080500	Chr16	POPTR_0016s08130, estExt_Genewise1_v1.C_LG_XVI2527	similar to UDP-glucuronic acid decarboxylase 1	GO:0003854-3-beta-hydroxy-delta5-steroid dehydrogenase activity;GO:0016616-oxidoreductase activity, acting on the CH-OH group of donors, NAD or NADP as acceptor;GO:0006694-steroid biosynthesis;GO:0055114-oxidation reduction;GO:0003824-catalytic activity;G	AT3G53520	4042	KU573675
Potri.016G090300	Chr16	POPTR_0016s09150, estExt_fgenesh4_pm.C_LG_XVI0323	similar to auxin response factor 16	GO:0006355-regulation of transcription, DNA-dependent;GO:0005634-nucleus;GO:0003677-DNA binding;GO:0009725-response to hormone stimulus	AT4G30080	3360	KU573676
Potri.016G091100	Chr16	POPTR_0016s09230, grail3.0004045401, Pt-PAL1.3, PAL4	similar to phenylalanine ammonia-lyase (EC 4.3.1.5) 1 - alfalfa. [ORG:Medicago sativa]; [ co-ortholog (2of3) of CAB93138, At3g53260, 1807329B, S17444, JQ2265, At2g37040, ]	GO:0016841-ammonia-lyase activity;GO:0009058-biosynthesis	AT2G37040	1152	KU573677
Potri.017G013700	Chr17	POPTR_0017s04540, ERF46, estExt_fgenesh4_pm.C_640068	similar to erf domain protein 9	GO:0003700-transcription factor activity;GO:0006355-regulation of transcription, DNA-dependent	AT5G44210	5399	KU573678
Potri.017G014100	Chr17	POPTR_0017s04590, estExt_fgenesh4_pm.C_640067, POPTR_0017s04580, AMT1	similat to aminotransferase TAT2	GO:0016740-transferase activity;GO:0030170-pyridoxal phosphate binding;GO:0009058-biosynthesis;GO:0016829-lyase activity;GO:0006520-amino acid metabolism;GO:0016769-transferase activity, transferring nitrogenous groups	NF	2728	KU573679
Potri.017G014400	Chr17	POPTR_0017s04620, estExt_fgenesh4_pg.C_640223	similar to DNA-binding protein-related; weakly similar to G-quartet DNA binding protein 3 (Tetrahymena thermophila) gi|4583503|gb|AAD25098|; [ co-ortholog (1of2) of At4g28440, ]	NF	NF	6012	KU573680
Potri.017G014700	Chr17	POPTR_0017s04650, estExt_fgenesh4_pm.C_640063	transducin family protein; WD-40 repeat family protein; similar to SOF1 (involved in rRNA processing) protein-yeast; [ co-ortholog (1of2) of At4g28450, ]	GO:0005515-protein binding	NF	4162	KU573681
Potri.017G033600	Chr17	POPTR_0017s06220, POPTR_0017s06210, estExt_fgenesh4_pg.C_640066, Ptr4CL5	similar to 4-coumarate--CoA ligase	GO:0003824-catalytic activity;GO:0008152-metabolism	NF	1838	KU573682
Potri.017G085300	Chr17	POPTR_0017s12150, PtEXPA9, fgenesh4_pg.C_LG_XVII000409, Pt-EXP2.7	similar to expansin S1 precursor. [ORG:Cucumis sativus]; [ co-ortholog (2of10) of BAD00016, T10079, CAC19183, CAD19044, BAC05513, AAR09169, AAB37746, AAM88862, AAM89261, CAD19043, BAD00013, CAD28984, CAC19184, AAK72874, ]	NF	AT3G29030	3651	KU573683
Potri.017G112800	Chr17	POPTR_0017s13880, estExt_fgenesh4_pm.C_1230033, Ptr4CL6	similar to 4-coumarate--CoA ligase; putative; similar to 4-coumaroyl-CoA synthase; putative; similar to 4CL2 (gi:12229665) from Arabidopsis thaliana; similar to 4CL1 (gi:12229631) from Nicotiana tabacum; similar to acyl-activating enzyme superfamily; [ co	GO:0003824-catalytic activity;GO:0008152-metabolism	NF	3409	KU573684
Potri.018G000700	Chr18	POPTR_0018s04230, eugene3.00180005	NF	NF	NF	3653	KU573685
Potri.018G000800	Chr18	POPTR_0018s04220, eugene3.00180006	similar to expressed protein in Arabidopsis thaliana; [ co-ortholog (1of2) of At5g23710, ]	GO:0003677-DNA binding;GO:0003899-DNA-directed RNA polymerase activity;GO:0006351-transcription, DNA-dependent	NF	1855	KU573686
Potri.018G000900	Chr18	POPTR_0018s04200	similar to glucan endo-1,3-beta-glucosidase 5	GO:0004553-hydrolase activity, hydrolyzing O-glycosyl compounds;GO:0005975-carbohydrate metabolism	NF	1435	KU573687
Potri.018G028000	Chr18	POPTR_0018s01680, gw1.XVIII.1599.1	similar to AP2 domain-containing transcription factor; putative; similar to AP2 domain containing protein RAP2.4 (Arabidopsis thaliana) EMBL:AF003097; similar to AP2 domain-containing transcription factor; putative; similar to AP2 domain containing protei	GO:0003700-transcription factor activity;GO:0006355-regulation of transcription, DNA-dependent	AT5G25390.2	1351	KU573688
Potri.018G028300	Chr18	POPTR_0018s01650, fgenesh4_pm.C_LG_XVIII000132	similar probable carboxylesterase	GO:0016787-hydrolase activity;GO:0008152-metabolism	NF	3122	KU573689
Potri.018G028500	Chr18	POPTR_0018s01630, estExt_fgenesh4_kg.C_LG_XVIII0013	NF	NF	NF	869	KU573690
Potri.018G029100	Chr18	POPTR_0018s01570	similar to plant natriuretic peptide A	NF	AT2G18660	7116	KU573691
Potri.018G029400	Chr18	POPTR_0018s01540, Pt-CESA1.2, estExt_fgenesh4_pm.C_LG_XVIII0125	similar to TGACG-motif binding protein - fava bean. [ORG:Vicia faba]; [ co-ortholog (1of2) of At2g25540, At4g32410, T12093, ]	GO:0016760-cellulose synthase (UDP-forming) activity;GO:0030244-cellulose biosynthesis;GO:0016020-membrane	AT4G32410	2835	KU573692
Potri.018G029900	Chr18	POPTR_0018s01490, gw1.XVIII.1539.1	zinc finger (Ran-binding) family protein; [ co-ortholog (2of2) of At5g25490, ]	GO:0008270-zinc ion binding;GO:0005622-intracellular	NF	1597	KU573693
Potri.018G030000	Chr18	NF	similar to TESMIN/TSO1-like CXC 2	NF	AT4G14770	4670	KU573694
Potri.018G030100	Chr18	NF	similar to TESMIN/TSO1-like CXC 2	NF	AT4G14770	3183	KU573695
Potri.018G030700	Chr18	POPTR_0018s01420, eugene3.00180400	similar to GTP-binding protein. [ORG:Cicer arietinum]; [ co-ortholog (2of2) of CAC10213, ]	GO:0005525-GTP binding;GO:0007264-small GTPase mediated signal transduction;GO:0003723-RNA binding;GO:0003724-RNA helicase activity;GO:0005622-intracellular	AT5G55190	5083	KU573696
Potri.018G030900	Chr18	POPTR_0018s01400, eugene3.00180397	similar to GTP-binding protein. [ORG:Cicer arietinum]; [ co-ortholog (1of2) of CAC10213, ]	GO:0005525-GTP binding;GO:0007264-small GTPase mediated signal transduction;GO:0003723-RNA binding;GO:0003724-RNA helicase activity;GO:0005622-intracellular	AT5G55190	2981	KU573697
Potri.018G063500	Chr18	POPTR_0018s07380, PtrSuSY1, Pt-SUS1.2, estExt_fgenesh4_pm.C_LG_XVIII0009	similar to sucrose synthase. [ORG:Medicago sativa]; [ co-ortholog (1of2) of CAD32232, At5g20830, AAC17867, At3g43190, AAC37346, ]	GO:0009058-biosynthesis;GO:0005985-sucrose metabolism	AT3G43190	2476	KU573698
Potri.018G070300	Chr18	POPTR_0018s06630, estExt_fgenesh4_pm.C_1450034	similar to caffeoyl-CoA O-methyltransferase	GO:0008171-O-methyltransferase activity	NF	5452	KU573699
Potri.018G079500	Chr18	POPTR_0018s05830	NF	NF	NF	4447	KU573700
Potri.018G079800	Chr18	POPTR_0018s05800, gw1.XVIII.2378.1	NF	GO:0003777-microtubule motor activity;GO:0005524-ATP binding;GO:0007018-microtubule-based movement	NF	3649	KU573701
Potri.018G080300	Chr18	NF	NF	NF	NF	841	KU573702
Potri.018G080700	Chr18	NF	NF	GO:0005515-protein binding;GO:0043531-ADP binding;GO:0005524-ATP binding;GO:0006915-apoptosis	NF	3209	KU573703
Potri.018G080900	Chr18	POPTR_0018s08760, fgenesh4_pg.C_LG_XVIII000672	NF	NF	NF	4679	KU573704
Potri.018G081200	Chr18	POPTR_0018s08790	similar to NAD(P)-binding Rossmann-fold superfamily protein	GO:0016491-oxidoreductase activity;GO:0008152-metabolism	AT4G13250	4537	KU573705
Potri.018G081300	Chr18	POPTR_0018s08800	similar to proline extensin-like receptor kinase 1	GO:0004672-protein kinase activity;GO:0005524-ATP binding;GO:0006468-protein amino acid phosphorylation	AT3G24550	3431	KU573706
Potri.018G081800	Chr18	POPTR_0018s08850	similar to plastidic type i signal peptidase 1	NF	AT3G24590	4717	KU573707
Potri.018G082200	Chr18	POPTR_0018s08880	NF	NF	NF	486	KU573708
Potri.018G082300	Chr18	POPTR_0018s08890	NF	NF	NF	2170	KU573709
Potri.018G082600	Chr18	POPTR_0018s08920	similar to ABI-1-like 1	NF	AT2G46225.2	9615	KU573710
Potri.018G082800	Chr18	POPTR_0018s08930, grail3.0020006001	NF	NF	NF	5126	KU573711
Potri.018G083100	Chr18	POPTR_0018s08970	NF	GO:0008270-zinc ion binding;GO:0005622-intracellular	NF	6274	KU573712
Potri.018G083500	Chr18	POPTR_0018s09030, Pt-TPX1.1, estExt_fgenesh4_pg.C_LG_XVIII0691, PtrcPrxIIC	similar to peroxiredoxin. [ORG:Populus tremula x Populus tremuloides]; [ co-ortholog (2of2) of At1g65980, AAL90751, ]	GO:0016209-antioxidant activity;GO:0016491-oxidoreductase activity;GO:0055114-oxidation reduction	AT1G65980	1343	KU573713
Potri.018G083600	Chr18	POPTR_0018s09040	similar to E3 ubiquitin-protein ligase LIN-1	GO:0005515-protein binding;GO:0004842-ubiquitin-protein ligase activity;GO:0016567-protein ubiquitination;GO:0000151-ubiquitin ligase complex	NF	3702	KU573714
Potri.018G083700	Chr18	POPTR_0018s09060	NF	NF	NF	2241	KU573715
Potri.018G084100	Chr18	NF	NF	NF	NF	4581	KU573716
Potri.018G084500	Chr18	POPTR_0018s09140, estExt_fgenesh4_pm.C_LG_XVIII0249	similar to casein kinase; putative; similar to casein kinase 1; similar to delta isoform (Arabidopsis thaliana) SWISS-PROT:P42158; similar to protein kinase domain containing protein; [ ortholog of At4g28860,At4g28880,]	GO:0004672-protein kinase activity;GO:0005524-ATP binding;GO:0006468-protein amino acid phosphorylation	AT4G28880	3966	KU573717
Potri.018G085100	Chr18	POPTR_0018s09210, fgenesh4_pg.C_LG_XVIII000718	similar to expressed protein in Arabidopsis thaliana; similar to expressed protein in Arabidopsis thaliana; [ co-ortholog (1of3) of At4g28910, ]	NF	AT4G28910	2618	KU573718
Potri.018G085200	Chr18	POPTR_0018s09220, fgenesh4_pm.C_LG_XVIII000256, Pt-RCSTG.1	similar to sugar carrier protein. [ORG:Ricinus communis]; [ ortholog of At1g77210,AAA79767,T10148,]	GO:0022857-transmembrane transporter activity;GO:0055085-transmembrane transport;GO:0016021-integral to membrane	AT1G77210	4615	KU573719
Potri.018G085900	Chr18	POPTR_0018s09290	NF	NF	NF	14773	KU573720
Potri.018G086000	Chr18	POPTR_0018s09300, eugene3.00180745	similar to staurosporin and temperature sensitive 3-like A	GO:0004576-oligosaccharyl transferase activity;GO:0006486-protein amino acid glycosylation;GO:0016020-membrane	AT5G19690	3890	KU573721
Potri.018G086800	Chr18	POPTR_0018s09390	NF	GO:0016491-oxidoreductase activity;GO:0016706-oxidoreductase activity, acting on paired donors, with incorporation or reduction of molecular oxygen, 2-oxoglutarate as one donor, and incorporation of one atom each of oxygen into both donors;GO:0055114-oxid	NF	13991	KU573722
Potri.018G087100	Chr18	POPTR_0018s09420, gw1.XVIII.2596.1	similar to ABC transporter B family member 8	GO:0005524-ATP binding;GO:0016887-ATPase activity;GO:0042626-ATPase activity, coupled to transmembrane movement of substances;GO:0006810-transport;GO:0055085-transmembrane transport;GO:0016021-integral to membrane	NF	2287	KU573723
Potri.018G087400	Chr18	POPTR_0018s09440, estExt_fgenesh4_pm.C_LG_XVIII0265	similar to expressed protein in Arabidopsis thaliana; similar to expressed protein in Arabidopsis thaliana; [ co-ortholog (2of2) of At2g44260, ]	NF	NF	2204	KU573724
Potri.018G087500	Chr18	POPTR_0018s09450	NF	NF	NF	1139	KU573725
Potri.018G087900	Chr18	POPTR_0018s09490	similar to translocase inner membrane subunit 17-2	GO:0005743-mitochondrial inner membrane;GO:0008565-protein transporter activity;GO:0015031-protein transport	AT2G37410	2744	KU573726
Potri.018G088000	Chr18	POPTR_0018s09500, gw1.XVIII.2623.1	NF	GO:0004616-phosphogluconate dehydrogenase (decarboxylating) activity;GO:0006098-pentose-phosphate shunt;GO:0055114-oxidation reduction;GO:0016491-oxidoreductase activity	NF	6077	KU573727
Potri.018G088300	Chr18	POPTR_0018s09560, estExt_fgenesh4_pg.C_LG_XVIII0751, Pt-HXK1.1	similar to Hexokinase 1 (EC 2.7.1.1).; [ ortholog of At4g29130,At2g19860,]	GO:0005524-ATP binding;GO:0016773-phosphotransferase activity, alcohol group as acceptor;GO:0005975-carbohydrate metabolism	AT4G29130	3944	KU573728
Potri.018G089800	Chr18	POPTR_0018s09700, estExt_Genewise1_v1.C_LG_XVIII2658	aldose 1-epimerase family protein; similar to apospory-associated protein C; [ co-ortholog (2of2) of At4g25900, At5g57330, ]	GO:0016853-isomerase activity;GO:0005975-carbohydrate metabolism	NF	7029	KU573729
Potri.018G090400	Chr18	POPTR_0018s09760	similar to lysyl-tRNA synthetase 1	GO:0005524-ATP binding;GO:0006418-amino acid activation;GO:0005737-cytoplasm;GO:0003676-nucleic acid binding;GO:0004812-tRNA ligase activity;GO:0000166-nucleotide binding;GO:0006412-protein biosynthesis	AT3G11710	11409	KU573730
Potri.018G091100	Chr18	POPTR_0018s09840, eugene3.00180807	transducin family protein; WD-40 repeat family protein; similar to G-beta repeat (5 copies; similar to 2 below cutoff); similar to related to LACK protective antigen (GI:13625467) (Leishmania donovani); [ co-ortholog (2of3) of At3g26480, At2g18900, ]	GO:0005515-protein binding	NF	5323	KU573731
Potri.018G091500	Chr18	POPTR_0018s09890	similar to vernalization5/VIN3-like	GO:0005515-protein binding	AT4G30200.3	4633	KU573732
Potri.018G092000	Chr18	POPTR_0018s09970, estExt_fgenesh4_pg.C_LG_XVIII0789	similar to expressed protein in Arabidopsis thaliana; [ ortholog of At2g18876,At5g57410,]	NF	NF	1937	KU573733
Potri.018G092300	Chr18	POPTR_0018s10000	similar to indole-3-acetic acid inducible 33	GO:0006355-regulation of transcription, DNA-dependent;GO:0005634-nucleus	AT5G57420	2317	KU573734
Potri.018G092400	Chr18	POPTR_0018s10010	similar to Tetratricopeptide repeat (TPR)-like superfamily protein	NF	AT1G59720	1085	KU573735
Potri.018G092800	Chr18	POPTR_0018s10060, fgenesh4_pg.C_LG_XVIII000804	similar to hypothetical protein; [ co-ortholog (2of2) of At4g30230, ]	NF	NF	5218	KU573736
Potri.018G092900	Chr18	POPTR_0018s10070, HFO901, eugene3.00180824	similar to histone H4; similar to histone H4 from Lycopersicon esculentum GI:297150; similar to Lolium temulentum SP|P02308; similar to Acropora formosa GI:455652; similar to Citrus jambhiri GI:16797797; similar to histone H4; similar to histone H4 from L	GO:0003677-DNA binding;GO:0006352-transcription initiation;GO:0005634-nucleus;GO:0000786-nucleosome;GO:0006334-nucleosome assembly	NF	943	KU573737
Potri.018G093100	Chr18	POPTR_0018s10090, fgenesh4_pg.C_LG_XVIII000807	similar to homolog of X-ray repair cross complementing 3 (XRCC3)	NF	AT5G57450	804	KU573738
Potri.018G093300	Chr18	NF	NF	NF	NF	364	KU573739
Potri.018G093400	Chr18	POPTR_0018s10110	NF	GO:0048193-Golgi vesicle transport;GO:0016020-membrane	NF	2755	KU573740
Potri.018G093600	Chr18	POPTR_0018s10140	NF	GO:0005524-ATP binding	NF	2188	KU573741
Potri.018G094100	Chr18	POPTR_0018s10200, fgenesh4_pg.C_LG_XVIII000815	NF	NF	NF	5192	KU573742
Potri.018G094200	Chr18	POPTR_0018s10210, gw1.XVIII.2818.1, Ptr4CL1, POPTR_0018s10220, Pt-4CL1.4	similar to 4-coumarate-CoA ligase 2. [ORG:Rubus idaeus]; [ co-ortholog (2of5) of At3g21240, AAF78074, AAL98709, ]	GO:0003824-catalytic activity;GO:0008152-metabolism	AT3G21240	950	KU573743
Potri.018G094300	Chr18	POPTR_0018s10230, fgenesh4_pm.C_LG_XVIII000299	similar to zinc finger protein 2	NF	AT5G57520	1525	KU573744
Potri.018G094900	Chr18	POPTR_0018s10300	similar to xyloglucan endotransglycosylase 6	GO:0004553-hydrolase activity, hydrolyzing O-glycosyl compounds;GO:0005975-carbohydrate metabolism;GO:0016762-xyloglucan:xyloglucosyl transferase activity;GO:0006073-glucan metabolism;GO:0005618-cell wall;GO:0048046-apoplast	AT4G25810	1546	KU573745
Potri.018G095200	Chr18	POPTR_0018s10330, gw1.XVIII.2856.1, Pt-EXT.7	similar to xyloglucan endo-1; similar to 4-beta-D-glucanase (EC 3.2.1.-) - adzuki bean. [ORG:Vigna angularis]; [ co-ortholog (13of15) of AAR27065, BAA03922, BAC03237, AAN07898, AAN03485, Q41638, BAA03925, A49539, Q39857, B49539, ]	GO:0004553-hydrolase activity, hydrolyzing O-glycosyl compounds;GO:0005975-carbohydrate metabolism;GO:0016762-xyloglucan:xyloglucosyl transferase activity;GO:0006073-glucan metabolism;GO:0005618-cell wall;GO:0048046-apoplast	AT4G25810	6050	KU573746
Potri.018G095700	Chr18	POPTR_0018s10370	similar to FGGY carbohydrate kinase domain-containing protein	GO:0016773-phosphotransferase activity, alcohol group as acceptor;GO:0005975-carbohydrate metabolism	NF	3665	KU573747
Potri.018G096200	Chr18	POPTR_0018s10540	similar to small nuclear ribonucleoprotein E-like	NF	NF	3572	KU573748
Potri.018G097700	Chr18	POPTR_0018s10680, fgenesh4_pm.C_LG_XVIII000320	similar to trehalose phosphatase/synthase 11	GO:0003824-catalytic activity;GO:0005992-trehalose biosynthesis	AT2G18700	860	KU573749
Potri.018G098000	Chr18	NF	NF	NF	NF	6308	KU573750
Potri.018G098800	Chr18	POPTR_0018s10790	NF	NF	NF	377	KU573751
Potri.018G098900	Chr18	NF	NF	NF	NF	916	KU573752
Potri.018G100200	Chr18	POPTR_0018s10920	similar to glycine-rich cell wall structural protein	NF	NF	5864	KU573753
Potri.018G101000	Chr18	POPTR_0018s11000	NF	NF	NF	421	KU573754
Potri.018G101200	Chr18	POPTR_0018s11020	similar to homolog of yeast autophagy 18 (ATG18) B	NF	AT4G30510	4991	KU573755
Potri.018G102400	Chr18	POPTR_0018s11140, gw1.XVIII.3100.1	similar to expressed protein in Arabidopsis thaliana; similar to UPF0073); [ co-ortholog (1of2) of At2g24150, At4g30850, ]	GO:0016021-integral to membrane	AT4G30850	11695	KU573756
Potri.018G103300	Chr18	POPTR_0018s11230	similar to DNA/RNA polymerases superfamily protein	GO:0003677-DNA binding;GO:0003899-DNA-directed RNA polymerase activity;GO:0006351-transcription, DNA-dependent	AT2G24120	2738	KU573757
Potri.018G103900	Chr18	POPTR_0018s11290	similar to Cellulose synthase family protein	GO:0016760-cellulose synthase (UDP-forming) activity;GO:0030244-cellulose biosynthesis;GO:0016020-membrane	AT5G17420	5721	KU573758
Potri.018G104300	Chr18	POPTR_0018s11340	similar to multipolar spindle 1	NF	AT5G57880	\	\
Potri.018G104700	Chr18	POPTR_0018s11370	similar to hydroxycinnamoyl-CoA shikimate/quinate hydroxycinnamoyl transferase	GO:0016747-transferase activity, transferring groups other than amino-acyl groups	AT5G48930	3024	KU573759
Potri.018G104800	Chr18	POPTR_0018s11380, estExt_fgenesh4_pg.C_LG_XVIII0910, HCQ5	similar to hydroxycinnamoyl-CoA shikimate/quinate hydroxycinnamoyl transferase	GO:0016747-transferase activity, transferring groups other than amino-acyl groups	AT5G48930	2784	KU573760
Potri.018G105500	Chr18	POPTR_0018s11450, POPTR_0018s11440, estExt_fgenesh4_pm.C_LG_XVIII0344, HCQ6	similar to hydroxycinnamoyl-CoA shikimate/quinate hydroxycinnamoyl transferase	GO:0016747-transferase activity, transferring groups other than amino-acyl groups	AT5G48930	1519	KU573761
Potri.018G127800	Chr18	POPTR_0018s12790, eugene3.00181144	similar to indole-3-acetic acid inducible	GO:0006355-regulation of transcription, DNA-dependent;GO:0005634-nucleus	AT1G04550.2	11507	KU573762
Potri.018G145800	Chr18	POPTR_0018s14300, Pt-CSARF2.3, estExt_fgenesh4_pg.C_1640064	similar to auxin response factor 2. [ORG:Cucumis sativus]; [ co-ortholog (1of3) of BAD19062, ]	GO:0006355-regulation of transcription, DNA-dependent;GO:0005634-nucleus;GO:0003677-DNA binding;GO:0009725-response to hormone stimulus	AT1G30330.2	1749	KU573763
Potri.019G040800	Chr19	POPTR_0019s05730, fgenesh4_pm.C_LG_XIX000125	homeobox-leucine zipper transcription factor family protein; similar to to PRESSED FLOWER (GP:17907768) {{Arabidopsis thaliana}}; [ ortholog of At3g03660,At5g17810,]	GO:0003700-transcription factor activity;GO:0043565-sequence-specific DNA binding;GO:0006355-regulation of transcription, DNA-dependent	AT3G03660.2	4482	KU573764
Potri.019G049500	Chr19	POPTR_0019s07600, Ptr4CL4, grail3.0099003002, Pt-4CL3.1	similar to 4-coumarate-CoA ligase (EC 6.2.1.12) (clone 4CL2) [validated] - quaking aspen. [ORG:Populus tremuloides]; [ ortholog of T08075,PQ0772,At1g65060,]	GO:0003824-catalytic activity;GO:0008152-metabolism	AT1G65060	6662	KU573765
Potri.019G049700	Chr19	POPTR_0019s07620, PtrCSLD1, eugene3.00190332, Pt-CESA3.2	similar to CELLULASE SYNTHASE 3; similar to CONSTITUTIVE EXPRESSION OF VSP1 1; similar to ISOXABEN RESISTANT 1; [ co-ortholog (2of2) of At3g03050, At5g16910, ]	GO:0016760-cellulose synthase (UDP-forming) activity;GO:0030244-cellulose biosynthesis;GO:0016020-membrane	AT3G03050	2029	KU573766
Potri.019G057500	Chr19	POPTR_0019s08570, Pt-EXPA8.1, grail3.0095006501, PtrEXPA12	similar to Alpha-expansin 8 precursor (AtEXPA8) (At-EXP8) (AtEx8) (Ath-ExpAlpha- 1.11).; [ ortholog of At2g40610,]	NF	AT2G40610	2733	KU573767
Potri.019G069300	Chr19	POPTR_0019s09740, fgenesh4_pm.C_scaffold_125000001	similar to cellulase (EC 3.2.1.4) precursor - garden pea. [ORG:Pisum sativum]; [ ortholog of At1g22880,At1g71380,T06770,]	GO:0004553-hydrolase activity, hydrolyzing O-glycosyl compounds;GO:0005975-carbohydrate metabolism	AT1G71380	3620	KU573768
Potri.019G093000	Chr19	POPTR_0019s12280	similar to trans-resveratrol di-O-methyltransferase-like	GO:0008171-O-methyltransferase activity;GO:0008168-methyltransferase activity;GO:0046983-protein dimerization activity	NF	2762	KU573769
Potri.019G102900	Chr19	POPTR_0019s13400, COMTL3, Pt-GSI.2, estExt_fgenesh4_pg.C_1200063	similar to caffeic acid O-methyltransferase. [ORG:Rosa chinensis var. spontanea]; [ co-ortholog (1of4) of AAO33590, BAC78828, ]	GO:0008171-O-methyltransferase activity;GO:0008168-methyltransferase activity;GO:0046983-protein dimerization activity	NF	1459	KU573770
Potri.019G130700	Chr19	POPTR_0019s15110, C4H1, Pt-CYP73.3, grail3.0094002901	similar to trans-cinnamate 4-monooxygenase (EC 1.14.13.11) C - Japanese aspen x large-toothed aspen (fragment). [ORG:Populus sieboldii x Populus grandidentata]; [ co-ortholog (2of2) of AAG09207, Q43067, BAA11578, JC1458, T10857, CAA70595, O81928, 2209439A	GO:0005506-iron ion binding;GO:0009055-electron carrier activity;GO:0016705-oxidoreductase activity, acting on paired donors, with incorporation or reduction of molecular oxygen;GO:0020037-heme binding;GO:0055114-oxidation reduction	AT2G30490	3375	KU573771
NF = not found.

## Sheet: Data S3
Data S3 Seventy-seven significant Gene Ontology (GO) terms of 679 genes or gene fragments identified from the P. tomentosa genomic resequencing data with an FDR-adjusted value of ≤ 0.05.
GO term	Ontology	Description	Number in total genes	Number in BG/Ref	p-value	FDR
GO:0030243	P	cellulose metabolic process	38	55	9.7e-39	2.4e-36
GO:0030244	P	cellulose biosynthetic process	38	55	9.7e-39	2.4e-36
GO:0009250	P	glucan biosynthetic process	38	70	8.7e-36	1.5e-33
GO:0006073	P	cellular glucan metabolic process	41	110	2.5e-33	2.5e-31
GO:0044042	P	glucan metabolic process	41	110	2.5e-33	2.5e-31
GO:0033692	P	cellular polysaccharide biosynthetic process	39	155	2.1e-26	1.8e-24
GO:0000271	P	polysaccharide biosynthetic process	39	156	2.6e-26	1.9e-24
GO:0044264	P	cellular polysaccharide metabolic process	42	195	4.7e-26	2.9e-24
GO:0016051	P	carbohydrate biosynthetic process	41	199	8.1e-25	4.5e-23
GO:0034637	P	cellular carbohydrate biosynthetic process	40	192	2.1e-24	1.1e-22
GO:0005976	P	polysaccharide metabolic process	42	231	1.5e-23	6.8e-22
GO:0005975	P	carbohydrate metabolic process	83	1018	1.7e-23	7.1e-22
GO:0034645	P	cellular macromolecule biosynthetic process	138	2702	1.2e-20	4.6e-19
GO:0009059	P	macromolecule biosynthetic process	138	2706	1.4e-20	4.9e-19
GO:0009058	P	biosynthetic process	164	3626	8.9e-20	3e-18
GO:0044262	P	cellular carbohydrate metabolic process	52	486	1.8e-19	5.7e-18
GO:0010033	P	response to organic substance	17	34	3.2e-16	8.5e-15
GO:0009719	P	response to endogenous stimulus	17	34	3.2e-16	8.5e-15
GO:0009725	P	response to hormone stimulus	17	34	3.2e-16	8.5e-15
GO:0044249	P	cellular biosynthetic process	145	3299	3.9e-16	9.9e-15
GO:0006350	P	transcription	84	1709	1.6e-11	3.6e-10
GO:0006351	P	transcription, DNA-dependent	84	1709	1.6e-11	3.6e-10
GO:0006355	P	regulation of transcription, DNA-dependent	79	1560	1.8e-11	3.6e-10
GO:0032774	P	RNA biosynthetic process	84	1712	1.7e-11	3.6e-10
GO:0051252	P	regulation of RNA metabolic process	79	1560	1.8e-11	3.6e-10
GO:0045449	P	regulation of transcription	79	1562	1.9e-11	3.7e-10
GO:0019219	P	regulation of nucleobase, nucleoside, nucleotide and nucleic acid metabolic process	79	1568	2.3e-11	4.1e-10
GO:0051171	P	regulation of nitrogen compound metabolic process	79	1568	2.3e-11	4.1e-10
GO:0009889	P	regulation of biosynthetic process	79	1577	3e-11	4.9e-10
GO:0010556	P	regulation of macromolecule biosynthetic process	79	1577	3e-11	4.9e-10
GO:0031326	P	regulation of cellular biosynthetic process	79	1577	3e-11	4.9e-10
GO:0080090	P	regulation of primary metabolic process	79	1585	3.8e-11	6e-10
GO:0010468	P	regulation of gene expression	79	1592	4.6e-11	7.1e-10
GO:0060255	P	regulation of macromolecule metabolic process	79	1601	6e-11	8.9e-10
GO:0031323	P	regulation of cellular metabolic process	79	1615	8.9e-11	1.3e-09
GO:0019222	P	regulation of metabolic process	79	1638	1.7e-10	2.4e-09
GO:0016070	P	RNA metabolic process	89	2029	1e-09	1.4e-08
GO:0008152	P	metabolic process	319	11384	1.6e-09	2.1e-08
GO:0006139	P	nucleobase, nucleoside, nucleotide and nucleic acid metabolic process	100	2651	1.4e-07	1.8e-06
GO:0010467	P	gene expression	97	2611	4.5e-07	5.7e-06
GO:0050794	P	regulation of cellular process	87	2283	7.4e-07	9.2e-06
GO:0050789	P	regulation of biological process	88	2325	8.3e-07	1e-05
GO:0042221	P	response to chemical stimulus	22	282	1e-06	1.2e-05
GO:0065007	P	biological regulation	90	2417	1.2e-06	1.4e-05
GO:0005985	P	sucrose metabolic process	6	14	3.1e-06	3.5e-05
GO:0006807	P	nitrogen compound metabolic process	104	3018	4.6e-06	5.1e-05
GO:0009311	P	oligosaccharide metabolic process	8	51	4e-05	0.00043
GO:0044238	P	primary metabolic process	223	8115	6.2e-05	0.00066
GO:0005984	P	disaccharide metabolic process	7	42	8.7e-05	0.00088
GO:0016137	P	glycoside metabolic process	7	42	8.7e-05	0.00088
GO:0044260	P	cellular macromolecule metabolic process	165	5721	0.00011	0.0011
GO:0044237	P	cellular metabolic process	193	7201	0.0012	0.012
GO:0043170	P	macromolecule metabolic process	170	6354	0.0032	0.031
GO:0016760	F	cellulose synthase (UDP-forming) activity	37	46	1.7e-39	3.8e-37
GO:0016759	F	cellulose synthase activity	37	46	1.7e-39	3.8e-37
GO:0046527	F	glucosyltransferase activity	38	67	2.5e-36	2.7e-34
GO:0035251	F	UDP-glucosyltransferase activity	38	67	2.5e-36	2.7e-34
GO:0008194	F	UDP-glycosyltransferase activity	40	129	5.5e-30	4.8e-28
GO:0008171	F	O-methyltransferase activity	30	63	3.6e-27	2.6e-25
GO:0016758	F	transferase activity, transferring hexosyl groups	53	528	1e-18	6.5e-17
GO:0016757	F	transferase activity, transferring glycosyl groups	54	644	6.3e-16	3.5e-14
GO:0008168	F	methyltransferase activity	33	340	1.1e-11	5.2e-10
GO:0016741	F	transferase activity, transferring one-carbon groups	33	343	1.3e-11	5.8e-10
GO:0046983	F	protein dimerization activity	26	290	7.9e-09	3.2e-07
GO:0016798	F	hydrolase activity, acting on glycosyl bonds	32	546	1.6e-06	5.8e-05
GO:0016841	F	ammonia-lyase activity	5	6	2e-06	6.7e-05
GO:0004553	F	hydrolase activity, hydrolyzing O-glycosyl compounds	30	518	4.2e-06	0.00013
GO:0003824	F	catalytic activity	285	10587	5.6e-06	0.00016
GO:0016740	F	transferase activity	124	3981	5.2e-05	0.0014
GO:0016840	F	carbon-nitrogen lyase activity	5	21	0.00022	0.0056
GO:0005634	C	nucleus	52	955	8e-09	7.2e-07
GO:0043231	C	intracellular membrane-bounded organelle	56	1356	1.1e-05	0.00039
GO:0043227	C	membrane-bounded organelle	56	1366	1.3e-05	0.00039
GO:0044464	C	cell part	165	5868	0.00041	0.0074
GO:0005623	C	cell	165	5868	0.00041	0.0074
GO:0043229	C	intracellular organelle	64	2031	0.0036	0.046
GO:0043226	C	organelle	64	2031	0.0036	0.046
The GO terms were analyzed by agriGO with an FDR-adjusted value of ≤0.05 as the cutoff of significant GO categories for molecular function (F), biological process (P), and cellular component (C).

## Sheet: Data S4
Data S4 Detailed information on the 5,482 high-quality InDels identified from the 629 genes or gene fragments with a quality score > Q20.
Gene Model	Location	Chromosome	Position	REF*	ALT*
Potri.001G001500	promoter	Chr01	106916	T	TTTTA
Potri.001G001500	promoter	Chr01	107915	G	GTTGT
Potri.001G001500	promoter	Chr01	108343	TCC	T
Potri.001G001500	promoter	Chr01	108355	CGT	C
Potri.001G001500	promoter	Chr01	108409	G	GAT
Potri.001G001500	promoter	Chr01	108747	C	CTATT
Potri.001G001500	promoter	Chr01	108758	A	AAAAT
Potri.001G001500	5'UTR	Chr01	109011	TCCTTA	T
Potri.001G001500	5'UTR	Chr01	109415	A	AAC
Potri.001G001500	5'UTR	Chr01	109440	G	GAA
Potri.001G001500	intron within 5'UTR	Chr01	109810	AAG	A
Potri.001G001500	3'UTR-downstream	Chr01	111091	TTTC	T
Potri.001G001500	3'UTR-downstream	Chr01	111260	C	CAT
Potri.001G001500	3'UTR-downstream	Chr01	111380	CAATTCCTCTTTTGAGCTTTAAAATA	C
Potri.001G001500	3'UTR-downstream	Chr01	111505	TCAAAG	T
Potri.001G015100	intron	Chr01	1035621	TTAGC	T
Potri.001G015100	intron	Chr01	1035637	CGA	C
Potri.001G015100	intron	Chr01	1036272	G	GTTAAAT
Potri.001G015100	intron	Chr01	1036531	CTACTATGTTG	C
Potri.001G015100	intron	Chr01	1036627	TTC	T
Potri.001G015100	intron	Chr01	1036880	A	ATT
Potri.001G015100	intron	Chr01	1037139	C	CTAA
Potri.001G015100	intron	Chr01	1037360	T	TTAA
Potri.001G015100	intron	Chr01	1037409	T	TTG
Potri.001G015100	intron	Chr01	1037465	C	CAT
Potri.001G015100	intron	Chr01	1037489	T	TTTTTTAC
Potri.001G015100	intron	Chr01	1038217	C	CTATA
Potri.001G015100	intron	Chr01	1038940	AGTATC	A
Potri.001G015100	intron	Chr01	1039391	TGTAC	T
Potri.001G015100	intron	Chr01	1041526	ATT	A
Potri.001G015100	3'UTR-downstream	Chr01	1042160	A	ATAAT
Potri.001G015100	3'UTR-downstream	Chr01	1042218	GGTGGAAACAAAAA	G
Potri.001G036900	3'UTR-downstream	Chr01	2581135	CTAATTTTATGAGTTAGCGT	C
Potri.001G036900	3'UTR	Chr01	2583039	ATT	A
Potri.001G036900	3'UTR	Chr01	2583502	C	CAG
Potri.001G036900	intron	Chr01	2583707	T	TCG
Potri.001G036900	intron	Chr01	2583911	GTTAGCA	G
Potri.001G036900	intron	Chr01	2583927	T	TAGGTAGGG
Potri.001G036900	intron	Chr01	2584527	A	ATG
Potri.001G036900	intron	Chr01	2585272	GCAGTATAATAA	G
Potri.001G050200	promoter	Chr01	3725903	TCTTTGTTC	T
Potri.001G050200	promoter	Chr01	3726033	T	TTCTGTGAC
Potri.001G050200	intron	Chr01	3727099	G	GAT
Potri.001G050200	intron	Chr01	3729088	CCAT	C
Potri.001G050200	intron	Chr01	3729190	T	TACG
Potri.001G050200	intron	Chr01	3729442	CAAG	C
Potri.001G055700	promoter	Chr01	4098368	T	TATA
Potri.001G055700	promoter	Chr01	4098379	C	CATGGAA
Potri.001G055700	promoter	Chr01	4098485	A	AAAC
Potri.001G055700	promoter	Chr01	4098504	C	CTGA
Potri.001G055700	promoter	Chr01	4098834	A	AAAT
Potri.001G055700	promoter	Chr01	4098979	GATCC	G
Potri.001G055700	promoter	Chr01	4099012	A	AACCT
Potri.001G055700	promoter	Chr01	4099058	T	TTG
Potri.001G055700	promoter	Chr01	4099466	A	AAATT
Potri.001G055700	promoter	Chr01	4099528	A	ATT
Potri.001G055700	promoter	Chr01	4099546	T	TGATC
Potri.001G055700	promoter	Chr01	4099572	A	ATAAT
Potri.001G055700	promoter	Chr01	4099599	T	TCCGG
Potri.001G055700	promoter	Chr01	4099788	T	TTAA
Potri.001G055700	promoter	Chr01	4099847	C	CCA
Potri.001G055700	promoter	Chr01	4099966	GGCATGGTGCTCAA	G
Potri.001G055700	promoter	Chr01	4100105	T	TGCA
Potri.001G055700	promoter	Chr01	4100185	C	CTTAA
Potri.001G055700	intron	Chr01	4101793	G	GAT
Potri.001G055700	intron	Chr01	4101841	TTA	T
Potri.001G055700	intron	Chr01	4102017	G	GATCAAATC
Potri.001G083200	3'UTR-downstream	Chr01	6515731	TGTTGATTTCTAG	T
Potri.001G083200	3'UTR-downstream	Chr01	6515776	GATTT	G
Potri.001G083200	3'UTR-downstream	Chr01	6515821	A	ACAG
Potri.001G083200	3'UTR-downstream	Chr01	6515926	C	CTATT
Potri.001G092200	3'UTR-downstream	Chr01	7191421	C	CTCTG
Potri.001G092200	3'UTR-downstream	Chr01	7191506	GTGTTATGTTAGGGTAATGCT	G
Potri.001G092200	3'UTR	Chr01	7192170	CCTCCAAGT	C
Potri.001G092200	3'UTR	Chr01	7192346	CTCTT	C
Potri.001G092200	intron	Chr01	7192696	TAG	T
Potri.001G092200	intron	Chr01	7192992	C	CATAT
Potri.001G092200	intron	Chr01	7193617	ACC	A
Potri.001G092200	intron	Chr01	7193686	T	TAG
Potri.001G092200	intron	Chr01	7193794	GTTTGTATCAATGGTTAAGGGTTACGAGTAAT	G
Potri.001G092200	intron	Chr01	7193973	CCA	C
Potri.001G092200	intron	Chr01	7194785	GTTT	G
Potri.001G092200	intron	Chr01	7195013	TTTTAA	T
Potri.001G092200	intron	Chr01	7195058	G	GAAT
Potri.001G092200	intron	Chr01	7195068	A	AAT
Potri.001G092200	intron	Chr01	7195356	GACTT	G
Potri.001G092200	intron	Chr01	7195432	T	TAAACC
Potri.001G092200	promoter	Chr01	7196217	A	AAGGTG
Potri.001G098800	promoter	Chr01	7599737	CTG	C
Potri.001G098800	promoter	Chr01	7599906	TTA	T
Potri.001G098800	promoter	Chr01	7600371	TTTCC	T
Potri.001G098800	promoter	Chr01	7600554	GTT	G
Potri.001G098800	promoter	Chr01	7600831	T	TCCC
Potri.001G098800	promoter	Chr01	7600858	T	TTTC
Potri.001G098800	promoter	Chr01	7601672	A	AAG
Potri.001G098800	promoter	Chr01	7601732	GGTA	G
Potri.001G098800	promoter	Chr01	7602468	T	TTA
Potri.001G098800	intron	Chr01	7603413	G	GTTAA
Potri.001G098800	intron	Chr01	7603439	TATA	T
Potri.001G098800	intron	Chr01	7603450	T	TCC
Potri.001G098800	exon	Chr01	7603961	AGT	A
Potri.001G177400	intron	Chr01	14834187	CAA	C
Potri.001G177400	intron	Chr01	14834683	CAGACCTTGT	C
Potri.001G177400	intron	Chr01	14834718	A	ATTC
Potri.001G177400	promoter	Chr01	14834987	AACAAGTGTT	A
Potri.001G197900	intron within 5'UTR	Chr01	18636392	ATG	A
Potri.001G200100	intron	Chr01	19027355	T	TTCACTA
Potri.001G200100	intron	Chr01	19027373	A	AGAGAGG
Potri.001G200100	intron	Chr01	19027456	A	AAAAAC
Potri.001G200100	intron	Chr01	19027466	AAAAC	A
Potri.001G200100	intron	Chr01	19027573	AGAAAAAAAAAAG	A
Potri.001G200100	intron	Chr01	19027870	TCC	T
Potri.001G200100	intron	Chr01	19027894	T	TTTTC
Potri.001G200100	intron	Chr01	19027924	TTA	T
Potri.001G200100	intron	Chr01	19028198	TTTATG	T
Potri.001G200100	intron	Chr01	19028219	ATC	A
Potri.001G200100	intron	Chr01	19028232	TTA	T
Potri.001G200100	intron	Chr01	19028334	C	CTCAT
Potri.001G200100	intron	Chr01	19028556	TTA	T
Potri.001G200100	intron	Chr01	19028680	AAAGCTAAATT	A
Potri.001G200200	3'UTR-downstream	Chr01	19037318	C	CCGGTAAG
Potri.001G200200	intron	Chr01	19037618	A	ACCTCACGGT
Potri.001G200200	intron	Chr01	19038023	GGAAA	G
Potri.001G200200	intron	Chr01	19038110	CAA	C
Potri.001G200200	intron	Chr01	19038757	AAAT	A
Potri.001G198900	intron	Chr01	19144935	AATC	A
Potri.001G198900	intron	Chr01	19145509	CGGTATACTATTATATTGGCAAATCAA	C
Potri.001G198900	intron	Chr01	19146050	AACGAAGAG	A
Potri.001G198900	intron	Chr01	19146255	C	CGT
Potri.001G198900	intron	Chr01	19146305	AGAT	A
Potri.001G198900	exon	Chr01	19147260	TACCGCC	T
Potri.001G199100	3'UTR-downstream	Chr01	19151864	A	AGT
Potri.001G199100	3'UTR-downstream	Chr01	19152302	C	CTA
Potri.001G199100	3'UTR-downstream	Chr01	19153151	AAC	A
Potri.001G199100	3'UTR-downstream	Chr01	19153223	CAAACAGAAGATAT	C
Potri.001G199100	3'UTR	Chr01	19153474	AAAAC	A
Potri.001G199100	3'UTR	Chr01	19153672	AGAG	A
Potri.001G199100	3'UTR	Chr01	19153859	CTA	C
Potri.001G199100	3'UTR	Chr01	19153974	T	TGTTGG
Potri.001G199100	exon	Chr01	19155634	T	TTGA
Potri.001G199100	exon	Chr01	19155653	GGAA	G
Potri.001G199100	5'UTR	Chr01	19156220	ACTT	A
Potri.001G201700	intron within 3'UTR	Chr01	19367342	A	ACTTG
Potri.001G201700	intron within 3'UTR	Chr01	19367464	T	TTG
Potri.001G201700	intron within 3'UTR	Chr01	19367479	TCAC	T
Potri.001G201700	intron within 3'UTR	Chr01	19367765	CTG	C
Potri.001G201700	3'UTR-downstream	Chr01	19368216	CGTTCTT	C
Potri.001G201700	3'UTR-downstream	Chr01	19368297	GAGCAGC	G
Potri.001G206100	intron	Chr01	20129142	G	GTT
Potri.001G206100	intron	Chr01	20131149	T	TTTTTTC
Potri.001G206100	intron	Chr01	20134123	A	ATAAG
Potri.001G206100	intron	Chr01	20134207	GTGTGAAC	G
Potri.001G207100	intron	Chr01	20314270	AAAAAC	A
Potri.001G207000	3'UTR-downstream	Chr01	20644314	ACT	A
Potri.001G207000	3'UTR-downstream	Chr01	20644459	G	GTA
Potri.001G207000	3'UTR-downstream	Chr01	20644758	T	TGTTA
Potri.001G207000	3'UTR-downstream	Chr01	20644797	T	TAA
Potri.001G207000	3'UTR-downstream	Chr01	20645014	CTTT	C
Potri.001G207000	3'UTR-downstream	Chr01	20645071	CTTAG	C
Potri.001G207000	3'UTR	Chr01	20646238	ATTTCTTTC	ATTTC
Potri.001G207000	intron	Chr01	20647938	A	AACAT
Potri.001G207000	intron	Chr01	20648501	AAAG	A
Potri.001G207000	intron	Chr01	20648734	A	AAG
Potri.001G207000	intron	Chr01	20648973	T	TTAA
Potri.001G207000	promoter	Chr01	20649605	ATTGCAGACACTTG	A
Potri.001G207000	promoter	Chr01	20649929	T	TTTA
Potri.001G222900	promoter	Chr01	23033018	TATTCCTAAG	T
Potri.001G222900	promoter	Chr01	23033284	T	TAACAA
Potri.001G222900	promoter	Chr01	23033327	T	TATCTAAATAA
Potri.001G222900	promoter	Chr01	23033433	T	TTA
Potri.001G222900	promoter	Chr01	23033614	AAAAATCAATTAAT	A
Potri.001G222900	promoter	Chr01	23033646	ATAAAT	A
Potri.001G222900	promoter	Chr01	23034350	ATTTCT	A
Potri.001G222900	promoter	Chr01	23034365	ATCCTGC	A
Potri.001G222900	promoter	Chr01	23034557	TTTTCATCAA	T
Potri.001G222900	intron	Chr01	23037326	AAAC	A
Potri.001G222900	intron	Chr01	23037826	A	AAT
Potri.001G222900	intron	Chr01	23037860	CTAGAAG	C
Potri.001G227300	promoter	Chr01	23414799	A	ACG
Potri.001G227300	intron	Chr01	23415313	T	TTAGGGG
Potri.001G227300	intron	Chr01	23416764	T	TAGACGG
Potri.001G227300	intron	Chr01	23416784	A	ATG
Potri.001G227300	exon	Chr01	23416950	A	ATT
Potri.001G226100	promoter	Chr01	23589091	C	CCA
Potri.001G226100	promoter	Chr01	23589404	AAT	A
Potri.001G226100	intron	Chr01	23590941	G	GAT
Potri.001G226100	intron	Chr01	23592634	A	ATT
Potri.001G226200	promoter	Chr01	23678717	TCATTA	T
Potri.001G240900	3'UTR-downstream	Chr01	25040058	AGGG	A
Potri.001G240900	3'UTR	Chr01	25041034	CATATAT	C
Potri.001G240900	intron	Chr01	25041397	G	GTA
Potri.001G266400	intron within 5'UTR	Chr01	27285846	T	TTTTTTTTTATTTTAGA
Potri.001G266400	intron	Chr01	27289983	TTG	T
Potri.001G268600	3'UTR	Chr01	27504253	T	TATATA
Potri.001G268600	3'UTR	Chr01	27504322	ATTAGT	A
Potri.001G268600	intron	Chr01	27504808	G	GTA
Potri.001G268600	intron	Chr01	27505867	TTATA	TTA
Potri.001G268600	intron	Chr01	27506100	AAC	A
Potri.001G268600	5'UTR	Chr01	27506413	A	ATAAAGGC
Potri.001G307200	promoter	Chr01	30384453	A	AAATTAAT
Potri.001G307200	promoter	Chr01	30384650	A	AAT
Potri.001G307200	promoter	Chr01	30384661	CAATCATATTTTTA	C
Potri.001G307200	promoter	Chr01	30384783	AACAACATTTGTT	A
Potri.001G307200	promoter	Chr01	30384830	T	TCTAATTTTAACCGGAA
Potri.001G307200	promoter	Chr01	30385508	AAATT	A
Potri.001G307200	promoter	Chr01	30385548	TTGGGTATGCTGATTGCTGATC	T
Potri.001G307200	promoter	Chr01	30385918	TTTC	T
Potri.001G307200	promoter	Chr01	30386038	CTA	C
Potri.001G307200	intron	Chr01	30386740	G	GAGTAGAATA
Potri.001G307200	intron	Chr01	30387113	A	ATT
Potri.001G307200	intron	Chr01	30387234	G	GGTTCCA
Potri.001G307200	intron	Chr01	30387302	CCG	C
Potri.001G307200	intron	Chr01	30387387	TTAAC	T
Potri.001G304800	3'UTR-downstream	Chr01	30650215	TTA	T
Potri.001G304800	intron	Chr01	30651590	GTT	G
Potri.001G304800	promoter	Chr01	30652538	C	CTA
Potri.001G356000	3'UTR-downstream	Chr01	35712136	AGCAATTAT	A
Potri.001G356000	intron	Chr01	35712832	TCAG	T
Potri.001G356000	intron	Chr01	35718030	G	GAATT
Potri.001G356000	intron	Chr01	35718043	T	TTTAA
Potri.001G356000	intron	Chr01	35718064	CTA	C
Potri.001G356000	intron	Chr01	35718081	CAT	C
Potri.001G356000	intron	Chr01	35718418	G	GTA
Potri.001G356000	intron	Chr01	35718458	C	CAT
Potri.001G356000	promoter	Chr01	35719036	G	GTT
Potri.001G358500	promoter	Chr01	36130579	G	GCA
Potri.001G358500	promoter	Chr01	36131419	CACGCTCT	C
Potri.001G358500	5'UTR	Chr01	36131644	A	AAG
Potri.001G358500	5'UTR	Chr01	36131874	ATGCTATTTGGGGTG	A
Potri.001G358500	5'UTR	Chr01	36132281	T	TCTC
Potri.001G358500	intron	Chr01	36132540	GAGAACTTACTGTGTATCC	G
Potri.001G358500	intron	Chr01	36132577	A	AACGT
Potri.001G358500	intron	Chr01	36132589	T	TTTTTA
Potri.001G358500	intron	Chr01	36132763	A	ATTTC
Potri.001G358500	intron	Chr01	36132790	TTTTAAAA	T
Potri.001G358500	intron	Chr01	36132851	G	GAAA
Potri.001G358500	intron	Chr01	36133428	TTA	T
Potri.001G358500	exon	Chr01	36135891	CCTT	C
Potri.001G358500	intron	Chr01	36136046	T	TTTGCATA
Potri.001G358500	3'UTR	Chr01	36136820	GTT	G
Potri.001G358500	3'UTR	Chr01	36136858	GAGAC	G
Potri.001G369100	3'UTR-downstream	Chr01	38105086	TAAAAA	T
Potri.001G369100	3'UTR-downstream	Chr01	38105111	ATTTTTTTATTTT	A
Potri.001G369100	3'UTR-downstream	Chr01	38105222	ATAAACAGCAGC	A
Potri.001G369100	3'UTR	Chr01	38105509	AAAAG	A
Potri.001G369100	intron	Chr01	38106654	A	ATAT
Potri.001G369100	exon	Chr01	38106686	CTGA	C
Potri.001G369100	intron	Chr01	38107638	TTGGGGGTACTGCCCATGA	T
Potri.001G369100	intron	Chr01	38107655	GAT	G
Potri.001G369100	intron	Chr01	38107687	C	CTTAA
Potri.001G369100	intron	Chr01	38108325	TTAAAA	T
Potri.001G369100	intron	Chr01	38108447	G	GTC
Potri.001G369100	intron	Chr01	38108480	G	GAAGGAAAAAAAAAGA
Potri.001G369100	intron	Chr01	38108493	A	AAAAAAAAAC
Potri.001G369100	promoter	Chr01	38110010	TCTG	T
Potri.001G372400	intron	Chr01	38428946	A	ATAT
Potri.001G453600	promoter	Chr01	47932547	G	GCTT
Potri.001G453600	promoter	Chr01	47932568	G	GACA
Potri.001G453600	promoter	Chr01	47932706	A	AGC
Potri.001G453600	5'UTR	Chr01	47934512	TTC	T
Potri.001G453600	intron within 5'UTR	Chr01	47935323	G	GGA
Potri.001G453600	3'UTR-downstream	Chr01	47937018	CTTA	C
Potri.001G453600	3'UTR-downstream	Chr01	47937066	CTTG	C
Potri.001G453600	3'UTR-downstream	Chr01	47937166	CTTTTCCTTTGT	C
Potri.001G453600	3'UTR-downstream	Chr01	47937737	TATCTA	T
Potri.001G451100	3'UTR-downstream	Chr01	48321933	ACAAAATTGCAAATTAATTTTCCAATCAAGCTTCTCC	A
Potri.001G451100	3'UTR-downstream	Chr01	48322041	GAC	G
Potri.001G451100	3'UTR-downstream	Chr01	48322118	AAC	A
Potri.001G451100	3'UTR-downstream	Chr01	48322157	T	TTTC
Potri.001G451100	3'UTR-downstream	Chr01	48322247	A	ACGTTTCC
Potri.001G451100	3'UTR-downstream	Chr01	48322526	A	AAAGAAAAAAG
Potri.001G451100	3'UTR-downstream	Chr01	48322656	C	CTT
Potri.001G451100	3'UTR-downstream	Chr01	48322731	G	GATC
Potri.001G451100	3'UTR	Chr01	48323109	C	CTGATGAG
Potri.001G451100	3'UTR	Chr01	48323128	CAA	C
Potri.001G451100	intron	Chr01	48324004	CAG	C
Potri.001G451100	intron	Chr01	48324198	GAAA	G
Potri.001G451100	intron	Chr01	48324556	TCAATA	T
Potri.001G451100	intron	Chr01	48325071	C	CAAG
Potri.001G451100	exon	Chr01	48325559	G	GTCT
Potri.001G451100	5'UTR	Chr01	48325655	GTGGTTA	G
Potri.002G004100	promoter	Chr02	248197	T	TGAG
Potri.002G004100	promoter	Chr02	248261	ATGGG	A
Potri.002G004100	promoter	Chr02	249082	TTG	T
Potri.002G004100	5'UTR	Chr02	249201	AATTTTTTTATCCGGCCTG	A
Potri.002G004100	intron	Chr02	249503	AATCG	A
Potri.002G004100	intron	Chr02	249646	AAT	A
Potri.002G004500	promoter	Chr02	257588	G	GGTCCAT
Potri.002G004500	promoter	Chr02	258071	C	CATATTTATATATAT
Potri.002G004500	promoter	Chr02	258110	CTTTTTCTTTGGT	C
Potri.002G004500	5'UTR	Chr02	258799	AGTGAGAGAGGGG	A
Potri.002G004500	intron	Chr02	259585	G	GTATA
Potri.002G004500	intron	Chr02	259612	ATATG	A
Potri.002G004500	intron	Chr02	259622	ACT	A
Potri.002G004500	3'UTR	Chr02	260720	T	TACC
Potri.002G008800	exon	Chr02	480796	C	CGCA
Potri.002G012800	promoter	Chr02	722167	A	AAAGAGAGAG
Potri.002G018300	3'UTR-downstream	Chr02	1051448	A	ATTCAAAT
Potri.002G018300	3'UTR-downstream	Chr02	1051475	T	TCAC
Potri.002G018300	3'UTR-downstream	Chr02	1051739	GCTAATTGCTC	G
Potri.002G018300	intron	Chr02	1053393	G	GGTGGGAA
Potri.002G018300	intron	Chr02	1053768	CAACGAAGTGCATTCTACG	C
Potri.002G018300	intron	Chr02	1054195	T	TATTA
Potri.002G018300	5'UTR	Chr02	1054791	G	GCCTAAAT
Potri.002G018300	5'UTR	Chr02	1054811	T	TATTTA
Potri.002G024700	promoter	Chr02	1550665	T	TTC
Potri.002G024700	promoter	Chr02	1550683	CTCACTCGCTCAGTCCTCCCTCG	C
Potri.002G024700	promoter	Chr02	1550893	T	TCCCCCC
Potri.002G024700	promoter	Chr02	1551626	CAA	C
Potri.002G024700	promoter	Chr02	1551935	AAAAATT	A
Potri.002G024700	promoter	Chr02	1551992	CAA	C
Potri.002G024700	promoter	Chr02	1552125	CCAAGAGTTTATTGG	C
Potri.002G024700	promoter	Chr02	1553693	CAT	C
Potri.002G024700	promoter	Chr02	1554168	A	AAT
Potri.002G024700	intron	Chr02	1554745	AGT	A
Potri.002G024700	intron	Chr02	1554938	CCTT	C
Potri.002G024700	intron	Chr02	1557015	T	TTA
Potri.002G024700	intron	Chr02	1557059	CTTCATCT	C
Potri.002G024700	intron	Chr02	1557681	A	ACATT
Potri.002G024700	intron	Chr02	1558381	CCCTTTGG	C
Potri.002G024700	intron	Chr02	1558409	ACT	A
Potri.002G024700	intron	Chr02	1558926	C	CTTG
Potri.002G024700	exon	Chr02	1559606	C	CCTT
Potri.002G024700	exon	Chr02	1560210	ATGG	A
Potri.002G045000	promoter	Chr02	2791429	C	CTA
Potri.002G045000	promoter	Chr02	2791934	GGAA	G
Potri.002G045000	promoter	Chr02	2791994	CATT	C
Potri.002G045000	promoter	Chr02	2792040	ACT	A
Potri.002G045000	promoter	Chr02	2792738	T	TTATATGATTA
Potri.002G045000	promoter	Chr02	2792832	A	AGAGAGAGAGAGAGAGAG
Potri.002G045000	promoter	Chr02	2793236	A	AATGAT
Potri.002G045000	exon	Chr02	2793794	TTGAAAA	T
Potri.002G045000	intron	Chr02	2794469	T	TGC
Potri.002G045000	3'UTR	Chr02	2794612	CGA	C
Potri.002G045000	3'UTR	Chr02	2794684	CAT	CATAT
Potri.002G045000	3'UTR	Chr02	2794825	CAG	C
Potri.002G045000	3'UTR	Chr02	2794848	C	CCTAG
Potri.002G045000	3'UTR	Chr02	2794947	C	CAG
Potri.002G045000	3'UTR-downstream	Chr02	2795031	A	ATG
Potri.002G045000	3'UTR-downstream	Chr02	2795102	CCAACAATATTTTCCAAATCTAGTT	C
Potri.002G045000	3'UTR-downstream	Chr02	2795245	GGT	G
Potri.002G062800	3'UTR-downstream	Chr02	4196106	TTA	T
Potri.002G062800	3'UTR-downstream	Chr02	4196117	AGC	A
Potri.002G062800	3'UTR-downstream	Chr02	4196184	GAT	G
Potri.002G062800	3'UTR-downstream	Chr02	4196213	TAAA	T
Potri.002G062800	3'UTR-downstream	Chr02	4196527	T	TTTTGGC
Potri.002G062800	3'UTR-downstream	Chr02	4197033	G	GAGAGT
Potri.002G062800	3'UTR-downstream	Chr02	4197552	T	TTA
Potri.002G062800	3'UTR	Chr02	4198233	CAG	C
Potri.002G062800	3'UTR	Chr02	4198287	GCATGATCT	G
Potri.002G062800	3'UTR	Chr02	4198373	C	CTA
Potri.002G062800	exon	Chr02	4198601	TTCC	T
Potri.002G062800	intron	Chr02	4199383	C	CAA
Potri.002G062800	intron	Chr02	4199397	TTA	T
Potri.002G066600	promoter	Chr02	4486377	AAT	A
Potri.002G066600	promoter	Chr02	4486709	T	TAC
Potri.002G066600	promoter	Chr02	4487278	CATGT	C
Potri.002G066600	5'UTR	Chr02	4488699	A	AGGCAG
Potri.002G066600	5'UTR	Chr02	4489518	CCAACTG	C
Potri.002G066600	intron	Chr02	4493727	G	GGGCC
Potri.002G066600	intron	Chr02	4493876	G	GATGATGCC
Potri.002G066600	intron	Chr02	4494442	CAT	C
Potri.002G108000	3'UTR-downstream	Chr02	7749407	C	CTCTCTCCTGT
Potri.002G108000	3'UTR-downstream	Chr02	7749454	A	ATTAT
Potri.002G108000	3'UTR-downstream	Chr02	7749550	TCC	T
Potri.002G108000	3'UTR-downstream	Chr02	7749596	TCAC	T
Potri.002G108000	3'UTR-downstream	Chr02	7749721	CACTCAGGCAGCT	C
Potri.002G108000	3'UTR-downstream	Chr02	7750096	C	CCA
Potri.002G108000	3'UTR-downstream	Chr02	7750606	GTTA	G
Potri.002G108000	3'UTR-downstream	Chr02	7750616	ATATTGATT	A
Potri.002G108000	3'UTR-downstream	Chr02	7750855	ACAG	A
Potri.002G108000	3'UTR-downstream	Chr02	7750934	CTAGA	C
Potri.002G108000	3'UTR-downstream	Chr02	7750961	AAC	A
Potri.002G108000	3'UTR-downstream	Chr02	7751077	CTT	C
Potri.002G108000	intron	Chr02	7751592	C	CAA
Potri.002G108000	exon	Chr02	7752418	CCCT	C
Potri.002G108000	intron within 5'UTR	Chr02	7752876	AAAG	A
Potri.002G108000	intron within 5'UTR	Chr02	7753113	A	AAAAT
Potri.002G108000	intron within 5'UTR	Chr02	7753565	G	GAA
Potri.002G108000	intron within 5'UTR	Chr02	7753602	TAA	T
Potri.002G108000	5'UTR	Chr02	7753730	G	GAT
Potri.002G108000	5'UTR	Chr02	7753768	GAGAGATAGCC	G
Potri.002G108000	promoter	Chr02	7754016	GTCTA	G
Potri.002G114200	3'UTR-downstream	Chr02	8523481	GCGT	G
Potri.002G114200	3'UTR-downstream	Chr02	8523875	CTTAA	C
Potri.002G114200	3'UTR-downstream	Chr02	8523937	AATCC	A
Potri.002G114200	3'UTR-downstream	Chr02	8523981	G	GAGA
Potri.002G114200	3'UTR-downstream	Chr02	8524002	CATG	C
Potri.002G114200	3'UTR-downstream	Chr02	8524134	A	ATG
Potri.002G114200	3'UTR-downstream	Chr02	8524223	GAA	G
Potri.002G114200	3'UTR-downstream	Chr02	8524365	TAAGAGCCTCTA	TA
Potri.002G114200	3'UTR-downstream	Chr02	8524429	GCTCACAGATGTGCCGCCC	G
Potri.002G114200	3'UTR-downstream	Chr02	8524616	TCCCACTACCCTCTCC	T
Potri.002G114200	3'UTR-downstream	Chr02	8524777	AGAGTAGATTTAAAG	A
Potri.002G114200	3'UTR-downstream	Chr02	8525285	A	ATGGC
Potri.002G114200	3'UTR-downstream	Chr02	8525385	T	TGTAAC
Potri.002G114200	3'UTR	Chr02	8525405	TATA	T
Potri.002G114200	3'UTR	Chr02	8525581	C	CTT
Potri.002G114200	intron	Chr02	8527159	ACTAC	A
Potri.002G124100	promoter	Chr02	9224432	GAAAGA	G
Potri.002G124100	promoter	Chr02	9224666	G	GAGAGGTTCACA
Potri.002G124100	promoter	Chr02	9224881	CATGTTTTTTAAA	C
Potri.002G124100	promoter	Chr02	9225900	C	CACTCACTA
Potri.002G124100	intron	Chr02	9226463	ATAG	A
Potri.002G124100	intron	Chr02	9226498	C	CAA
Potri.002G124100	3'UTR	Chr02	9227141	TAAAG	T
Potri.002G183600	intron	Chr02	13994703	A	AAATT
Potri.002G183600	intron	Chr02	13994727	ACAGTACAGCAGCCAG	A
Potri.002G180600	3'UTR-downstream	Chr02	14052297	G	GTTTTGATTGTA
Potri.002G180600	3'UTR-downstream	Chr02	14053060	CATAA	C
Potri.002G180600	3'UTR-downstream	Chr02	14053330	TGC	T
Potri.002G180600	3'UTR-downstream	Chr02	14054116	A	AAAGT
Potri.002G186400	intron	Chr02	14282482	GTCTC	G
Potri.002G186400	intron	Chr02	14282494	T	TTATA
Potri.002G186400	intron	Chr02	14283167	CCAT	C
Potri.002G197000	promoter	Chr02	15400151	A	ATT
Potri.002G197000	promoter	Chr02	15400650	A	ATT
Potri.002G197000	promoter	Chr02	15400751	A	ACT
Potri.002G197000	promoter	Chr02	15400861	AAT	A
Potri.002G197000	promoter	Chr02	15400891	TTTCTGTAATGTAGTTG	T
Potri.002G197000	promoter	Chr02	15400953	CTTGATTACCTAACA	C
Potri.002G197000	promoter	Chr02	15401014	G	GAGTATTCA
Potri.002G200300	3'UTR-downstream	Chr02	15773607	TTA	T
Potri.002G200300	3'UTR-downstream	Chr02	15773683	T	TTTTTA
Potri.002G200300	3'UTR-downstream	Chr02	15774093	TGCC	T
Potri.002G200300	intron	Chr02	15775962	G	GTT
Potri.002G200300	intron	Chr02	15777358	AAAAATCTTTTCCAAGTACATCC	A
Potri.002G200300	intron	Chr02	15779742	A	AAT
Potri.002G202300	promoter	Chr02	16040681	TTTA	T
Potri.002G202300	5'UTR	Chr02	16040878	TCTCTCTCC	T
Potri.002G202300	5'UTR	Chr02	16040919	T	TTCCTGAA
Potri.002G202300	intron	Chr02	16041373	C	CTT
Potri.002G202300	intron	Chr02	16041387	A	AAT
Potri.002G202300	intron	Chr02	16043141	ATCT	A
Potri.002G202300	intron	Chr02	16043714	G	GTTA
Potri.002G202300	intron	Chr02	16043733	ACTTGCTTTGG	ACTTACATGTGTTGG
Potri.002G202300	intron	Chr02	16043916	TAA	T
Potri.002G202300	intron	Chr02	16044008	CTCTG	C
Potri.002G202300	3'UTR	Chr02	16045685	A	AGG
Potri.002G202300	3'UTR	Chr02	16045730	AAG	AAGAG
Potri.002G202300	3'UTR	Chr02	16045829	TGGACAACGAACA	T
Potri.002G202300	3'UTR	Chr02	16045939	TTTA	T
Potri.002G202300	3'UTR	Chr02	16045969	GAAA	G
Potri.002G202300	3'UTR	Chr02	16046149	TGA	T
Potri.002G227300	intron	Chr02	21256090	A	AAGAAG
Potri.002G227300	intron	Chr02	21256953	T	TTAA
Potri.002G227300	intron	Chr02	21257368	C	CCTT
Potri.002G227300	intron	Chr02	21257386	G	GTTAA
Potri.002G227300	intron	Chr02	21257404	AGG	A
Potri.002G227300	exon	Chr02	21257447	A	AGTT
Potri.002G227300	intron	Chr02	21257460	GAGAAA	G
Potri.002G227300	intron	Chr02	21257470	A	ATAAT
Potri.002G227300	intron	Chr02	21257680	A	AATT
Potri.002G227300	intron	Chr02	21257707	AATAT	A
Potri.002G227300	exon	Chr02	21260718	G	GAAT
Potri.002G227300	intron	Chr02	21261092	A	AAAAG
Potri.002G227300	promoter	Chr02	21261920	TGAGCTAGAGCTA	T
Potri.002G227300	promoter	Chr02	21262012	G	GTATA
Potri.002G256600	3'UTR-downstream	Chr02	24468062	AAAT	A
Potri.002G256600	3'UTR-downstream	Chr02	24468209	CTGT	C
Potri.002G256600	3'UTR-downstream	Chr02	24468917	GCA	G
Potri.002G256600	3'UTR-downstream	Chr02	24468954	TCA	T
Potri.002G256600	3'UTR	Chr02	24469131	G	GGAGT
Potri.002G256600	intron	Chr02	24469939	G	GGA
Potri.002G256600	intron	Chr02	24470936	CAACT	C
Potri.002G256600	intron	Chr02	24471482	ACTGCCT	A
Potri.002G256600	intron	Chr02	24471689	AGTTTATGTTTCGAGTAATGCATTTGTTTTAATTAATGAG	A
Potri.002G256600	intron	Chr02	24472230	ATGTGGGGATTTTT	A
Potri.002G256600	intron	Chr02	24473033	A	AAGGG
Potri.002G256600	intron	Chr02	24473973	ATACCAAGAC	A
Potri.002G256600	5'UTR	Chr02	24475159	TTTGGC	T
Potri.002G256600	promoter	Chr02	24475328	CCGTTGTTTTA	C
Potri.002G256600	promoter	Chr02	24475677	T	TAA
Potri.002G257900	3'UTR-downstream	Chr02	24562401	C	CCAAAAT
Potri.003G001000	intron	Chr03	189494	TAACTTGTGTTTTTTTTTTGTTTCCA	T
Potri.003G001000	intron	Chr03	193596	T	TTTC
Potri.003G001000	intron	Chr03	194489	CTG	C
Potri.003G001000	intron	Chr03	194996	T	TGACTAACTA
Potri.003G001000	intron	Chr03	195198	ATATGCCAATATGCCTGTGT	A
Potri.003G001000	3'UTR-downstream	Chr03	195589	T	TCATATGCC
Potri.003G001000	3'UTR-downstream	Chr03	195712	ATACAAG	A
Potri.003G001000	3'UTR-downstream	Chr03	195816	CTCA	C
Potri.003G051300	3'UTR-downstream	Chr03	7438900	A	ATTCCT
Potri.003G051300	3'UTR-downstream	Chr03	7438930	CTT	C
Potri.003G051300	3'UTR-downstream	Chr03	7439034	CCAATTTCG	C
Potri.003G051300	3'UTR-downstream	Chr03	7439163	A	AGT
Potri.003G051300	3'UTR	Chr03	7439394	AGT	A
Potri.003G051300	3'UTR	Chr03	7439410	A	AGAGAGAGAGC
Potri.003G051300	3'UTR	Chr03	7439422	CCTCCT	C
Potri.003G051300	3'UTR	Chr03	7439500	AATGTAAAGT	A
Potri.003G051300	3'UTR	Chr03	7439571	T	TTTTG
Potri.003G051300	3'UTR	Chr03	7439607	A	ACAT
Potri.003G051300	3'UTR	Chr03	7439641	ACTATAAGGCTCTCTTAAAAT	A
Potri.003G051300	3'UTR	Chr03	7439673	CCTT	C
Potri.003G051300	intron	Chr03	7442365	ACAAAG	A
Potri.003G056900	promoter	Chr03	8298108	CAAAAACA	C
Potri.003G056900	promoter	Chr03	8298119	AAAAGGAAAC	A
Potri.003G056900	promoter	Chr03	8298151	ATCCATG	A
Potri.003G056900	intron	Chr03	8300192	ATGGT	A
Potri.003G056900	intron	Chr03	8300231	C	CTATA
Potri.003G056900	intron	Chr03	8300260	AAGC	A
Potri.003G056900	intron	Chr03	8300281	CCATGCAAAATACACA	C
Potri.003G056900	intron	Chr03	8300386	C	CTT
Potri.003G056900	intron	Chr03	8300428	T	TTTG
Potri.003G056900	intron	Chr03	8300475	T	TTAA
Potri.003G056900	intron	Chr03	8300757	CTTTTT	CTTTTTTT
Potri.003G056900	intron	Chr03	8300913	GTTTTCTGCTTCCGA	G
Potri.003G056900	intron	Chr03	8301005	A	ATG
Potri.003G056900	intron	Chr03	8301210	A	AAGGTGTC
Potri.003G056900	intron	Chr03	8301607	T	TTA
Potri.003G056900	intron	Chr03	8301800	TTA	T
Potri.003G056900	intron	Chr03	8301840	C	CATAT
Potri.003G056900	intron	Chr03	8301975	A	AATT
Potri.003G056900	intron	Chr03	8301989	ACAC	A
Potri.003G056900	intron	Chr03	8303118	C	CAAT
Potri.003G056900	intron	Chr03	8303801	TAG	T
Potri.003G056900	intron	Chr03	8304004	TATA	T
Potri.003G056900	intron	Chr03	8304019	A	ATT
Potri.003G056900	intron	Chr03	8304142	T	TTC
Potri.003G058600	promoter	Chr03	8510876	AGACATGCATATG	A
Potri.003G058600	promoter	Chr03	8511596	GTA	G
Potri.003G058600	intron	Chr03	8512412	TTCATGA	T
Potri.003G058600	intron	Chr03	8513127	TCAA	T
Potri.003G058600	intron	Chr03	8514129	TATAGCATC	T
Potri.003G058600	intron	Chr03	8514372	CTAGAAAGT	C
Potri.003G058600	intron	Chr03	8514460	ATCTTT	A
Potri.003G058600	3'UTR	Chr03	8515976	G	GAAT
Potri.003G058600	3'UTR	Chr03	8516063	CTAG	C
Potri.003G058600	3'UTR-downstream	Chr03	8516447	CGAATAGCCAAGTTGGTCATAAATTCAATCATG	C
Potri.003G058600	3'UTR-downstream	Chr03	8516737	TTGTAAGAGAACGAAGTTTGAGCGGAAGG	T
Potri.003G097100	promoter	Chr03	12212131	C	CTAAT
Potri.003G097100	promoter	Chr03	12212243	G	GGA
Potri.003G097100	promoter	Chr03	12212597	AGTT	A
Potri.003G097100	promoter	Chr03	12212627	GTT	G
Potri.003G097100	promoter	Chr03	12212682	T	TCTCGTGA
Potri.003G097100	promoter	Chr03	12212721	T	TAATTA
Potri.003G097100	promoter	Chr03	12213385	T	TTTGTTC
Potri.003G097100	intron	Chr03	12214188	A	ATGTGGAAT
Potri.003G097100	intron	Chr03	12214277	C	CTT
Potri.003G097100	intron	Chr03	12214726	TAACACCAATATGG	T
Potri.003G097100	3'UTR-downstream	Chr03	12216112	A	AGT
Potri.003G099700	3'UTR-downstream	Chr03	12390371	C	CGTGATT
Potri.003G099700	3'UTR-downstream	Chr03	12390515	C	CAAACT
Potri.003G099700	3'UTR-downstream	Chr03	12390551	GTA	G
Potri.003G099700	3'UTR-downstream	Chr03	12390596	TCC	T
Potri.003G099700	3'UTR-downstream	Chr03	12390673	G	GCTTAGAGC
Potri.003G099700	3'UTR-downstream	Chr03	12390750	GTATTTT	G
Potri.003G099700	3'UTR-downstream	Chr03	12391572	A	AAAT
Potri.003G099700	intron	Chr03	12392312	TAGTAGTAACATATGC	T
Potri.003G099700	intron	Chr03	12392497	AGCTTT	A
Potri.003G099700	exon	Chr03	12392600	CAA	C
Potri.003G099700	5'UTR	Chr03	12394916	G	GTGTTAGAC
Potri.003G124400	3'UTR-downstream	Chr03	14316877	ATT	A
Potri.003G124400	intron	Chr03	14318362	G	GAAAATTTCTTCCAA
Potri.003G124400	5'UTR	Chr03	14319789	A	AAGAGAAAATG
Potri.003G124400	5'UTR	Chr03	14320260	ATCTC	A
Potri.003G124400	5'UTR	Chr03	14320276	CTCTA	C
Potri.003G124400	promoter	Chr03	14320318	AAG	A
Potri.003G124400	promoter	Chr03	14320358	A	ATGGTAT
Potri.003G124400	promoter	Chr03	14320377	A	ATGCT
Potri.003G124400	promoter	Chr03	14320554	TCA	T
Potri.003G124400	promoter	Chr03	14320736	A	ATAAT
Potri.003G124700	intron	Chr03	14345252	T	TTGCAA
Potri.003G124700	exon	Chr03	14346357	TGATGCATCATATTCA	T
Potri.003G124700	intron	Chr03	14347258	TTG	T
Potri.003G124700	intron	Chr03	14347509	CAT	C
Potri.003G124700	3'UTR	Chr03	14347744	T	TAAAAAA
Potri.003G124700	3'UTR-downstream	Chr03	14348287	GAAGA	G
Potri.003G126500	promoter	Chr03	14447941	T	TAC
Potri.003G126500	promoter	Chr03	14448093	G	GGAAT
Potri.003G126500	promoter	Chr03	14448742	AAAGTAAGAAGAAACAAAGT	A
Potri.003G126500	promoter	Chr03	14449462	GAAC	G
Potri.003G126500	5'UTR	Chr03	14449725	ACC	A
Potri.003G126500	5'UTR	Chr03	14449863	GAACATATGCCC	G
Potri.003G126500	5'UTR	Chr03	14450193	AGAAC	A
Potri.003G126500	5'UTR	Chr03	14450594	CAGT	C
Potri.003G126500	5'UTR	Chr03	14450667	T	TGTGCC
Potri.003G126500	intron	Chr03	14451107	ACCTCATGCATACGATTCCAAAGATGT	A
Potri.003G126500	intron	Chr03	14451212	G	GTTTCAAC
Potri.003G126500	intron	Chr03	14451442	AAT	A
Potri.003G126500	intron	Chr03	14451453	AAC	A
Potri.003G126500	intron	Chr03	14452959	T	TCTCCCTCTCC
Potri.003G126500	intron	Chr03	14452969	T	TCC
Potri.003G124100	3'UTR-downstream	Chr03	14497960	A	AATAT
Potri.003G124100	3'UTR-downstream	Chr03	14498186	G	GTT
Potri.003G124100	intron	Chr03	14502397	G	GGTCTCGCATT
Potri.003G124100	exon	Chr03	14502821	A	ATCC
Potri.003G124100	exon	Chr03	14503375	GGC	G
Potri.003G124100	promoter	Chr03	14503702	A	AAG
Potri.003G124100	promoter	Chr03	14504084	AAC	A
Potri.003G124200	3'UTR-downstream	Chr03	14508121	G	GAAAAA
Potri.003G124200	exon	Chr03	14508302	G	GGTAA
Potri.003G124200	intron	Chr03	14508434	AAT	A
Potri.003G124200	intron	Chr03	14513805	TAGCTAA	T
Potri.003G124200	promoter	Chr03	14514293	G	GTTTTGCAC
Potri.003G125400	3'UTR-downstream	Chr03	14586375	ATCCTTTTGGTTC	A
Potri.003G125400	3'UTR	Chr03	14588063	ATGTCCTATAAATC	A
Potri.003G125400	intron	Chr03	14588375	CCAAAGATGG	C
Potri.003G125400	intron	Chr03	14588801	ACTTG	A
Potri.003G125400	5'UTR	Chr03	14590737	G	GATT
Potri.003G125400	5'UTR	Chr03	14590794	TCTTC	T
Potri.003G125600	promoter	Chr03	14623254	CTGTA	C
Potri.003G125600	intron	Chr03	14623966	C	CAAACATG
Potri.003G125600	intron	Chr03	14623991	GCTTCGAGACAA	G
Potri.003G125600	intron	Chr03	14625477	A	ATACACAG
Potri.003G125600	intron	Chr03	14625994	CAT	C
Potri.003G125600	intron	Chr03	14626266	AACCTGGGT	A
Potri.003G125600	exon	Chr03	14626719	TGA	T
Potri.003G125600	intron	Chr03	14626917	T	TTA
Potri.003G125600	3'UTR	Chr03	14627691	T	TGTG
Potri.003G125600	3'UTR-downstream	Chr03	14627843	AAAG	A
Potri.003G139600	promoter	Chr03	15646877	C	CATA
Potri.003G139600	promoter	Chr03	15648349	CTGTGTTTTTT	C
Potri.003G139600	promoter	Chr03	15648360	TTTTTTTA	T
Potri.003G139600	5'UTR	Chr03	15648880	TTA	T
Potri.003G139600	intron	Chr03	15649459	T	TTTCATTAA
Potri.003G139600	intron	Chr03	15649754	AAAC	A
Potri.003G139600	intron	Chr03	15650509	GCGT	G
Potri.003G139600	intron	Chr03	15650547	C	CTT
Potri.003G139600	intron	Chr03	15650835	AGTGAAGAG	A
Potri.003G139600	intron	Chr03	15650857	TTA	T
Potri.003G139600	intron	Chr03	15651159	T	TGGTTCTC
Potri.003G139600	intron	Chr03	15651171	C	CTTTTTTGG
Potri.003G139600	intron	Chr03	15651303	G	GCCAGTTT
Potri.003G139600	intron	Chr03	15651376	CCCATAATATTTCTGTACACA	C
Potri.003G139600	intron	Chr03	15651669	TGTC	T
Potri.003G139600	intron	Chr03	15652452	G	GTA
Potri.003G139600	exon	Chr03	15652597	ACACCAG	A
Potri.003G139600	intron	Chr03	15652942	TGA	T
Potri.003G139600	3'UTR	Chr03	15653404	GGTTTTTTTT	G
Potri.003G139600	3'UTR	Chr03	15653490	TAAGGTCG	T
Potri.003G139600	3'UTR	Chr03	15653538	G	GGGT
Potri.003G139600	3'UTR	Chr03	15653605	T	TGA
Potri.003G139600	3'UTR-downstream	Chr03	15653817	CTT	C
Potri.003G139600	3'UTR-downstream	Chr03	15653864	A	ATAT
Potri.003G139600	3'UTR-downstream	Chr03	15654037	AATGGCAC	A
Potri.003G142300	promoter	Chr03	15872525	CTG	C
Potri.003G142300	intron	Chr03	15874057	TCATGTTAGCAGTA	T
Potri.003G142300	intron	Chr03	15874098	A	ATT
Potri.003G142300	intron	Chr03	15874595	CTTA	C
Potri.003G142300	intron	Chr03	15874708	GAA	G
Potri.003G142300	intron	Chr03	15874771	CAG	C
Potri.003G142300	intron	Chr03	15878350	T	TGA
Potri.003G142300	intron	Chr03	15878706	T	TTA
Potri.003G142300	intron	Chr03	15878739	TATATATATA	T
Potri.003G142300	intron	Chr03	15878771	AAG	A
Potri.003G142300	intron	Chr03	15878805	GAT	G
Potri.003G142300	intron	Chr03	15878825	CTATCTTGTAATT	C
Potri.003G142300	intron	Chr03	15878943	AATG	A
Potri.003G142300	intron	Chr03	15879081	TGA	T
Potri.003G142300	intron	Chr03	15879875	CTCT	C
Potri.003G142300	intron	Chr03	15880023	A	ATT
Potri.003G142300	intron	Chr03	15880089	G	GAC
Potri.003G142300	intron	Chr03	15880117	AAG	A
Potri.003G142300	intron	Chr03	15880475	GAAT	G
Potri.003G142300	intron	Chr03	15880763	AAT	A
Potri.003G142300	3'UTR	Chr03	15881886	CGAG	C
Potri.003G142300	3'UTR-downstream	Chr03	15882335	T	TTTAA
Potri.003G142400	promoter	Chr03	15883238	TAACAAA	T
Potri.003G142400	promoter	Chr03	15883520	ATT	A
Potri.003G142400	promoter	Chr03	15883592	TAAGGA	T
Potri.003G142400	exon	Chr03	15883620	G	GGGGCTC
Potri.003G142400	intron	Chr03	15884324	T	TTC
Potri.003G142400	intron	Chr03	15885069	TTCCAAAATCC	T
Potri.003G142400	intron	Chr03	15885137	C	CCA
Potri.003G142400	intron	Chr03	15885271	CAG	C
Potri.003G142400	intron	Chr03	15885301	AAT	A
Potri.003G142400	intron	Chr03	15888199	GAAT	G
Potri.003G142400	intron	Chr03	15888839	T	TTTAC
Potri.003G142400	intron	Chr03	15888850	CTGTT	C
Potri.003G142400	intron	Chr03	15889469	ATTATG	A
Potri.003G142400	intron	Chr03	15889615	CAAA	C
Potri.003G142400	intron	Chr03	15889669	ATTTATATC	A
Potri.003G142400	3'UTR	Chr03	15890737	TTGTATGA	T
Potri.003G142400	3'UTR	Chr03	15890790	T	TTCTTC
Potri.003G151700	promoter	Chr03	16526604	G	GATTC
Potri.003G151700	promoter	Chr03	16526652	A	AGAAGAG
Potri.003G151700	promoter	Chr03	16527009	TTG	T
Potri.003G151700	promoter	Chr03	16527084	G	GTCTAGAC
Potri.003G151700	5'UTR	Chr03	16527354	A	ACC
Potri.003G151700	5'UTR	Chr03	16527400	AAG	A
Potri.003G151700	exon	Chr03	16527729	AAAG	A
Potri.003G151700	intron	Chr03	16527964	C	CTTT
Potri.003G151700	intron	Chr03	16528966	A	ATTGT
Potri.003G151700	intron	Chr03	16529013	A	AGTTG
Potri.003G151700	intron	Chr03	16529054	ATTG	A
Potri.003G151700	intron	Chr03	16529102	C	CAG
Potri.003G151700	intron	Chr03	16529728	TAC	T
Potri.003G151700	intron	Chr03	16531686	TGC	T
Potri.003G151700	3'UTR-downstream	Chr03	16532700	C	CTG
Potri.003G159700	3'UTR-downstream	Chr03	17084253	ATGT	A
Potri.003G159700	3'UTR-downstream	Chr03	17084448	ACTT	A
Potri.003G159700	3'UTR-downstream	Chr03	17084500	TAGCA	T
Potri.003G159700	3'UTR-downstream	Chr03	17084576	TCGGTTAAGA	T
Potri.003G159700	3'UTR-downstream	Chr03	17084830	AAAGTG	A
Potri.003G159700	3'UTR-downstream	Chr03	17084867	AAGC	A
Potri.003G159700	3'UTR-downstream	Chr03	17085314	TTTC	T
Potri.003G159700	3'UTR	Chr03	17085712	AGCAGCTT	A
Potri.003G159700	3'UTR	Chr03	17085791	ACATTGGTTGTT	A
Potri.003G159700	intron	Chr03	17086417	G	GTAC
Potri.003G159700	intron	Chr03	17087182	T	TCTATATA
Potri.003G159700	intron	Chr03	17087345	CAA	C
Potri.003G159700	intron	Chr03	17087392	G	GACCCACC
Potri.003G159700	intron	Chr03	17087589	CTT	C
Potri.003G159700	5'UTR	Chr03	17088902	GGCATGTTTTTTTAAAAAAAAATTT	G
Potri.003G159700	5'UTR	Chr03	17088967	AGT	A
Potri.003G159700	promoter	Chr03	17089138	GAGAAGAGAGGTGC	G
Potri.003G159700	promoter	Chr03	17089264	T	TTG
Potri.003G159700	promoter	Chr03	17089362	TTCCTAAA	T
Potri.003G159700	promoter	Chr03	17089396	GATATCTGGGCCACT	G
Potri.003G159700	promoter	Chr03	17089416	TGGGCCACTATGTTTATTC	T
Potri.003G163600	intron	Chr03	17105390	ATACATGCTTATT	A
Potri.003G163600	intron	Chr03	17106336	A	ATGG
Potri.003G163600	intron	Chr03	17106391	TTTA	T
Potri.003G163600	3'UTR	Chr03	17108723	CTGT	C
Potri.003G163600	3'UTR-downstream	Chr03	17108930	CGGTGTT	C
Potri.003G175900	3'UTR-downstream	Chr03	18101604	TCTGATATTCCACCCAAAGCAGCAAGG	T
Potri.003G175900	3'UTR-downstream	Chr03	18101662	TTAA	T
Potri.003G175900	3'UTR-downstream	Chr03	18101914	AGCTGGTG	A
Potri.003G175900	3'UTR-downstream	Chr03	18101951	A	AAAGAACAG
Potri.003G175900	intron	Chr03	18102163	AAGG	A
Potri.003G175900	intron	Chr03	18102206	CTA	C
Potri.003G175900	intron	Chr03	18103867	CAAAATGCTACACA	C
Potri.003G175900	intron	Chr03	18103879	CAA	C
Potri.003G175900	intron	Chr03	18104013	C	CAT
Potri.003G175900	intron	Chr03	18104366	C	CTTTT
Potri.003G175900	intron	Chr03	18104377	A	AAT
Potri.003G175900	intron	Chr03	18104450	A	ATT
Potri.003G175900	intron	Chr03	18104568	C	CAAGTAT
Potri.003G175900	intron	Chr03	18104849	A	ATTTTT
Potri.003G175900	intron	Chr03	18105372	C	CGAGGA
Potri.003G175900	intron	Chr03	18105544	GCAA	G
Potri.003G175900	promoter	Chr03	18107383	GAGA	G
Potri.003G175900	promoter	Chr03	18107615	CA	CAAA
Potri.003G175900	promoter	Chr03	18107681	GTT	G
Potri.003G175900	promoter	Chr03	18108336	GTTTTCCT	G
Potri.003G177800	3'UTR-downstream	Chr03	18236623	C	CTCCGA
Potri.003G177800	3'UTR-downstream	Chr03	18236641	C	CCGGG
Potri.003G177800	intron	Chr03	18237538	A	ATAGC
Potri.003G177800	exon	Chr03	18237720	A	AACT
Potri.003G177800	intron	Chr03	18239594	TTCACTAA	T
Potri.003G183900	5'UTR	Chr03	18672383	A	ATT
Potri.003G183900	exon	Chr03	18673130	C	CTTGTAG
Potri.003G183900	intron	Chr03	18673767	ACAG	A
Potri.003G181400	promoter	Chr03	18817545	T	TAATAAG
Potri.003G181400	intron	Chr03	18818135	TAA	T
Potri.003G181400	intron	Chr03	18818174	AATT	A
Potri.003G181400	intron	Chr03	18818387	C	CTTTTTCGG
Potri.003G181400	intron	Chr03	18819139	TTA	T
Potri.003G181400	intron	Chr03	18819975	C	CTT
Potri.003G181400	3'UTR	Chr03	18820567	CTA	C
Potri.003G181400	3'UTR	Chr03	18820585	TAA	T
Potri.003G181400	3'UTR	Chr03	18820800	T	TAC
Potri.003G181400	3'UTR-downstream	Chr03	18821071	TTAAAAGAA	T
Potri.003G181400	3'UTR-downstream	Chr03	18821096	CAA	C
Potri.003G188500	promoter	Chr03	19294905	CCAAAAAAATAGAGTTTAAAT	C
Potri.003G188500	intron	Chr03	19296944	CTCACT	C
Potri.003G188500	intron	Chr03	19297068	A	AAT
Potri.003G188500	intron	Chr03	19297708	ATTT	A
Potri.003G188500	intron	Chr03	19297719	AAAT	A
Potri.003G188500	intron	Chr03	19297756	AAATATGG	A
Potri.003G188500	intron	Chr03	19297950	AGG	A
Potri.003G188500	intron	Chr03	19298345	AAATAAAAAC	A
Potri.003G188500	intron	Chr03	19298355	A	ATT
Potri.003G188500	intron	Chr03	19299571	C	CATTA
Potri.003G188500	intron	Chr03	19299906	C	CTATA
Potri.003G188500	intron	Chr03	19299993	C	CAT
Potri.003G188500	intron	Chr03	19300050	TTC	T
Potri.003G188500	3'UTR	Chr03	19300471	A	ATATG
Potri.003G196700	promoter	Chr03	19848753	T	TAC
Potri.003G196700	promoter	Chr03	19850524	TAGCTAATATA	T
Potri.003G196700	promoter	Chr03	19850545	ATT	A
Potri.003G196700	exon	Chr03	19850834	TTC	T
Potri.003G196700	exon	Chr03	19852260	GAA	G
Potri.004G002900	promoter	Chr04	194537	T	TGAA
Potri.004G002900	promoter	Chr04	194705	GGA	G
Potri.004G002900	promoter	Chr04	194831	ATATGCTCATGCT	A
Potri.004G002900	promoter	Chr04	194845	ATGCTCATGC	A
Potri.004G002900	promoter	Chr04	195202	ATATATAAACCTAGCGAGGAT	A
Potri.004G002900	promoter	Chr04	195459	T	TTTA
Potri.004G002900	promoter	Chr04	195477	G	GTGCA
Potri.004G002900	promoter	Chr04	195661	T	TCAAAAGC
Potri.004G002900	promoter	Chr04	195765	A	AATAAT
Potri.004G002900	5'UTR	Chr04	196584	CTTCTCAAACTCAG	C
Potri.004G002900	5'UTR	Chr04	196601	TTTTGAGC	T
Potri.004G002900	3'UTR	Chr04	198440	A	AGATTTG
Potri.004G002900	3'UTR-downstream	Chr04	198488	GAAAGGATTCCATGT	G
Potri.004G002900	3'UTR-downstream	Chr04	198586	C	CTT
Potri.004G002900	3'UTR-downstream	Chr04	198608	T	TTTTTTC
Potri.004G002900	3'UTR-downstream	Chr04	198728	TTG	T
Potri.004G002900	3'UTR-downstream	Chr04	198738	TAG	T
Potri.004G002900	3'UTR-downstream	Chr04	198899	CAGTTCGTTGAAT	C
Potri.004G050200	3'UTR-downstream	Chr04	3817201	A	AACCT
Potri.004G050200	3'UTR-downstream	Chr04	3817333	ATTC	A
Potri.004G050200	3'UTR-downstream	Chr04	3817514	CTT	C
Potri.004G050200	3'UTR-downstream	Chr04	3817635	G	GATC
Potri.004G050200	3'UTR-downstream	Chr04	3818114	G	GTTCCTTAC
Potri.004G050200	3'UTR-downstream	Chr04	3818154	TCAA	T
Potri.004G050200	3'UTR-downstream	Chr04	3818313	CAAG	CA
Potri.004G050200	3'UTR-downstream	Chr04	3818489	A	ATTGAGAT
Potri.004G050200	3'UTR-downstream	Chr04	3818527	TACA	T
Potri.004G050200	exon	Chr04	3820895	CCAGAAA	C
Potri.004G050200	intron	Chr04	3821171	T	TACC
Potri.004G050200	intron	Chr04	3821304	GAC	G
Potri.004G050200	intron	Chr04	3821460	AAGAT	A
Potri.004G050200	intron	Chr04	3821708	A	AAGTATTG
Potri.004G050200	intron	Chr04	3821719	T	TGA
Potri.004G050200	intron	Chr04	3821920	TTAG	T
Potri.004G050200	intron	Chr04	3822001	TACACTAGGCATTAAGGATCATTGGCA	T
Potri.004G050200	intron	Chr04	3822124	AGTTTTTTTCTTTTACTCTTCAGAAAAG	A
Potri.004G050200	intron	Chr04	3822788	AGGTTT	A
Potri.004G050200	intron	Chr04	3823663	TAA	T
Potri.004G050200	intron	Chr04	3823691	GAA	G
Potri.004G050200	intron	Chr04	3824086	AAT	A
Potri.004G050200	promoter	Chr04	3825367	TTTG	T
Potri.004G050400	3'UTR-downstream	Chr04	3912490	G	GTT
Potri.004G050400	3'UTR-downstream	Chr04	3912667	T	TTAA
Potri.004G050400	3'UTR-downstream	Chr04	3912795	TAG	T
Potri.004G050400	3'UTR-downstream	Chr04	3912906	T	TTG
Potri.004G050400	3'UTR-downstream	Chr04	3912992	T	TAAAAA
Potri.004G050400	3'UTR-downstream	Chr04	3913175	G	GAAAA
Potri.004G050400	3'UTR-downstream	Chr04	3913188	AAAAG	A
Potri.004G050400	3'UTR-downstream	Chr04	3913289	TGAG	T
Potri.004G050400	3'UTR-downstream	Chr04	3913430	A	AAGT
Potri.004G050400	intron within 3'UTR	Chr04	3914405	G	GGTATAGAC
Potri.004G050400	intron within 3'UTR	Chr04	3915005	C	CCTTATT
Potri.004G050400	intron within 3'UTR	Chr04	3915115	G	GAGT
Potri.004G050400	intron	Chr04	3915627	C	CATTA
Potri.004G050500	3'UTR-downstream	Chr04	3917598	AAGACGAAAATCTTTAGC	A
Potri.004G050500	3'UTR-downstream	Chr04	3917779	GTGT	G
Potri.004G050500	3'UTR-downstream	Chr04	3917817	TCA	T
Potri.004G050500	3'UTR-downstream	Chr04	3918034	G	GTTAA
Potri.004G050500	3'UTR-downstream	Chr04	3918072	A	AAT
Potri.004G050500	3'UTR	Chr04	3919648	A	ATAT
Potri.004G050500	intron	Chr04	3920088	A	ATAAT
Potri.004G050500	intron	Chr04	3920099	G	GGATCCA
Potri.004G050500	promoter	Chr04	3921125	TCACCTA	T
Potri.004G050500	promoter	Chr04	3921160	T	TCAACTTTAACAGC
Potri.004G051600	3'UTR-downstream	Chr04	3922527	GCCTCC	G
Potri.004G051600	intron	Chr04	3924399	TTG	T
Potri.004G051600	intron	Chr04	3924414	C	CATAT
Potri.004G052300	promoter	Chr04	4043306	ATCTTAATT	A
Potri.004G052300	promoter	Chr04	4044375	AGCCCATT	A
Potri.004G052300	intron	Chr04	4045950	CACATT	C
Potri.004G052300	intron	Chr04	4046645	G	GTGT
Potri.004G052300	exon	Chr04	4046887	G	GTAAT
Potri.004G052300	intron	Chr04	4049500	T	TGAG
Potri.004G059600	3'UTR	Chr04	4679339	TTTC	T
Potri.004G059600	3'UTR	Chr04	4680212	CAAAATACTGGGAGAG	C
Potri.004G059600	intron	Chr04	4682023	TTA	T
Potri.004G059600	intron	Chr04	4682133	TGGAAGAAAA	T
Potri.004G059600	intron	Chr04	4682228	AAGATTAAGCT	A
Potri.004G059600	intron	Chr04	4682517	TATG	T
Potri.004G059600	intron	Chr04	4682725	ATGGAGTC	A
Potri.004G059600	intron	Chr04	4684019	G	GAGA
Potri.004G059600	exon	Chr04	4685393	CAGGAAT	C
Potri.004G059600	5'UTR	Chr04	4687393	CCATCGGTCTG	C
Potri.004G059600	5'UTR	Chr04	4687663	CTT	C
Potri.004G059600	5'UTR	Chr04	4687686	CTG	C
Potri.004G059600	promoter	Chr04	4687788	CTT	C
Potri.004G078200	promoter	Chr04	6443897	A	ACC
Potri.004G078200	promoter	Chr04	6444310	C	CCTTA
Potri.004G078200	promoter	Chr04	6444653	CCAAAACATTGGTA	C
Potri.004G078200	promoter	Chr04	6444789	AATGCTATGTCC	A
Potri.004G078200	promoter	Chr04	6444933	AAT	A
Potri.004G078200	promoter	Chr04	6445025	A	AATTCT
Potri.004G078200	intron	Chr04	6445921	C	CTATTATAG
Potri.004G078200	intron	Chr04	6446300	CTTCT	C
Potri.004G078200	intron	Chr04	6446434	CTG	C
Potri.004G078200	intron	Chr04	6446679	TAATTTC	T
Potri.004G081300	3'UTR-downstream	Chr04	6571020	CAG	C
Potri.004G081300	3'UTR-downstream	Chr04	6571703	TAAAAAA	TAA
Potri.004G081300	3'UTR-downstream	Chr04	6572083	CAT	C
Potri.004G081300	3'UTR	Chr04	6572531	T	TAC
Potri.004G081300	3'UTR	Chr04	6572556	ATT	A
Potri.004G081300	intron	Chr04	6572981	AAAG	A
Potri.004G081300	intron	Chr04	6573900	CTGT	C
Potri.004G081300	intron	Chr04	6573929	C	CTG
Potri.004G081300	intron	Chr04	6575235	T	TTTC
Potri.004G081300	promoter	Chr04	6576385	TGC	T
Potri.004G102000	promoter	Chr04	8759995	CTCAGAGGT	C
Potri.004G102000	intron	Chr04	8760874	AGTTTATAGAACTTT	A
Potri.004G102000	intron	Chr04	8761154	CAA	C
Potri.004G102000	intron	Chr04	8761204	T	TATTTAACAC
Potri.004G102000	3'UTR-downstream	Chr04	8761983	A	AAC
Potri.004G117100	promoter	Chr04	10645471	C	CTTCTTT
Potri.004G117100	5'UTR	Chr04	10645987	TTAACAATGAA	T
Potri.004G117100	intron	Chr04	10646328	CTA	C
Potri.004G117100	intron	Chr04	10646341	TTC	T
Potri.004G117100	intron	Chr04	10646355	G	GAA
Potri.004G117100	intron	Chr04	10646384	GTGT	G
Potri.004G117100	intron	Chr04	10646397	AAT	A
Potri.004G117100	intron	Chr04	10646543	TGTATTTTAG	T
Potri.004G117100	intron	Chr04	10646901	GTT	G
Potri.004G117100	intron	Chr04	10647580	TTA	T
Potri.004G117100	3'UTR	Chr04	10649728	TTATGGCTA	T
Potri.004G117100	3'UTR	Chr04	10649865	ATGT	A
Potri.004G117200	intron	Chr04	10651096	C	CTATA
Potri.004G117200	intron	Chr04	10651590	GTT	G
Potri.004G117200	intron	Chr04	10651673	T	TATTAGA
Potri.004G117200	intron	Chr04	10651779	AAC	A
Potri.004G118600	3'UTR-downstream	Chr04	10843028	C	CGGTTG
Potri.004G118600	3'UTR	Chr04	10843603	GGCAGGCAT	G
Potri.004G118600	3'UTR	Chr04	10843655	TAAA	T
Potri.004G118600	exon	Chr04	10843892	CTGT	C
Potri.004G126800	promoter	Chr04	12547434	GT	GTTT
Potri.004G126800	3'UTR-downstream	Chr04	12550517	CTCAATA	C
Potri.004G126800	3'UTR-downstream	Chr04	12550611	CTCAATA	C
Potri.004G189000	3'UTR-downstream	Chr04	20098777	TAC	T
Potri.004G189000	3'UTR-downstream	Chr04	20099835	A	AAATT
Potri.004G189000	3'UTR-downstream	Chr04	20100002	A	AAATT
Potri.004G189000	3'UTR-downstream	Chr04	20100387	C	CTTTTG
Potri.004G189000	3'UTR-downstream	Chr04	20100661	T	TGG
Potri.004G189000	3'UTR-downstream	Chr04	20100712	TAAA	T
Potri.004G189000	3'UTR	Chr04	20100906	G	GCTT
Potri.004G189000	3'UTR	Chr04	20100934	A	ATG
Potri.004G189000	intron	Chr04	20103117	CTAATA	C
Potri.004G189000	intron	Chr04	20103259	CAT	C
Potri.004G211700	3'UTR-downstream	Chr04	21585718	T	TCA
Potri.004G211700	3'UTR-downstream	Chr04	21586062	C	CTCAGGAG
Potri.004G211700	3'UTR-downstream	Chr04	21586108	AAC	A
Potri.004G211700	3'UTR-downstream	Chr04	21586129	GGCTC	G
Potri.004G211700	intron	Chr04	21587274	A	AAAT
Potri.004G211700	intron	Chr04	21587638	C	CAAAT
Potri.004G208800	intron	Chr04	21663275	C	CAT
Potri.004G208800	3'UTR-downstream	Chr04	21664788	T	TACA
Potri.004G219200	3'UTR-downstream	Chr04	22229988	C	CAT
Potri.004G219200	intron	Chr04	22233006	AAAGAAAG	A
Potri.004G219200	intron	Chr04	22233021	GAAAT	G
Potri.004G228800	3'UTR-downstream	Chr04	23004267	AAG	A
Potri.004G228800	3'UTR-downstream	Chr04	23004323	TGGTGGAGCTAGCACTA	T
Potri.004G228800	3'UTR-downstream	Chr04	23004482	ATAAATGAAG	A
Potri.004G228800	3'UTR-downstream	Chr04	23004492	G	GCAGAAAGC
Potri.004G228800	3'UTR-downstream	Chr04	23004511	GTGA	G
Potri.004G228800	3'UTR-downstream	Chr04	23004522	AAAATAAAAAT	A
Potri.004G228800	3'UTR-downstream	Chr04	23004724	AAC	A
Potri.004G228800	3'UTR-downstream	Chr04	23004752	AGTGAGT	A
Potri.004G228800	intron within 3'UTR	Chr04	23005077	GAC	G
Potri.004G228800	intron within 3'UTR	Chr04	23005157	AAAC	A
Potri.004G228800	intron	Chr04	23007128	T	TGAA
Potri.004G228800	intron	Chr04	23007842	TGATTATCTTTAA	T
Potri.004G228800	intron	Chr04	23007989	CGAGA	C
Potri.004G228800	intron	Chr04	23008176	A	AAAC
Potri.004G228800	intron	Chr04	23008576	CAT	C
Potri.004G228800	intron	Chr04	23008931	T	TTAA
Potri.004G228800	intron	Chr04	23009686	GATGATGATCATC	G
Potri.004G228800	intron	Chr04	23009730	AGGATTGTCATACG	ACG
Potri.004G228800	intron	Chr04	23012383	T	TTTA
Potri.004G228800	intron	Chr04	23012429	TAC	T
Potri.004G228800	intron	Chr04	23012686	GTAC	G
Potri.004G228800	intron	Chr04	23012766	GTAGTATGGA	G
Potri.004G228800	intron	Chr04	23012837	CCTT	C
Potri.004G228800	intron	Chr04	23013339	CATAT	CATATATAT
Potri.004G228800	intron	Chr04	23013505	TCAAG	T
Potri.004G228800	intron	Chr04	23013525	ATCTTATGT	A
Potri.004G228800	intron	Chr04	23013550	CAATT	C
Potri.004G228800	intron	Chr04	23013608	T	TATTA
Potri.004G228800	intron	Chr04	23013670	GAA	G
Potri.004G228800	intron	Chr04	23014787	AAAGG	A
Potri.004G228800	intron	Chr04	23015328	G	GAT
Potri.004G228800	intron	Chr04	23015415	G	GAAA
Potri.004G228800	intron	Chr04	23015831	A	ATC
Potri.004G228800	intron	Chr04	23015961	AGAC	A
Potri.004G228800	intron	Chr04	23016030	AAAC	A
Potri.004G228800	intron	Chr04	23016204	AGAAGAAAAG	A
Potri.004G228800	intron	Chr04	23016590	TATTTAGCCCAGTTTTCC	T
Potri.004G228800	intron within 5'UTR	Chr04	23017030	ATAACATGTTATC	A
Potri.004G228800	intron within 5'UTR	Chr04	23017064	TTGAC	T
Potri.004G228800	intron within 5'UTR	Chr04	23017568	AAG	A
Potri.004G230900	promoter	Chr04	23248271	TTTTCTTA	T
Potri.004G230900	promoter	Chr04	23248608	A	AAAGGAAAAG
Potri.004G230900	promoter	Chr04	23248956	A	ACCT
Potri.004G230900	promoter	Chr04	23250043	AAG	A
Potri.004G230900	intron	Chr04	23250841	GGT	G
Potri.004G230900	intron	Chr04	23250872	AAAACAT	A
Potri.004G230900	intron	Chr04	23250919	ATT	A
Potri.004G230900	intron	Chr04	23251955	T	TTTA
Potri.004G230900	intron	Chr04	23252389	AGATG	A
Potri.004G230900	intron	Chr04	23252574	T	TTTCAATAAGCA
Potri.004G230900	3'UTR	Chr04	23253256	CCTTA	C
Potri.004G230900	3'UTR-downstream	Chr04	23253387	T	TTTAAAC
Potri.005G028000	promoter	Chr05	1996725	G	GGCTA
Potri.005G028000	promoter	Chr05	1998036	CACATAAATTAAG	C
Potri.005G028000	promoter	Chr05	1998084	A	ATCG
Potri.005G028000	promoter	Chr05	1998550	G	GGAT
Potri.005G028000	intron	Chr05	1999150	C	CTCATAGAG
Potri.005G028000	intron	Chr05	1999240	A	AATTAATT
Potri.005G028000	intron	Chr05	1999339	CTA	C
Potri.005G028000	intron	Chr05	1999397	A	AGTAC
Potri.005G028000	intron	Chr05	1999461	TTTTAG	T
Potri.005G028000	3'UTR	Chr05	2000307	T	TATGC
Potri.005G028000	3'UTR-downstream	Chr05	2000393	GATTAATTGACTGGA	GATTGACTGGA
Potri.005G028000	3'UTR-downstream	Chr05	2000408	CTT	C
Potri.005G028100	3'UTR-downstream	Chr05	2006803	A	ATC
Potri.005G028100	3'UTR-downstream	Chr05	2006814	T	TCTCACA
Potri.005G028100	3'UTR-downstream	Chr05	2006876	G	GTGA
Potri.005G028100	3'UTR-downstream	Chr05	2007194	G	GGCC
Potri.005G028100	3'UTR-downstream	Chr05	2007211	G	GAGT
Potri.005G027600	promoter	Chr05	2021209	A	ACAT
Potri.005G027600	promoter	Chr05	2021356	A	AAATT
Potri.005G027600	promoter	Chr05	2022016	T	TGG
Potri.005G053800	promoter	Chr05	3762723	AAAAAT	A
Potri.005G053800	promoter	Chr05	3762748	AAAT	A
Potri.005G053800	promoter	Chr05	3762768	A	AATAAATTAAAT
Potri.005G075900	5'UTR	Chr05	5419627	ATGATTGT	A
Potri.005G075900	5'UTR	Chr05	5419637	TACA	T
Potri.005G075900	5'UTR	Chr05	5419672	A	ATT
Potri.005G075900	5'UTR	Chr05	5419694	T	TGC
Potri.005G075900	intron	Chr05	5420042	T	TTTTTTCTTTTTTTC
Potri.005G075900	intron	Chr05	5420318	T	TTTGATG
Potri.005G087500	3'UTR-downstream	Chr05	6396781	C	CTCTTTTCA
Potri.005G087500	3'UTR-downstream	Chr05	6396922	C	CCAAG
Potri.005G087500	3'UTR	Chr05	6397678	A	ATT
Potri.005G087500	intron	Chr05	6398697	C	CTAA
Potri.005G087500	intron	Chr05	6398894	T	TTA
Potri.005G087500	intron	Chr05	6400408	AAATCAG	A
Potri.005G087500	intron	Chr05	6401204	G	GAGA
Potri.005G087500	intron	Chr05	6401736	TAATTA	T
Potri.005G087500	intron	Chr05	6401999	GTGATCCACCATA	G
Potri.005G101800	promoter	Chr05	7799551	A	AAAT
Potri.005G101800	promoter	Chr05	7799605	TCTTACAAGA	T
Potri.005G101800	promoter	Chr05	7801484	C	CAA
Potri.005G101800	exon	Chr05	7801770	T	TAATGTG
Potri.005G101800	3'UTR-downstream	Chr05	7804208	GAAC	G
Potri.005G115400	3'UTR-downstream	Chr05	8704194	ATTTAG	A
Potri.005G115400	3'UTR-downstream	Chr05	8705420	GTT	G
Potri.005G115400	3'UTR-downstream	Chr05	8705609	TTC	T
Potri.005G115400	exon	Chr05	8707106	ATT	A
Potri.005G115400	intron	Chr05	8708118	T	TTC
Potri.005G115400	intron	Chr05	8708140	C	CTA
Potri.005G115400	promoter	Chr05	8708431	ACACACTGTTATGTCC	A
Potri.005G115400	promoter	Chr05	8708448	GCA	G
Potri.005G115400	promoter	Chr05	8708623	GACAT	G
Potri.005G115400	promoter	Chr05	8708761	CTGCTATGAA	C
Potri.005G146900	3'UTR-downstream	Chr05	12904735	A	ACT
Potri.005G146900	3'UTR-downstream	Chr05	12904812	A	AAACCAGACAAG
Potri.005G146900	3'UTR-downstream	Chr05	12904999	GAAGAGAGTA	G
Potri.005G146900	3'UTR	Chr05	12905171	GAGTATCATC	G
Potri.005G146900	3'UTR	Chr05	12905351	AAAGAAGCATG	A
Potri.005G146900	intron	Chr05	12906285	ACAAAAAC	A
Potri.005G146900	intron	Chr05	12906465	AAAT	A
Potri.005G146900	intron	Chr05	12906481	A	ACT
Potri.005G146900	intron	Chr05	12907010	ATAATAG	A
Potri.005G146900	intron	Chr05	12907350	G	GGAA
Potri.005G149800	promoter	Chr05	13160757	A	AAAAAAG
Potri.005G149800	promoter	Chr05	13161386	CAA	C
Potri.005G149800	intron	Chr05	13163994	CTGCCGCCT	C
Potri.005G149800	intron	Chr05	13165892	T	TATGA
Potri.005G236700	3'UTR-downstream	Chr05	23924875	T	TTA
Potri.005G236700	3'UTR-downstream	Chr05	23926173	TTTTG	T
Potri.005G236700	3'UTR-downstream	Chr05	23926186	A	AAG
Potri.005G236700	intron	Chr05	23927000	ACTTCTG	A
Potri.005G236700	intron	Chr05	23929938	GTTGTTAAGCGAAC	G
Potri.005G236700	intron	Chr05	23930762	A	AAT
Potri.005G236700	intron	Chr05	23930947	TCAGGGCTTGCAATG	T
Potri.005G236700	intron	Chr05	23932203	CTTGGACAAAAGAGTACCGT	C
Potri.005G236700	intron	Chr05	23932217	T	TAC
Potri.005G236700	5'UTR	Chr05	23932872	TGA	T
Potri.005G236700	promoter	Chr05	23933110	TTGTGTGTGTGTGTG	TTGTGTGTGTGTGTGTGTG
Potri.005G236700	promoter	Chr05	23933136	AGG	A
Potri.005G236700	promoter	Chr05	23933225	C	CTTGAAGTT
Potri.005G236700	promoter	Chr05	23933364	T	TTA
Potri.005G237700	intron	Chr05	24362276	T	TGAC
Potri.005G252800	promoter	Chr05	24960349	TTGTGAATCTC	T
Potri.005G252800	promoter	Chr05	24960390	C	CCT
Potri.005G252800	promoter	Chr05	24960668	A	AGT
Potri.005G252800	promoter	Chr05	24961439	C	CATGGTTG
Potri.005G252800	promoter	Chr05	24961567	AGGGG	A
Potri.005G252800	promoter	Chr05	24961642	A	ATG
Potri.005G252800	intron	Chr05	24962711	CTT	C
Potri.005G252800	3'UTR	Chr05	24963896	GAGC	G
Potri.005G252800	3'UTR	Chr05	24964285	T	TTTA
Potri.005G252800	3'UTR-downstream	Chr05	24964549	G	GTC
Potri.005G248500	3'UTR-downstream	Chr05	25051425	G	GGA
Potri.005G248500	3'UTR-downstream	Chr05	25052498	TAA	T
Potri.005G248500	3'UTR-downstream	Chr05	25051626	GATATTTGGCACGAAGATGGT	G
Potri.005G248500	3'UTR-downstream	Chr05	25052170	T	TTGA
Potri.005G248500	3'UTR-downstream	Chr05	25052397	TAG	T
Potri.005G248500	3'UTR-downstream	Chr05	25052425	A	ACTTTGAT
Potri.005G248500	3'UTR-downstream	Chr05	25052707	AAG	A
Potri.005G248500	3'UTR	Chr05	25052838	C	CTTATATGAG
Potri.005G248500	3'UTR	Chr05	25052909	ACG	A
Potri.005G248500	intron	Chr05	25053227	C	CTA
Potri.005G248500	intron	Chr05	25055637	T	TTGTA
Potri.005G248500	exon	Chr05	25056239	CTGATCAGCCCCGT	C
Potri.005G248500	exon	Chr05	25057917	G	GTTA
Potri.005G248500	5'UTR	Chr05	25058011	C	CTA
Potri.006G004200	promoter	Chr06	304180	TTAATAAAAC	T
Potri.006G004200	promoter	Chr06	304194	CTACA	C
Potri.006G004200	promoter	Chr06	305766	G	GGCC
Potri.006G004200	intron	Chr06	306145	G	GAT
Potri.006G004200	exon	Chr06	307306	GTCC	G
Potri.006G004200	3'UTR-downstream	Chr06	309799	TTAGG	T
Potri.006G004300	promoter	Chr06	310507	AAAAAAT	A
Potri.006G004300	promoter	Chr06	310544	GACTA	G
Potri.006G004300	promoter	Chr06	310642	AAT	A
Potri.006G004300	promoter	Chr06	311659	TAGTA	T
Potri.006G004300	promoter	Chr06	311693	TGAACAAC	T
Potri.006G004300	promoter	Chr06	311724	TTCA	T
Potri.006G004300	promoter	Chr06	311766	CTGTCATCCCT	C
Potri.006G004300	promoter	Chr06	311795	G	GGAA
Potri.006G004300	5'UTR	Chr06	312265	T	TTC
Potri.006G004300	5'UTR	Chr06	313012	AAG	A
Potri.006G004300	intron	Chr06	314256	ATG	A
Potri.006G004300	intron	Chr06	314721	GCA	G
Potri.006G004300	intron	Chr06	315304	A	AATT
Potri.006G004300	intron	Chr06	315748	CTTAAA	C
Potri.006G004300	intron	Chr06	315998	ATT	A
Potri.006G004300	intron	Chr06	316048	CAAAAATTAA	C
Potri.006G024300	promoter	Chr06	1681055	AATGATTCCT	A
Potri.006G024300	promoter	Chr06	1681067	T	TATTA
Potri.006G024300	promoter	Chr06	1682100	A	ATCTCT
Potri.006G024300	promoter	Chr06	1682202	TCAACTCTTCTCCTTTTTTTTCAAGACAGTGACC	T
Potri.006G024300	promoter	Chr06	1682374	TTA	T
Potri.006G024300	promoter	Chr06	1682414	CAA	C
Potri.006G024300	promoter	Chr06	1682761	CCT	C
Potri.006G024300	promoter	Chr06	1682804	GTTCAAT	G
Potri.006G024300	promoter	Chr06	1682841	T	TTC
Potri.006G024300	exon	Chr06	1682934	TAA	T
Potri.006G024300	intron	Chr06	1686401	GATGAT	G
Potri.006G024300	intron	Chr06	1686411	ATC	A
Potri.006G024300	intron	Chr06	1686480	ATT	A
Potri.006G024300	intron	Chr06	1686543	C	CAG
Potri.006G024300	3'UTR	Chr06	1688258	AAG	A
Potri.006G024300	3'UTR	Chr06	1688346	C	CATTT
Potri.006G033300	3'UTR-downstream	Chr06	2192063	AGAC	A
Potri.006G033300	3'UTR-downstream	Chr06	2192075	CGAAGAA	C
Potri.006G033300	intron within 3'UTR	Chr06	2194045	T	TTTA
Potri.006G033300	intron within 3'UTR	Chr06	2194182	T	TGAC
Potri.006G033300	intron within 3'UTR	Chr06	2194232	TAGA	T
Potri.006G033300	intron within 3'UTR	Chr06	2194271	CAT	C
Potri.006G033300	3'UTR	Chr06	2194334	A	AAG
Potri.006G033300	intron	Chr06	2195389	AAACAAAAACAAAAAC	A
Potri.006G033300	intron	Chr06	2195399	AAAAACAAAAAC	A
Potri.006G052600	3'UTR-downstream	Chr06	3681111	TG	TTTTATGG
Potri.006G052600	3'UTR-downstream	Chr06	3682074	A	ATT
Potri.006G052600	intron	Chr06	3683418	TTAC	T
Potri.006G052600	intron	Chr06	3685134	T	TAA
Potri.006G052600	intron	Chr06	3685538	A	ACAT
Potri.006G052600	intron	Chr06	3686009	TTAAACAAATCGAGTTCATAGACACTAA	T
Potri.006G052600	intron	Chr06	3686033	CTAATATTG	C
Potri.006G052600	intron	Chr06	3686428	T	TGGAACC
Potri.006G052600	intron	Chr06	3687271	AAGAAAAAAAAAAG	A
Potri.006G052600	intron	Chr06	3687672	G	GTTCTC
Potri.006G052600	intron	Chr06	3687988	G	GAGAAAAAATTAAA
Potri.006G052600	intron	Chr06	3688341	GATGGC	G
Potri.006G052600	intron	Chr06	3688381	G	GTGC
Potri.006G052600	intron	Chr06	3688405	ATG	A
Potri.006G052600	intron	Chr06	3688820	GAC	G
Potri.006G052600	intron	Chr06	3689321	A	AAC
Potri.006G052600	intron	Chr06	3689493	ACACAT	A
Potri.006G052600	5'UTR	Chr06	3689675	T	TTCAAGCAA
Potri.006G052600	5'UTR	Chr06	3689873	T	TCCATTC
Potri.006G052600	5'UTR	Chr06	3689892	A	ATT
Potri.006G052600	promoter	Chr06	3689930	A	AAT
Potri.006G052600	promoter	Chr06	3690067	A	AAGTGTTGATG
Potri.006G066600	intron	Chr06	4941044	GATTTGGGATATTGGGCTCCTACA	G
Potri.006G066600	3'UTR	Chr06	4941520	TGATC	T
Potri.006G116900	intron	Chr06	8980167	C	CTTTTCAG
Potri.006G116900	intron	Chr06	8980367	A	ATATT
Potri.006G120000	promoter	Chr06	9315423	C	CGT
Potri.006G120000	promoter	Chr06	9315715	AGT	A
Potri.006G120000	promoter	Chr06	9317136	CTT	C
Potri.006G120000	5'UTR	Chr06	9317163	AACAGTAATAT	A
Potri.006G120000	5'UTR	Chr06	9317219	TCACAA	T
Potri.006G120000	intron	Chr06	9317755	TCTTTGTCTTGCACTATA	T
Potri.006G120000	intron	Chr06	9318350	GTACATGGT	G
Potri.006G120000	intron	Chr06	9318375	C	CTTAA
Potri.006G120000	intron	Chr06	9318719	TTTATGGTCCA	T
Potri.006G120000	intron	Chr06	9318748	ATATATGAATT	A
Potri.006G120000	intron	Chr06	9318770	T	TGA
Potri.006G120000	intron	Chr06	9318840	CTT	C
Potri.006G120000	intron	Chr06	9318867	CTT	C
Potri.006G120000	3'UTR-downstream	Chr06	9319346	A	AAC
Potri.006G126800	intron	Chr06	10033856	TAA	T
Potri.006G126800	intron	Chr06	10033875	AAG	A
Potri.006G126800	5'UTR	Chr06	10034553	TTC	T
Potri.006G126800	promoter	Chr06	10034956	CTCTT	C
Potri.006G126800	promoter	Chr06	10034982	AAT	A
Potri.006G127500	promoter	Chr06	10331434	ATATATTTTT	A
Potri.006G127500	5'UTR	Chr06	10332609	TTTAGAGA	T
Potri.006G127500	intron	Chr06	10334122	GTC	G
Potri.006G127500	intron	Chr06	10334140	T	TTAAGA
Potri.006G127500	intron	Chr06	10334393	ACCTTTAATCTTTTGT	A
Potri.006G127500	3'UTR	Chr06	10337240	G	GGGGAT
Potri.006G127500	3'UTR	Chr06	10337526	AAT	A
Potri.006G127500	3'UTR-downstream	Chr06	10337692	A	AGGATTAT
Potri.006G127500	3'UTR-downstream	Chr06	10337984	ACATAAAAATGGTTTATTTCAG	A
Potri.006G136700	promoter	Chr06	11222961	A	ATTT
Potri.006G136700	intron	Chr06	11231024	CTCGTGG	C
Potri.006G136700	intron	Chr06	11232235	T	TATG
Potri.006G136700	intron	Chr06	11233292	TTGTC	T
Potri.006G136700	3'UTR	Chr06	11233742	T	TTTTCC
Potri.006G161400	promoter	Chr06	15047110	T	TAATAAAA
Potri.006G161400	promoter	Chr06	15047255	ATT	A
Potri.006G161400	promoter	Chr06	15047280	AGC	A
Potri.006G161400	intron	Chr06	15048978	AAAGT	A
Potri.006G161400	intron	Chr06	15049082	G	GCAT
Potri.006G161400	intron	Chr06	15049925	CTG	C
Potri.006G161400	intron	Chr06	15050367	GATT	G
Potri.006G161400	intron	Chr06	15050639	A	AAG
Potri.006G169700	promoter	Chr06	17254323	CTT	C
Potri.006G181900	3'UTR-downstream	Chr06	19559370	AGGGTTGCATCAT	A
Potri.006G181900	3'UTR-downstream	Chr06	19559969	T	TAA
Potri.006G181900	3'UTR-downstream	Chr06	19559988	CCTT	C
Potri.006G181900	3'UTR-downstream	Chr06	19560047	A	ACTGGGTTCAATG
Potri.006G181900	intron	Chr06	19560784	TGCCGTTATGTTTCA	T
Potri.006G181900	intron	Chr06	19561824	CAG	C
Potri.006G181900	intron	Chr06	19562148	T	TGAGAGAGCTTG
Potri.006G181900	intron	Chr06	19562963	GTT	G
Potri.006G181900	intron	Chr06	19563615	G	GATTA
Potri.006G181900	intron	Chr06	19563661	G	GACC
Potri.006G181900	intron	Chr06	19563804	ACTT	A
Potri.006G181900	intron	Chr06	19563849	A	AAATT
Potri.006G181900	intron	Chr06	19564082	CAAAT	C
Potri.006G181900	intron	Chr06	19564183	GAA	G
Potri.006G181900	intron	Chr06	19564296	GAA	G
Potri.006G181900	promoter	Chr06	19565477	CT	CCTTGTAT
Potri.006G181900	promoter	Chr06	19565487	T	TTA
Potri.006G181900	promoter	Chr06	19565675	AAT	A
Potri.006G181900	promoter	Chr06	19565699	C	CAA
Potri.006G181900	promoter	Chr06	19565724	G	GAATT
Potri.006G192700	3'UTR	Chr06	20673160	ATTTTTT	A
Potri.006G192700	intron	Chr06	20673430	GCA	G
Potri.006G192700	intron	Chr06	20673524	C	CCTT
Potri.006G192700	intron	Chr06	20673661	AAT	A
Potri.006G192700	intron	Chr06	20674344	TTA	T
Potri.006G192700	intron within 5'UTR	Chr06	20675417	C	CAAA
Potri.006G192700	intron within 5'UTR	Chr06	20675524	TTAGCAATGCTGAATTACAAAAC	T
Potri.006G192700	promoter	Chr06	20675923	G	GTTGTAAAC
Potri.006G192700	promoter	Chr06	20675974	GTC	G
Potri.006G192700	promoter	Chr06	20676240	ACT	A
Potri.006G199100	promoter	Chr06	21083209	CAG	C
Potri.006G199100	intron	Chr06	21084970	AAAAGAAG	A
Potri.006G199100	intron	Chr06	21085259	T	TGA
Potri.006G199100	intron	Chr06	21085470	TTC	T
Potri.006G199100	intron	Chr06	21085706	CTA	C
Potri.006G199100	intron	Chr06	21085738	AAG	A
Potri.006G199100	intron	Chr06	21085750	TAACAATAACC	T
Potri.006G199100	intron	Chr06	21086227	A	AAAAT
Potri.006G199100	intron	Chr06	21086304	A	ATAT
Potri.006G199100	intron	Chr06	21087220	A	AAATT
Potri.006G199100	intron	Chr06	21087320	T	TTAA
Potri.006G199100	intron	Chr06	21087424	ATTAATATAATTC	A
Potri.006G219700	promoter	Chr06	22817832	A	AAG
Potri.006G219700	intron	Chr06	22817910	TACGTAC	T
Potri.006G219700	intron	Chr06	22818024	A	AGTTG
Potri.006G219700	intron	Chr06	22818232	ACTATCCCACATTCCAACCAACC	A
Potri.006G219700	intron	Chr06	22818258	A	ATATG
Potri.006G219700	intron	Chr06	22818415	A	ATAT
Potri.006G219700	intron	Chr06	22818461	C	CTT
Potri.006G219700	intron	Chr06	22819935	G	GATAT
Potri.006G219700	3'UTR-downstream	Chr06	22821742	TGTG	T
Potri.006G219700	3'UTR-downstream	Chr06	22821757	G	GTGTC
Potri.006G219700	3'UTR-downstream	Chr06	22821804	ACTT	A
Potri.006G219700	3'UTR-downstream	Chr06	22821964	C	CTATA
Potri.006G219700	3'UTR-downstream	Chr06	22821975	T	TAC
Potri.006G251300	promoter	Chr06	25267433	ATG	A
Potri.006G251300	promoter	Chr06	25267578	T	TGTGTGTGTGTGTGTG
Potri.006G251300	promoter	Chr06	25267589	T	TAC
Potri.006G251300	promoter	Chr06	25267761	CAA	C
Potri.006G251300	promoter	Chr06	25267891	G	GAGT
Potri.006G251300	promoter	Chr06	25267975	C	CCTAG
Potri.006G251300	promoter	Chr06	25267992	T	TTATA
Potri.006G251300	promoter	Chr06	25268158	TTATA	T
Potri.006G251300	promoter	Chr06	25269053	G	GAT
Potri.006G251300	5'UTR	Chr06	25269249	C	CAACG
Potri.006G251300	5'UTR	Chr06	25269286	ATTCTCCTATCT	A
Potri.006G251300	intron within 5'UTR	Chr06	25269368	GTCACAT	G
Potri.006G251300	intron within 5'UTR	Chr06	25269482	CTGTAGCA	C
Potri.006G251300	intron within 5'UTR	Chr06	25269512	T	TGATC
Potri.006G251300	exon	Chr06	25269875	GGAGGCA	G
Potri.006G251300	3'UTR	Chr06	25270332	TTTTATC	T
Potri.006G251900	promoter	Chr06	25312577	A	ACCC
Potri.006G251900	intron	Chr06	25314385	CGTGTTCATGTCT	C
Potri.006G251900	intron	Chr06	25317153	AGAT	A
Potri.006G251900	intron	Chr06	25317830	TTG	T
Potri.006G252700	3'UTR-downstream	Chr06	25386385	TTC	T
Potri.006G252700	3'UTR-downstream	Chr06	25386429	G	GATTA
Potri.006G252700	3'UTR-downstream	Chr06	25386444	A	ACATTGCATTG
Potri.006G252700	3'UTR-downstream	Chr06	25386738	G	GATC
Potri.006G252700	3'UTR-downstream	Chr06	25386970	GACCT	G
Potri.006G252700	3'UTR-downstream	Chr06	25386999	A	AAT
Potri.006G252700	3'UTR-downstream	Chr06	25387340	ATT	A
Potri.006G252700	3'UTR-downstream	Chr06	25387451	TTA	T
Potri.006G252700	3'UTR-downstream	Chr06	25387480	A	AAC
Potri.006G252700	intron	Chr06	25390509	TTAAGTATGAAG	T
Potri.006G252700	intron	Chr06	25390572	TAC	T
Potri.006G252700	intron	Chr06	25390656	T	TATGCAG
Potri.006G253500	intron within 5'UTR	Chr06	25435816	TTTCGCAAA	T
Potri.006G253500	intron within 5'UTR	Chr06	25436049	GATGTTGTTTTATGCT	G
Potri.006G253500	intron within 5'UTR	Chr06	25436414	C	CATTTGAAATATAT
Potri.006G253500	intron	Chr06	25440682	ATG	A
Potri.006G254200	3'UTR	Chr06	25497515	TTCGTTTTTTC	T
Potri.006G254200	3'UTR	Chr06	25497525	CTCAGTTTTTT	C
Potri.006G254200	3'UTR	Chr06	25497571	C	CTA
Potri.006G254200	3'UTR	Chr06	25497650	TGG	T
Potri.006G254200	intron	Chr06	25498154	TTTC	T
Potri.006G254700	3'UTR-downstream	Chr06	25543231	A	AGT
Potri.006G254700	3'UTR-downstream	Chr06	25543480	AGCACCT	A
Potri.006G254700	3'UTR-downstream	Chr06	25544224	C	CCCCAT
Potri.006G254700	3'UTR	Chr06	25544241	T	TTTTA
Potri.006G254700	intron	Chr06	25546102	CAAAATAG	C
Potri.006G254700	intron	Chr06	25546256	CTAAACGCCAAAGT	C
Potri.006G255100	intron	Chr06	25582684	GATGA	G
Potri.006G255100	intron	Chr06	25582726	T	TCTACCAAG
Potri.006G255100	intron	Chr06	25583036	TTTCCATAAAGAAAAATAAAAA	T
Potri.006G255100	intron	Chr06	25583200	G	GCTC
Potri.006G255200	3'UTR-downstream	Chr06	25586749	C	CGGCGG
Potri.006G255200	3'UTR-downstream	Chr06	25586982	T	TTC
Potri.006G255200	3'UTR-downstream	Chr06	25587199	T	TTTA
Potri.006G255200	3'UTR-downstream	Chr06	25587223	T	TAA
Potri.006G255200	3'UTR-downstream	Chr06	25587254	TTATA	T
Potri.006G255200	3'UTR-downstream	Chr06	25587450	A	AAATT
Potri.006G255200	3'UTR-downstream	Chr06	25587481	G	GAGATAAAAA
Potri.006G255200	3'UTR	Chr06	25588208	A	ATATAT
Potri.006G255200	3'UTR	Chr06	25588257	G	GGTAC
Potri.006G255200	3'UTR	Chr06	25588273	A	ATATC
Potri.006G255200	3'UTR	Chr06	25588286	C	CAGT
Potri.006G255200	intron	Chr06	25588522	TTG	T
Potri.006G255200	exon	Chr06	25588915	C	CCTG
Potri.006G255200	intron	Chr06	25589046	G	GGCTA
Potri.006G255200	intron	Chr06	25589085	AAAT	AAATAAT
Potri.006G255300	intron	Chr06	25594294	C	CTA
Potri.006G255300	intron	Chr06	25594340	T	TTAA
Potri.006G250300	3'UTR-downstream	Chr06	25654291	A	ACT
Potri.006G250300	3'UTR	Chr06	25655205	ATAAT	A
Potri.006G250300	intron	Chr06	25657549	GGA	G
Potri.006G250300	exon	Chr06	25657749	ATTG	A
Potri.006G250300	intron	Chr06	25657847	CACACAA	C
Potri.006G250300	intron	Chr06	25658411	A	AAT
Potri.006G250300	intron	Chr06	25658611	CAA	C
Potri.006G250400	promoter	Chr06	25660829	T	TAATTAAAAA
Potri.006G250400	promoter	Chr06	25661055	ACT	A
Potri.006G250400	promoter	Chr06	25661315	AAATTTCT	A
Potri.006G250400	promoter	Chr06	25661924	A	AAGTGAAAGT
Potri.006G250400	promoter	Chr06	25661961	A	ATG
Potri.006G250400	intron	Chr06	25662516	T	TAA
Potri.006G250400	intron	Chr06	25663219	ATTAGAACCTGG	A
Potri.006G250400	3'UTR	Chr06	25664638	TAGGTC	T
Potri.006G250400	3'UTR	Chr06	25665175	A	AGG
Potri.006G250400	3'UTR	Chr06	25665227	A	ACCT
Potri.006G250400	3'UTR	Chr06	25665280	T	TCA
Potri.006G250400	3'UTR-downstream	Chr06	25665540	TCAA	T
Potri.006G259200	promoter	Chr06	25809203	ACAG	A
Potri.006G259200	intron	Chr06	25811100	AAATT	A
Potri.006G259200	3'UTR-downstream	Chr06	25811414	T	TGC
Potri.006G254600	3'UTR-downstream	Chr06	25827472	C	CTG
Potri.006G254600	promoter	Chr06	25830568	C	CATATATAT
Potri.006G254600	promoter	Chr06	25830617	G	GGCC
Potri.006G257100	3'UTR	Chr06	25972728	TGATTAGTTCAACAAAA	T
Potri.006G257100	3'UTR-downstream	Chr06	25972911	G	GAT
Potri.006G257100	3'UTR-downstream	Chr06	25972969	A	AAAAATCT
Potri.006G261700	3'UTR-downstream	Chr06	26048936	G	GCTGC
Potri.006G261700	3'UTR-downstream	Chr06	26049180	GCTGACAGCATA	G
Potri.006G261700	3'UTR-downstream	Chr06	26049285	ATG	A
Potri.006G261700	3'UTR-downstream	Chr06	26049319	TGAGTAGCTAA	T
Potri.006G261700	3'UTR-downstream	Chr06	26049483	T	TAAATAATGCAC
Potri.006G261700	promoter	Chr06	26053902	ATG	A
Potri.006G263100	intron	Chr06	26125832	ATAAAAATCACTTT	A
Potri.006G259700	3'UTR-downstream	Chr06	26164099	C	CTAAT
Potri.006G259700	3'UTR-downstream	Chr06	26164234	CAGAGTAGCTAACGAAGAGAAGAAT	C
Potri.006G259700	3'UTR-downstream	Chr06	26164494	CTA	C
Potri.006G259700	3'UTR-downstream	Chr06	26164549	G	GGGTC
Potri.006G259700	3'UTR-downstream	Chr06	26164750	TTG	T
Potri.006G259700	3'UTR-downstream	Chr06	26164909	T	TAGAG
Potri.006G259700	3'UTR-downstream	Chr06	26164928	AAAGAAAGAAAGC	A
Potri.006G259700	exon	Chr06	26166498	T	TGCAGTA
Potri.006G259700	intron	Chr06	26166772	GAGA	G
Potri.006G259700	intron	Chr06	26167186	T	TATA
Potri.006G259700	intron	Chr06	26167957	T	TGG
Potri.006G263500	promoter	Chr06	26189725	T	TAG
Potri.006G263500	promoter	Chr06	26189891	A	AAT
Potri.006G263500	promoter	Chr06	26189918	CTA	C
Potri.006G263500	promoter	Chr06	26189933	AAT	A
Potri.006G263500	promoter	Chr06	26190037	AAAAAAAATC	A
Potri.006G263500	promoter	Chr06	26190608	GTTT	G
Potri.006G263500	promoter	Chr06	26191228	T	TCC
Potri.006G260000	3'UTR	Chr06	26195691	AGCCATCCACC	A
Potri.006G260000	3'UTR	Chr06	26195716	TAA	T
Potri.006G260000	3'UTR	Chr06	26195880	GAC	G
Potri.006G260000	5'UTR	Chr06	26196644	AGTAAACT	A
Potri.006G260000	5'UTR	Chr06	26196664	AAGAG	A
Potri.006G260500	3'UTR	Chr06	26237255	GCAGTACAAATTA	G
Potri.006G264300	3'UTR-downstream	Chr06	26256049	AAG	A
Potri.006G264300	3'UTR-downstream	Chr06	26256160	A	AAAC
Potri.006G264300	3'UTR-downstream	Chr06	26256175	GTTC	G
Potri.006G264300	3'UTR-downstream	Chr06	26256410	C	CATA
Potri.006G264300	5'UTR	Chr06	26260179	TCGCA	T
Potri.006G262100	promoter	Chr06	26356790	A	ATT
Potri.006G262100	promoter	Chr06	26356888	TAA	T
Potri.006G262100	promoter	Chr06	26357018	T	TTA
Potri.006G262100	promoter	Chr06	26357078	TTTAA	T
Potri.006G268000	promoter	Chr06	26433500	A	AAAAT
Potri.006G268000	promoter	Chr06	26434344	ATTTTATACCG	A
Potri.006G268000	intron	Chr06	26434626	T	TTTC
Potri.006G268000	intron	Chr06	26434753	G	GGT
Potri.006G263200	intron	Chr06	26450364	GTC	G
Potri.006G263800	promoter	Chr06	26530369	T	TATC
Potri.006G263800	intron	Chr06	26532112	CTGAAT	C
Potri.006G263800	3'UTR-downstream	Chr06	26533655	ATC	A
Potri.006G267300	3'UTR-downstream	Chr06	26732010	T	TCCCATTTA
Potri.006G267300	3'UTR-downstream	Chr06	26732051	G	GGGT
Potri.006G267300	3'UTR-downstream	Chr06	26732093	AAAT	A
Potri.006G267300	promoter	Chr06	26736512	C	CATAT
Potri.006G267300	promoter	Chr06	26736557	C	CTTT
Potri.006G270700	promoter	Chr06	27088209	T	TGTG
Potri.006G270700	promoter	Chr06	27088261	AGAATGCTGGAAT	A
Potri.006G270700	5'UTR	Chr06	27088812	T	TTG
Potri.006G270700	intron within 5'UTR	Chr06	27088992	A	ATT
Potri.006G270700	intron within 5'UTR	Chr06	27089049	CAACTCTCA	C
Potri.006G270700	intron within 5'UTR	Chr06	27089111	TTATA	T
Potri.006G270700	intron within 5'UTR	Chr06	27089128	T	TGTA
Potri.006G270700	intron within 5'UTR	Chr06	27089233	ACT	A
Potri.006G270700	intron	Chr06	27089978	TGATTAC	T
Potri.006G270700	intron	Chr06	27090021	T	TGTTG
Potri.006G270700	intron	Chr06	27090789	AAGTTTTTTTTATAT	A
Potri.006G270700	intron	Chr06	27090834	G	GGA
Potri.006G270700	intron	Chr06	27091647	ACGTTTTCTAT	A
Potri.006G270700	intron	Chr06	27091863	T	TCA
Potri.006G270700	intron	Chr06	27092032	GTCAC	G
Potri.006G270700	intron	Chr06	27092500	TTTTTTTC	T
Potri.006G270700	intron	Chr06	27093015	TTTATG	T
Potri.006G270700	intron	Chr06	27094881	TCTATAAGAAGAAAACAAAAAG	T
Potri.006G270700	3'UTR	Chr06	27095538	CTGTGGTTA	C
Potri.006G270700	3'UTR	Chr06	27095577	TTGCTATAGC	T
Potri.006G270700	3'UTR-downstream	Chr06	27095595	TTGGCG	T
Potri.006G270700	3'UTR-downstream	Chr06	27095639	GCA	G
Potri.006G270900	promoter	Chr06	27109588	CAA	C
Potri.006G270900	promoter	Chr06	27110025	CATGCTTGTTGCTAGGTGTGG	CATGCTTGTTGCTTAATTAGGTGTGG
Potri.006G270900	promoter	Chr06	27110205	ATGGGAGAC	A
Potri.006G270900	promoter	Chr06	27110624	T	TTTTTTG
Potri.006G270900	intron	Chr06	27111535	C	CAG
Potri.006G270900	intron	Chr06	27111634	A	AAT
Potri.006G270900	intron	Chr06	27112623	T	TGA
Potri.006G270900	intron	Chr06	27112697	G	GCACAC
Potri.006G270900	intron	Chr06	27113437	CCTT	C
Potri.006G271000	exon	Chr06	27116923	CCT	C
Potri.006G271000	exon	Chr06	27116947	ATT	A
Potri.006G271000	3'UTR-downstream	Chr06	27117138	T	TAGC
Potri.006G271000	3'UTR-downstream	Chr06	27117391	A	ATGGTTTG
Potri.006G271800	3'UTR-downstream	Chr06	27144449	AACCCAATTAATTGAAAAACGTT	A
Potri.006G271800	3'UTR-downstream	Chr06	27144568	TACACGTAATGG	TACACGTGTA
Potri.006G271800	3'UTR-downstream	Chr06	27144690	T	TAGG
Potri.006G271800	exon	Chr06	27146045	CAGATGCTTGAGCTTTTG	C
Potri.006G271800	promoter	Chr06	27147838	G	GGA
Potri.006G272100	3'UTR-downstream	Chr06	27193812	G	GAATT
Potri.006G272100	exon	Chr06	27194338	TAGG	T
Potri.006G272100	intron	Chr06	27194682	ATTGAAGAAGAAG	A
Potri.006G272100	exon	Chr06	27195447	GGAC	G
Potri.006G272100	exon	Chr06	27195521	A	ATAG
Potri.006G272400	3'UTR-downstream	Chr06	27204895	A	AAT
Potri.006G272400	3'UTR-downstream	Chr06	27205447	C	CCAGTAT
Potri.006G272400	3'UTR-downstream	Chr06	27205669	TAAG	T
Potri.006G272400	3'UTR-downstream	Chr06	27205942	CTT	C
Potri.006G272400	exon	Chr06	27207001	G	GGGCTGC
Potri.006G272400	exon	Chr06	27207150	ACCACCT	A
Potri.006G272400	intron	Chr06	27207330	CAG	C
Potri.006G272400	intron	Chr06	27207628	T	TTA
Potri.006G272400	intron within 5'UTR	Chr06	27207843	CAA	C
Potri.006G272400	intron within 5'UTR	Chr06	27207885	A	AAC
Potri.006G272400	intron within 5'UTR	Chr06	27207984	GAT	G
Potri.006G272400	5'UTR	Chr06	27208052	G	GGCGCTA
Potri.007G016400	3'UTR-downstream	Chr07	1190793	T	TTTGGGGC
Potri.007G016400	3'UTR-downstream	Chr07	1191451	C	CCA
Potri.007G016400	3'UTR-downstream	Chr07	1191563	A	AAAG
Potri.007G016400	3'UTR-downstream	Chr07	1191772	A	ATG
Potri.007G016400	exon	Chr07	1193970	TCTAAACC	T
Potri.007G016400	intron	Chr07	1194106	AAC	A
Potri.007G016400	intron	Chr07	1194323	GAT	G
Potri.007G042300	intron	Chr07	3555725	TTTTATATA	T
Potri.007G043800	3'UTR-downstream	Chr07	3708563	G	GGA
Potri.007G043800	intron	Chr07	3711832	A	AATTTAATTTT
Potri.007G043800	intron	Chr07	3712064	CCACCAA	C
Potri.007G043800	intron	Chr07	3712076	A	ATAAT
Potri.007G043800	intron	Chr07	3712181	TAAAC	T
Potri.007G043800	5'UTR	Chr07	3712594	TGCACTTATGCA	T
Potri.007G043800	5'UTR	Chr07	3712620	A	AAG
Potri.007G043800	5'UTR	Chr07	3713003	TAAAGAAAAC	T
Potri.007G043800	5'UTR	Chr07	3713071	CAT	CATGAA
Potri.007G043800	5'UTR	Chr07	3713096	G	GAGAGAGAGAGAGAC
Potri.007G043800	promoter	Chr07	3713159	C	CGGT
Potri.007G043800	promoter	Chr07	3713171	TGGG	T
Potri.007G043800	promoter	Chr07	3713293	CAGAATGGCA	C
Potri.007G044300	3'UTR-downstream	Chr07	3840044	T	TTA
Potri.007G044300	3'UTR-downstream	Chr07	3840514	G	GCTGTAGC
Potri.007G044300	3'UTR-downstream	Chr07	3840571	TATACTACAG	T
Potri.007G044300	3'UTR-downstream	Chr07	3840963	A	ATAT
Potri.007G044300	intron	Chr07	3842202	AACATTAGAAACTG	A
Potri.007G044300	5'UTR	Chr07	3848371	GTTC	G
Potri.007G071200	intron	Chr07	9171723	TAACCCTAGCTACCAGGGAAGGAG	T
Potri.007G071200	intron	Chr07	9172122	TATGAACGAGAAATC	T
Potri.007G071200	intron	Chr07	9172476	TATTAAGGAGGATCACGAATCG	T
Potri.007G071200	intron	Chr07	9172732	A	ATGT
Potri.007G071200	intron	Chr07	9173969	A	AAATT
Potri.007G071200	promoter	Chr07	9174260	T	TTGC
Potri.007G071200	promoter	Chr07	9174279	CCT	C
Potri.007G071200	promoter	Chr07	9174399	C	CTAAT
Potri.007G071200	promoter	Chr07	9174412	TACTA	T
Potri.007G071200	promoter	Chr07	9174482	CAA	C
Potri.007G071200	promoter	Chr07	9174609	T	TTC
Potri.007G076500	5'UTR	Chr07	9885191	C	CAAT
Potri.007G076500	5'UTR	Chr07	9885203	GAA	G
Potri.007G076500	intron	Chr07	9885474	T	TTTATTATTATTA
Potri.007G076500	intron	Chr07	9885968	ATTTAG	A
Potri.007G076500	intron	Chr07	9886532	T	TTC
Potri.007G076500	intron	Chr07	9887920	ACTT	A
Potri.007G076500	intron	Chr07	9891271	CCTAATTTTTA	C
Potri.007G076500	3'UTR	Chr07	9893001	TGAA	T
Potri.007G076500	3'UTR	Chr07	9893087	A	ACT
Potri.007G076500	3'UTR	Chr07	9893109	C	CTG
Potri.007G076500	3'UTR-downstream	Chr07	9893625	C	CCGG
Potri.007G076500	3'UTR-downstream	Chr07	9893645	G	GTTTTT
Potri.007G076500	3'UTR-downstream	Chr07	9893657	TTCCTTTGAAAA	T
Potri.007G076500	3'UTR-downstream	Chr07	9893753	CA	CAAA
Potri.007G092500	promoter	Chr07	11876481	T	TTCTTC
Potri.007G092500	promoter	Chr07	11877545	CAG	C
Potri.007G092500	3'UTR	Chr07	11877971	AAAGATGATAGCTCACATCAGG	A
Potri.007G092500	3'UTR	Chr07	11878015	ATACAAC	A
Potri.007G092500	promoter	Chr07	11880844	A	ATT
Potri.007G137400	3'UTR-downstream	Chr07	14879932	T	TTA
Potri.007G137400	3'UTR-downstream	Chr07	14879965	AAATG	A
Potri.007G137400	3'UTR-downstream	Chr07	14880016	GAATTTTTTTTTAT	G
Potri.007G137400	3'UTR-downstream	Chr07	14881091	TGA	T
Potri.007G137400	3'UTR-downstream	Chr07	14881464	AGT	A
Potri.007G137400	3'UTR-downstream	Chr07	14881880	C	CTA
Potri.007G137400	3'UTR-downstream	Chr07	14881904	CTG	C
Potri.007G137400	3'UTR-downstream	Chr07	14882028	AGAACT	A
Potri.007G137400	intron	Chr07	14882763	ATC	A
Potri.007G137400	intron	Chr07	14882784	TGA	T
Potri.007G137400	intron	Chr07	14882795	TTTTGGGTCTAA	T
Potri.007G137400	intron	Chr07	14882977	ACAAG	A
Potri.007G137400	intron	Chr07	14884057	A	ACGCATG
Potri.007G137400	promoter	Chr07	14885509	A	AAT
Potri.007G137400	promoter	Chr07	14885520	A	AAAAT
Potri.008G038200	3'UTR-downstream	Chr08	2067721	ATTTTT	A
Potri.008G038200	3'UTR-downstream	Chr08	2067731	TTA	T
Potri.008G038200	3'UTR-downstream	Chr08	2068575	G	GAATATAA
Potri.008G038200	3'UTR-downstream	Chr08	2068676	G	GTCACTGAC
Potri.008G038200	3'UTR-downstream	Chr08	2068768	TGAG	T
Potri.008G038200	3'UTR-downstream	Chr08	2068996	T	TGAAATCATTTTC
Potri.008G055500	promoter	Chr08	3253332	T	TATTGAA
Potri.008G055500	promoter	Chr08	3253586	TAACACAACCCCCTCTTGGTA	T
Potri.008G055500	promoter	Chr08	3254346	AAC	A
Potri.008G055500	promoter	Chr08	3254409	T	TAC
Potri.008G055500	promoter	Chr08	3254576	ATG	A
Potri.008G055500	5'UTR	Chr08	3254929	A	AATCCCTC
Potri.008G055500	intron within 5'UTR	Chr08	3255547	TTC	T
Potri.008G055500	intron	Chr08	3255833	AGGT	A
Potri.008G055500	intron	Chr08	3255873	T	TGCTC
Potri.008G055500	intron	Chr08	3255902	TTG	T
Potri.008G055500	intron	Chr08	3255941	G	GAA
Potri.008G055500	intron	Chr08	3256566	CTG	C
Potri.008G055500	intron	Chr08	3257478	A	AGCTT
Potri.008G055500	3'UTR	Chr08	3257845	TAATGGA	T
Potri.008G055500	3'UTR	Chr08	3257890	GAGA	G
Potri.008G065400	3'UTR-downstream	Chr08	3869929	T	TGG
Potri.008G065400	3'UTR-downstream	Chr08	3870554	T	TGG
Potri.008G065400	3'UTR-downstream	Chr08	3870574	A	AAATT
Potri.008G065400	3'UTR-downstream	Chr08	3871086	A	AACAT
Potri.008G065400	3'UTR-downstream	Chr08	3871173	CATAT	C
Potri.008G065400	3'UTR-downstream	Chr08	3871199	GAA	G
Potri.008G065400	3'UTR-downstream	Chr08	3871244	C	CATAT
Potri.008G065400	3'UTR-downstream	Chr08	3871258	C	CAATT
Potri.008G065400	3'UTR-downstream	Chr08	3871480	CTACAGAGTAAA	C
Potri.008G065400	3'UTR-downstream	Chr08	3871571	C	CTATA
Potri.008G065400	3'UTR-downstream	Chr08	3871626	C	CATA
Potri.008G065400	3'UTR-downstream	Chr08	3871652	C	CATTAGTACAA
Potri.008G065400	promoter	Chr08	3873797	T	TTGA
Potri.008G077400	3'UTR-downstream	Chr08	4702050	ACT	A
Potri.008G077400	3'UTR	Chr08	4703042	AAT	A
Potri.008G077400	intron	Chr08	4704276	TCTG	T
Potri.008G077400	exon	Chr08	4705162	C	CAAG
Potri.008G078300	3'UTR-downstream	Chr08	4748796	T	TTC
Potri.008G078300	3'UTR-downstream	Chr08	4748874	ATCT	A
Potri.008G077500	promoter	Chr08	4777488	G	GAA
Potri.008G077500	promoter	Chr08	4777630	AAAG	A
Potri.008G077500	promoter	Chr08	4778210	T	TTC
Potri.008G077500	promoter	Chr08	4778238	TTG	T
Potri.008G077500	promoter	Chr08	4778656	A	AGAAAAATTCTTT
Potri.008G077500	promoter	Chr08	4778890	T	TCGC
Potri.008G077500	exon	Chr08	4778965	CAA	C
Potri.008G077500	3'UTR-downstream	Chr08	4779483	C	CAT
Potri.008G077500	3'UTR-downstream	Chr08	4779603	T	TTG
Potri.008G077800	promoter	Chr08	4795615	T	TTAAGC
Potri.008G077800	promoter	Chr08	4795660	ATT	A
Potri.008G077800	promoter	Chr08	4795726	C	CCCA
Potri.008G077800	promoter	Chr08	4795763	TCGAC	T
Potri.008G077800	promoter	Chr08	4795778	A	AAG
Potri.008G077800	promoter	Chr08	4797179	AACC	A
Potri.008G077800	intron	Chr08	4799053	T	TATC
Potri.008G077800	intron	Chr08	4799522	CCT	C
Potri.008G077800	intron	Chr08	4799574	T	TCTCTGCCTC
Potri.008G077800	intron	Chr08	4801826	ATGT	A
Potri.008G077800	intron	Chr08	4802163	C	CCTT
Potri.008G078000	3'UTR-downstream	Chr08	4811055	A	AAAG
Potri.008G078000	3'UTR	Chr08	4812961	T	TGA
Potri.008G078600	3'UTR-downstream	Chr08	4855352	C	CAA
Potri.008G078600	intron	Chr08	4856390	TACA	T
Potri.008G078600	intron	Chr08	4856469	TAGA	T
Potri.008G078600	intron	Chr08	4856754	AAAG	A
Potri.008G078600	exon	Chr08	4857001	GCTCCTCCTC	GCTC
Potri.008G078600	intron	Chr08	4860020	A	AAACC
Potri.008G078900	3'UTR-downstream	Chr08	4870491	TGAGTTAA	T
Potri.008G078900	3'UTR-downstream	Chr08	4870905	CCCGCAA	C
Potri.008G078900	3'UTR-downstream	Chr08	4870954	TGATCA	T
Potri.008G078900	3'UTR-downstream	Chr08	4871076	TAAAAA	T
Potri.008G078900	3'UTR-downstream	Chr08	4871279	CAT	C
Potri.008G078900	3'UTR-downstream	Chr08	4871717	CAAA	C
Potri.008G078900	3'UTR-downstream	Chr08	4871730	T	TTC
Potri.008G078900	3'UTR-downstream	Chr08	4871835	TTC	T
Potri.008G078900	3'UTR-downstream	Chr08	4871869	C	CCAGT
Potri.008G078900	3'UTR-downstream	Chr08	4872096	C	CTGCTTAG
Potri.008G078900	3'UTR-downstream	Chr08	4872353	GGAA	G
Potri.008G078900	5'UTR	Chr08	4874738	AAAAGAAAATCTAC	A
Potri.008G078900	5'UTR	Chr08	4875093	CAT	C
Potri.008G078900	5'UTR	Chr08	4875252	T	TTTC
Potri.008G078900	5'UTR	Chr08	4875294	AGAG	A
Potri.008G078900	5'UTR	Chr08	4875475	TTC	T
Potri.008G078900	promoter	Chr08	4875846	A	AGTGTGGTCTGTGGAAAT
Potri.008G078900	promoter	Chr08	4875862	A	AACTGTGTGGTCTGATTAC
Potri.008G078900	promoter	Chr08	4875912	TAAATA	T
Potri.008G078900	promoter	Chr08	4875988	CTAAGTCACGCAAAAACAATGGCCTGTGT	C
Potri.008G078900	promoter	Chr08	4876239	AAT	A
Potri.008G080800	promoter	Chr08	4925662	AAG	A
Potri.008G080800	promoter	Chr08	4926286	TTGC	T
Potri.008G080800	promoter	Chr08	4926332	G	GATCT
Potri.008G080800	intron	Chr08	4926525	TG	TGATTTG
Potri.008G080800	intron	Chr08	4928053	A	AAC
Potri.008G080800	intron	Chr08	4929255	T	TTA
Potri.008G080800	intron	Chr08	4929269	G	GTTATT
Potri.008G080800	intron	Chr08	4929533	TTTC	T
Potri.008G080800	intron	Chr08	4929544	TTTC	T
Potri.008G080800	3'UTR	Chr08	4929936	TCTGTA	T
Potri.008G080800	3'UTR	Chr08	4930029	TTTTCGCCCTCATCTAGTC	T
Potri.008G080800	3'UTR	Chr08	4930205	TTGG	T
Potri.008G080800	3'UTR	Chr08	4930249	C	CAT
Potri.008G080800	3'UTR-downstream	Chr08	4930536	CAACGAA	C
Potri.008G080200	promoter	Chr08	4999965	C	CAAG
Potri.008G080200	promoter	Chr08	5000056	G	GCAT
Potri.008G080200	promoter	Chr08	5000206	G	GCTGT
Potri.008G080200	promoter	Chr08	5000260	G	GATTA
Potri.008G080100	3'UTR-downstream	Chr08	5002017	CGAA	C
Potri.008G080100	3'UTR-downstream	Chr08	5002590	A	AATAT
Potri.008G080100	3'UTR-downstream	Chr08	5002816	A	AAGAGCACT
Potri.008G080100	intron	Chr08	5007216	GTGA	G
Potri.008G080100	intron	Chr08	5007619	TCATGGAAGTAAC	T
Potri.008G080100	intron	Chr08	5007937	T	TATATTATG
Potri.008G080100	intron	Chr08	5008233	C	CAT
Potri.008G080100	intron within 5'UTR	Chr08	5008426	CAT	C
Potri.008G081000	3'UTR	Chr08	5051425	C	CACTAAGAA
Potri.008G081000	3'UTR	Chr08	5051532	C	CAA
Potri.008G081000	intron	Chr08	5052894	AATAAAAAT	A
Potri.008G081000	intron	Chr08	5053068	A	ACAGAGG
Potri.008G081000	intron	Chr08	5053246	A	ACTCATTTCATAT
Potri.008G081000	exon	Chr08	5053310	GTCACAT	G
Potri.008G082500	promoter	Chr08	5066544	C	CGT
Potri.008G082500	promoter	Chr08	5066831	A	ATTG
Potri.008G082500	intron	Chr08	5068700	TAAA	T
Potri.008G082500	3'UTR-downstream	Chr08	5069555	GATTC	G
Potri.008G082100	promoter	Chr08	5141013	ATTAATAACTAT	A
Potri.008G082100	promoter	Chr08	5141199	CAT	C
Potri.008G082100	promoter	Chr08	5141364	TTA	T
Potri.008G082100	promoter	Chr08	5141408	CAA	C
Potri.008G082100	intron	Chr08	5142042	TGTGATTAC	T
Potri.008G082100	intron	Chr08	5143057	A	AAGC
Potri.008G082100	intron	Chr08	5143138	GTATTAAC	G
Potri.008G082100	exon	Chr08	5145098	G	GAACCAGTAA
Potri.008G082100	intron	Chr08	5145222	GTGGA	G
Potri.008G082100	intron	Chr08	5145817	GCGTGATGTT	G
Potri.008G082100	intron	Chr08	5146796	C	CCTT
Potri.008G082100	3'UTR	Chr08	5147612	AGTT	A
Potri.008G082100	3'UTR	Chr08	5147642	TGCG	T
Potri.008G082100	3'UTR	Chr08	5147698	T	TTA
Potri.008G082400	promoter	Chr08	5173381	TAA	T
Potri.008G082400	promoter	Chr08	5173608	TGC	T
Potri.008G082400	intron	Chr08	5174571	GAA	G
Potri.008G082400	intron	Chr08	5174658	GTGGGTTTTGTGTAAAT	G
Potri.008G082400	intron	Chr08	5174674	TTAG	T
Potri.008G082400	intron	Chr08	5175435	GCCCGA	G
Potri.008G082400	intron	Chr08	5175639	TTTTGCAACACA	T
Potri.008G082400	intron	Chr08	5177580	A	AAC
Potri.008G082400	intron	Chr08	5177647	A	AGTGGTT
Potri.008G082400	intron	Chr08	5177959	TGA	T
Potri.008G082400	intron	Chr08	5178015	GAGT	G
Potri.008G082400	intron	Chr08	5178037	TTA	T
Potri.008G084800	intron within 5'UTR	Chr08	5187509	TAAGTACTTTGGTTAGTTTCAGGTAAAAACTGCG	T
Potri.008G084800	intron within 5'UTR	Chr08	5187744	T	TTTTG
Potri.008G084800	intron within 5'UTR	Chr08	5188045	GTAAATATAAAA	G
Potri.008G084800	intron within 5'UTR	Chr08	5188130	C	CAT
Potri.008G084800	intron within 5'UTR	Chr08	5188162	A	ATG
Potri.008G084800	intron within 5'UTR	Chr08	5188448	GCAC	G
Potri.008G084800	intron within 5'UTR	Chr08	5188657	C	CGA
Potri.008G084800	intron within 5'UTR	Chr08	5188834	C	CTACG
Potri.008G084800	intron within 5'UTR	Chr08	5189749	ACCTTGG	A
Potri.008G084800	intron	Chr08	5191048	TTTC	T
Potri.008G084800	intron	Chr08	5191060	T	TTA
Potri.008G085000	3'UTR-downstream	Chr08	5198175	TGA	T
Potri.008G085000	3'UTR-downstream	Chr08	5199185	AAAGAG	A
Potri.008G085000	3'UTR-downstream	Chr08	5199389	A	ATCACTG
Potri.008G085000	intron	Chr08	5199788	TGCAAC	T
Potri.008G085000	intron	Chr08	5200246	AGC	A
Potri.008G085000	intron	Chr08	5200516	GAA	G
Potri.008G085000	intron	Chr08	5200768	T	TTCA
Potri.008G085000	intron	Chr08	5200829	GAGA	G
Potri.008G085000	5'UTR	Chr08	5203735	GATC	G
Potri.008G085000	5'UTR	Chr08	5203753	TCACG	T
Potri.008G085000	5'UTR	Chr08	5204088	GGATC	G
Potri.008G085100	intron	Chr08	5209543	CTAT	C
Potri.008G085100	intron	Chr08	5209761	TATAGCCTTG	T
Potri.008G085100	intron	Chr08	5210069	ATGAATCTGGGTTGTTGTT	A
Potri.008G085100	intron	Chr08	5210407	TAA	T
Potri.008G085100	intron	Chr08	5212152	A	AAATC
Potri.008G085100	3'UTR-downstream	Chr08	5213685	A	ATGAAGTT
Potri.008G085100	3'UTR-downstream	Chr08	5213942	GTACT	G
Potri.008G083500	promoter	Chr08	5244552	ATTCTATGTTCATGACCTGACCTGTGAAGGTC	A
Potri.008G083500	promoter	Chr08	5244714	C	CCG
Potri.008G083500	promoter	Chr08	5244903	G	GGTC
Potri.008G083500	promoter	Chr08	5245095	TCAA	T
Potri.008G083500	promoter	Chr08	5245242	CTACAAGAATGGTATACTTG	C
Potri.008G083500	promoter	Chr08	5245830	T	TAG
Potri.008G083500	promoter	Chr08	5245971	A	AAAC
Potri.008G083500	promoter	Chr08	5246082	AGG	A
Potri.008G083500	5'UTR	Chr08	5246323	G	GTTC
Potri.008G083500	5'UTR	Chr08	5246583	A	AATTATTG
Potri.008G083500	5'UTR	Chr08	5246676	AATAAAAGAATC	A
Potri.008G083500	5'UTR	Chr08	5246754	T	TAAAC
Potri.008G083500	5'UTR	Chr08	5246772	T	TAG
Potri.008G083500	3'UTR	Chr08	5248229	T	TTAC
Potri.008G083600	intron	Chr08	5252483	C	CAA
Potri.008G083600	intron	Chr08	5252599	T	TCTA
Potri.008G083600	intron	Chr08	5252644	G	GTTCCAGAC
Potri.008G083600	promoter	Chr08	5253274	CCACCTCG	CTTCT
Potri.008G083600	promoter	Chr08	5253311	A	ACT
Potri.008G083600	promoter	Chr08	5253555	A	ATTTCTAC
Potri.008G083700	intron	Chr08	5256731	TTTA	T
Potri.008G083700	intron	Chr08	5257042	TTTCTTCTTC	TTTCTTC
Potri.008G084100	5'UTR	Chr08	5275842	T	TGAA
Potri.008G084100	5'UTR	Chr08	5276143	AACAG	A
Potri.008G084100	intron within 5'UTR	Chr08	5276196	C	CCCCCG
Potri.008G084100	intron within 5'UTR	Chr08	5276208	C	CTCTCTT
Potri.008G084100	intron within 5'UTR	Chr08	5276573	TGTTCGA	T
Potri.008G084100	intron within 5'UTR	Chr08	5276609	GTAGTTGC	G
Potri.008G084100	intron within 5'UTR	Chr08	5276656	ATTTTT	ATTT
Potri.008G086500	promoter	Chr08	5294435	A	ACTATAT
Potri.008G086500	exon	Chr08	5296341	G	GATC
Potri.008G086500	intron	Chr08	5296415	TTCGTCCTC	T
Potri.008G086500	intron	Chr08	5296597	GTACTCAGGACAGTGCTTAA	G
Potri.008G086500	intron	Chr08	5296616	ATACTCAAT	A
Potri.008G086500	intron	Chr08	5297295	C	CTACTA
Potri.008G086500	3'UTR	Chr08	5298072	TGCAATTAAGCTTACTGACAATAAGATCGACA	T
Potri.008G086500	3'UTR	Chr08	5298154	CAGAGTAA	C
Potri.008G086500	3'UTR-downstream	Chr08	5298431	ATTG	A
Potri.008G086500	3'UTR-downstream	Chr08	5298554	C	CTA
Potri.008G084700	intron	Chr08	5309856	ACTGCCATG	A
Potri.008G084700	intron	Chr08	5310033	ACTT	A
Potri.008G087500	promoter	Chr08	5317706	TTAA	T
Potri.008G087500	promoter	Chr08	5317867	AAG	A
Potri.008G087500	promoter	Chr08	5317891	CATTG	C
Potri.008G087500	promoter	Chr08	5318483	T	TATA
Potri.008G087500	promoter	Chr08	5318650	T	TTTAATGAAA
Potri.008G087500	promoter	Chr08	5318805	T	TAC
Potri.008G087500	promoter	Chr08	5318902	TAG	T
Potri.008G086000	3'UTR-downstream	Chr08	5362240	A	ACACG
Potri.008G086100	3'UTR-downstream	Chr08	5369030	CTTCAT	C
Potri.008G086100	3'UTR-downstream	Chr08	5369518	TTCA	T
Potri.008G086100	3'UTR-downstream	Chr08	5370064	T	TCCA
Potri.008G086400	3'UTR-downstream	Chr08	5387283	TG	TGAA
Potri.008G086400	3'UTR-downstream	Chr08	5388041	G	GTCA
Potri.008G086400	3'UTR-downstream	Chr08	5388108	A	ATGACAAT
Potri.008G086400	3'UTR-downstream	Chr08	5388313	A	ATAAC
Potri.008G086400	3'UTR-downstream	Chr08	5388418	T	TCCC
Potri.008G086400	3'UTR-downstream	Chr08	5388699	T	TCGC
Potri.008G086400	3'UTR-downstream	Chr08	5388776	ACT	A
Potri.008G086400	3'UTR	Chr08	5388827	T	TACACCG
Potri.008G086400	intron within 3'UTR	Chr08	5389345	T	TTATATATGCCTTCCC
Potri.008G086400	intron within 3'UTR	Chr08	5389399	TAG	T
Potri.008G086400	intron	Chr08	5389810	T	TAACGATA
Potri.008G086400	intron	Chr08	5389838	GTATTC	G
Potri.008G086400	intron	Chr08	5390284	GGTCACAGCCAAAATCAGA	G
Potri.008G086400	intron	Chr08	5390387	A	AGGGGG
Potri.008G086400	intron	Chr08	5390397	G	GTA
Potri.008G086400	intron	Chr08	5390908	AATATTTTTATTGTTGTTGCATGCT	A
Potri.008G086400	intron	Chr08	5391141	T	TAGATAG
Potri.008G086400	intron	Chr08	5391225	AAAAAG	A
Potri.008G086400	intron	Chr08	5391393	CCGCATCCAA	C
Potri.008G086400	intron	Chr08	5391462	AGTAAGCT	A
Potri.008G086400	intron	Chr08	5391691	C	CTA
Potri.008G086400	promoter	Chr08	5393326	CGG	C
Potri.008G087100	intron	Chr08	5419627	C	CAATAAT
Potri.008G087100	intron	Chr08	5419664	T	TAA
Potri.008G087100	exon	Chr08	5419766	TGA	T
Potri.008G089000	3'UTR-downstream	Chr08	5453919	AATAATATATTGTTGTAC	A
Potri.008G089000	3'UTR-downstream	Chr08	5454441	TTG	T
Potri.008G089000	3'UTR-downstream	Chr08	5454999	G	GTATAAAAT
Potri.008G089000	3'UTR-downstream	Chr08	5455150	TTC	T
Potri.008G089000	3'UTR	Chr08	5455190	G	GCT
Potri.008G089000	3'UTR	Chr08	5455201	G	GCT
Potri.008G089000	3'UTR	Chr08	5455326	TCTTTGGGAA	T
Potri.008G089000	3'UTR	Chr08	5455355	G	GCTGGCT
Potri.008G089000	3'UTR	Chr08	5455428	CTA	C
Potri.008G089000	3'UTR	Chr08	5455541	ATG	A
Potri.008G088300	3'UTR-downstream	Chr08	5503040	CATGTAA	C
Potri.008G088300	3'UTR-downstream	Chr08	5503221	T	TTCGACAATA
Potri.008G088300	3'UTR-downstream	Chr08	5503252	TCTGTCG	T
Potri.008G088300	3'UTR-downstream	Chr08	5503570	A	AAAGG
Potri.008G088300	3'UTR	Chr08	5503760	GAAA	G
Potri.008G088300	3'UTR	Chr08	5503875	CTT	C
Potri.008G088300	3'UTR	Chr08	5504118	A	AAT
Potri.008G088300	intron	Chr08	5504514	G	GTTAACAC
Potri.008G088300	intron	Chr08	5504598	TTC	T
Potri.008G088300	intron	Chr08	5504646	T	TAAG
Potri.008G088300	intron	Chr08	5504863	CACTCGATTAAGGAA	C
Potri.008G088300	intron	Chr08	5504874	GGA	G
Potri.008G088300	exon	Chr08	5505714	TATAA	T
Potri.008G088300	5'UTR	Chr08	5505821	A	AAG
Potri.008G088500	3'UTR-downstream	Chr08	5519538	A	AAATC
Potri.008G088500	3'UTR-downstream	Chr08	5520677	AAGATAAACAAT	A
Potri.008G088500	3'UTR-downstream	Chr08	5520695	T	TGGA
Potri.008G088500	intron	Chr08	5523248	C	CATAT
Potri.008G088500	intron	Chr08	5523262	GCTA	G
Potri.008G088500	intron	Chr08	5524067	TAATCATATCA	T
Potri.008G088500	intron	Chr08	5524325	G	GGCAGGCC
Potri.008G088500	promoter	Chr08	5525145	AAGG	A
Potri.008G089900	promoter	Chr08	5624379	TCGCTACCTCTTCTCAGGCATAAAAA	T
Potri.008G089900	promoter	Chr08	5624532	A	AGCT
Potri.008G089900	promoter	Chr08	5624542	TTTCC	T
Potri.008G089900	promoter	Chr08	5625143	C	CTA
Potri.008G089900	promoter	Chr08	5625397	G	GGT
Potri.008G089900	promoter	Chr08	5625563	CTAG	C
Potri.008G089900	intron within 5'UTR	Chr08	5626051	C	CTT
Potri.008G089900	intron	Chr08	5626397	G	GTT
Potri.008G089900	intron	Chr08	5626413	C	CTTTT
Potri.008G089900	exon	Chr08	5627530	CCAT	C
Potri.008G089900	intron	Chr08	5627797	A	AGT
Potri.008G089900	intron	Chr08	5627842	C	CGCCG
Potri.008G089900	intron	Chr08	5627974	ATGCTGCTGG	A
Potri.008G089900	intron	Chr08	5628358	A	ATTGCG
Potri.008G089900	intron	Chr08	5629173	GATTGT	G
Potri.008G089900	intron	Chr08	5629262	T	TCGTTGTC
Potri.008G089900	intron	Chr08	5629509	A	AATAAT
Potri.008G089900	intron	Chr08	5629726	TACAAG	T
Potri.008G089900	3'UTR	Chr08	5630378	ATT	A
Potri.008G089900	3'UTR	Chr08	5630938	T	TGA
Potri.008G089900	3'UTR-downstream	Chr08	5631295	TGATTG	T
Potri.008G089900	3'UTR-downstream	Chr08	5631326	A	ACTGTAAGT
Potri.008G092700	3'UTR-downstream	Chr08	5635265	TTGGTAAG	T
Potri.008G092700	3'UTR-downstream	Chr08	5635792	G	GTATA
Potri.008G092700	3'UTR-downstream	Chr08	5636167	TACTTGG	T
Potri.008G092700	3'UTR-downstream	Chr08	5636383	GTTTAGAC	G
Potri.008G092700	3'UTR-downstream	Chr08	5636458	A	AGAGAG
Potri.008G092700	3'UTR-downstream	Chr08	5636494	ACTGCCTT	A
Potri.008G092700	3'UTR-downstream	Chr08	5636680	C	CGT
Potri.008G092700	3'UTR-downstream	Chr08	5636898	A	AGATC
Potri.008G092700	3'UTR	Chr08	5637037	TACG	T
Potri.008G092700	exon	Chr08	5637120	ACTCCTCTGTTTT	A
Potri.008G092700	exon	Chr08	5637452	A	AGAGCGTGCTATGCTATAT
Potri.008G092700	intron	Chr08	5637645	GGTTTTA	G
Potri.008G092700	intron	Chr08	5637830	AAG	A
Potri.008G092700	intron	Chr08	5639200	A	AAT
Potri.008G092700	intron	Chr08	5639524	G	GATC
Potri.008G092700	intron	Chr08	5639555	A	ATAT
Potri.008G092700	5'UTR	Chr08	5639785	G	GATC
Potri.008G092700	5'UTR	Chr08	5639823	G	GGA
Potri.008G092700	5'UTR	Chr08	5639833	CGTCGA	C
Potri.008G092700	promoter	Chr08	5640233	G	GCTCAGAC
Potri.008G090400	3'UTR-downstream	Chr08	5663255	T	TAA
Potri.008G090400	3'UTR-downstream	Chr08	5663773	T	TAAAATAA
Potri.008G090400	3'UTR-downstream	Chr08	5664046	C	CTTGCTAG
Potri.008G090400	3'UTR-downstream	Chr08	5664643	T	TGTAATGTGAACTGTATACC
Potri.008G090400	3'UTR-downstream	Chr08	5664750	TTTGCAGAAAGATAATCTACGCTCCGAACAGGTA	T
Potri.008G090400	intron	Chr08	5666320	AGG	A
Potri.008G090400	intron	Chr08	5667207	TGAATGTATCCTTCAACATTATGAAACG	T
Potri.008G090400	intron	Chr08	5667881	ATT	A
Potri.008G090400	exon	Chr08	5668364	G	GAGA
Potri.008G091500	3'UTR-downstream	Chr08	5747695	TTA	T
Potri.008G091500	3'UTR-downstream	Chr08	5748182	C	CTTAA
Potri.008G091500	3'UTR-downstream	Chr08	5748362	G	GATTA
Potri.008G091500	3'UTR-downstream	Chr08	5748380	C	CATATAT
Potri.008G091500	3'UTR-downstream	Chr08	5748585	TAATTGAG	T
Potri.008G091500	3'UTR-downstream	Chr08	5749012	C	CTGTGACT
Potri.008G091500	3'UTR-downstream	Chr08	5749184	A	ATG
Potri.008G091500	intron	Chr08	5749835	A	ATC
Potri.008G091500	intron	Chr08	5750189	A	AAAGGAC
Potri.008G091500	intron	Chr08	5750276	G	GGTTTATAT
Potri.008G091500	exon	Chr08	5751120	ATCC	A
Potri.008G091500	5'UTR	Chr08	5751851	GATTGTTGGAATTGGAGGGAATTAATAGTA	G
Potri.008G091500	promoter	Chr08	5752081	AAG	A
Potri.008G091600	promoter	Chr08	5754220	GGCAGGGACGGAAC	G
Potri.008G091600	promoter	Chr08	5754253	TTA	T
Potri.008G091600	promoter	Chr08	5754304	A	AGATC
Potri.008G091600	promoter	Chr08	5754586	C	CAT
Potri.008G091600	promoter	Chr08	5754632	TCA	T
Potri.008G091600	promoter	Chr08	5754882	A	ATAT
Potri.008G091600	promoter	Chr08	5754941	T	TCATG
Potri.008G091600	5'UTR	Chr08	5755195	A	ACGTCCC
Potri.008G091600	5'UTR	Chr08	5755290	GTCTCCAA	G
Potri.008G091600	exon	Chr08	5756013	GTGT	G
Potri.008G091600	3'UTR-downstream	Chr08	5757287	C	CCCCCAAAAA
Potri.008G091600	3'UTR-downstream	Chr08	5757340	AGAGATTGTAGGT	A
Potri.008G094000	promoter	Chr08	5757528	G	GTTGAAAC
Potri.008G094000	promoter	Chr08	5757589	G	GGGAAAA
Potri.008G094000	5'UTR	Chr08	5757861	AATAAGT	A
Potri.008G094000	5'UTR	Chr08	5758060	CAGA	C
Potri.008G094000	intron	Chr08	5758556	A	ATT
Potri.008G094000	intron	Chr08	5758605	GGGT	G
Potri.008G094000	intron	Chr08	5758959	T	TGCTGCTA
Potri.008G094000	intron	Chr08	5759361	C	CTG
Potri.008G094000	intron	Chr08	5760222	AAAAGTATTT	A
Potri.008G094000	intron	Chr08	5760236	CAA	C
Potri.008G094000	intron	Chr08	5760392	A	ATAAT
Potri.008G094000	intron	Chr08	5760518	C	CTTGTTTT
Potri.008G094000	3'UTR-downstream	Chr08	5760883	T	TATCG
Potri.008G094000	3'UTR-downstream	Chr08	5760929	T	TTGA
Potri.008G094000	3'UTR-downstream	Chr08	5760992	A	ATC
Potri.008G094000	3'UTR-downstream	Chr08	5761328	T	TCGAA
Potri.008G094000	3'UTR-downstream	Chr08	5761372	T	TTTAA
Potri.008G094000	3'UTR-downstream	Chr08	5761409	GGGGA	G
Potri.008G094000	3'UTR-downstream	Chr08	5762030	CTCAATTTCTT	C
Potri.008G094000	3'UTR-downstream	Chr08	5762058	T	TATAC
Potri.008G094000	3'UTR-downstream	Chr08	5762162	ATAT	A
Potri.008G094100	3'UTR-downstream	Chr08	5764029	T	TTTAA
Potri.008G094100	3'UTR-downstream	Chr08	5764170	A	AAAAT
Potri.008G094100	3'UTR-downstream	Chr08	5765014	TAACTCCTGGA	T
Potri.008G094100	3'UTR-downstream	Chr08	5765270	T	TTC
Potri.008G094100	intron	Chr08	5766249	TTCC	T
Potri.008G094100	intron	Chr08	5768594	TCAATATCCA	T
Potri.008G094200	promoter	Chr08	5773708	G	GATC
Potri.008G094200	intron	Chr08	5775103	TTAATCAG	T
Potri.008G094200	intron	Chr08	5776169	AGAGTTTTC	A
Potri.008G094200	intron	Chr08	5776294	AGCGCGTGATCACACT	A
Potri.008G094200	intron	Chr08	5776369	CAT	C
Potri.008G094200	intron	Chr08	5776671	TTTCAAC	T
Potri.008G094300	promoter	Chr08	5783081	G	GTA
Potri.008G094300	promoter	Chr08	5783302	A	AAT
Potri.008G094300	promoter	Chr08	5783583	ATAT	A
Potri.008G094300	promoter	Chr08	5783647	CTCGA	C
Potri.008G094300	promoter	Chr08	5784686	G	GGA
Potri.008G094300	promoter	Chr08	5784722	TTTTATATA	T
Potri.008G094300	promoter	Chr08	5784796	A	ATGG
Potri.008G094300	5'UTR	Chr08	5785104	TCTATACCTCTC	T
Potri.008G094300	intron within 5'UTR	Chr08	5785207	T	TGC
Potri.008G094300	intron within 5'UTR	Chr08	5785329	AGATCTGAACTTGGTTGTCGTAATTTT	A
Potri.008G094300	3'UTR	Chr08	5786029	T	TCTGA
Potri.008G094300	3'UTR	Chr08	5786177	T	TAC
Potri.008G094700	3'UTR-downstream	Chr08	5805204	CGA	C
Potri.008G094700	3'UTR-downstream	Chr08	5805217	TATTTTTA	T
Potri.008G094700	3'UTR-downstream	Chr08	5805888	G	GTAGAGGACC
Potri.008G094700	3'UTR-downstream	Chr08	5806148	TATCTTAA	T
Potri.008G094700	3'UTR	Chr08	5806367	A	AAG
Potri.008G094700	intron	Chr08	5806832	T	TCAA
Potri.008G094700	exon	Chr08	5808430	A	ACTG
Potri.008G094700	intron within 5'UTR	Chr08	5808608	AATATAC	A
Potri.008G094700	intron within 5'UTR	Chr08	5808689	CTGACACAAAT	C
Potri.008G094700	5'UTR	Chr08	5808818	CTT	C
Potri.008G094700	5'UTR	Chr08	5808865	GACAATCA	G
Potri.008G094700	5'UTR	Chr08	5808891	AGCTAG	A
Potri.008G095000	promoter	Chr08	5815627	G	GAT
Potri.008G095000	promoter	Chr08	5815680	T	TAA
Potri.008G095000	promoter	Chr08	5816081	C	CTTGG
Potri.008G095000	promoter	Chr08	5816336	ATT	A
Potri.008G095000	5'UTR	Chr08	5816847	T	TTCC
Potri.008G095000	intron within 5'UTR	Chr08	5817843	A	ATT
Potri.008G095000	intron	Chr08	5818665	G	GCCT
Potri.008G095000	intron	Chr08	5819067	G	GGCT
Potri.008G095000	intron	Chr08	5819332	T	TTA
Potri.008G095000	intron	Chr08	5819360	AAG	A
Potri.008G095000	intron	Chr08	5819474	AGAG	A
Potri.008G095000	intron	Chr08	5819524	G	GAT
Potri.008G095000	3'UTR	Chr08	5819811	CGCAAG	C
Potri.008G095000	3'UTR	Chr08	5820131	TTC	T
Potri.008G095000	3'UTR-downstream	Chr08	5820186	TTTA	T
Potri.008G095000	3'UTR-downstream	Chr08	5820298	ATTTAT	AAT
Potri.008G095100	3'UTR-downstream	Chr08	5821543	T	TAAA
Potri.008G095100	3'UTR-downstream	Chr08	5822046	T	TAA
Potri.008G095100	intron	Chr08	5823645	TCAC	T
Potri.008G095100	intron	Chr08	5824846	A	AAT
Potri.008G095100	intron	Chr08	5824897	T	TGTGTGTGTGAGAGA
Potri.008G095100	5'UTR	Chr08	5825190	T	TTTGGGCTA
Potri.008G095400	promoter	Chr08	5847242	A	ATTACAAAT
Potri.008G095400	intron	Chr08	5849531	AAAG	A
Potri.008G095400	intron	Chr08	5849650	T	TTG
Potri.008G095400	exon	Chr08	5849856	GA	GACA
Potri.008G095400	intron	Chr08	5850264	TCTCTCTTC	T
Potri.008G095400	intron	Chr08	5850282	CCACATGCATGCACGCA	C
Potri.008G095400	3'UTR-downstream	Chr08	5850840	TTTTGA	T
Potri.008G095400	3'UTR-downstream	Chr08	5850887	TTTTC	T
Potri.008G095400	3'UTR-downstream	Chr08	5850897	TTTAAAA	T
Potri.008G095500	promoter	Chr08	5851165	G	GTAGCAAC
Potri.008G095500	promoter	Chr08	5851188	TA	TATATATATA
Potri.008G095500	promoter	Chr08	5851214	A	AAATAAT
Potri.008G095500	promoter	Chr08	5851663	CAAG	C
Potri.008G095500	promoter	Chr08	5851838	CCTT	C
Potri.008G095500	promoter	Chr08	5851893	T	TTATA
Potri.008G095500	intron	Chr08	5854221	T	TAC
Potri.008G095500	intron	Chr08	5854231	C	CAA
Potri.008G095500	3'UTR-downstream	Chr08	5858187	T	TTA
Potri.008G096400	promoter	Chr08	5890178	ATGCATTTGTCTTGTTACCGCT	A
[truncated: 3,487 more rows]

## Sheet: Data S5
Data S5 Frequency distribution of InDels sizes within coding regions.

## Sheet: Data S6
Data S6 Pathway enrichment analysis of unique alleles among three climatic regions.
Northwestern region	Northeastern region	Southern region
ko01100 Metabolic pathways (21)	ko01100 Metabolic pathways (10)	ko01100 Metabolic pathways (12)
ko01110 Biosynthesis of secondary metabolites (17)	ko01110 Biosynthesis of secondary metabolites (6)	ko01110 Biosynthesis of secondary metabolites (8)
ko01120 Microbial metabolism in diverse environments (2)	ko00940 Phenylpropanoid biosynthesis (4)	ko00940 Phenylpropanoid biosynthesis (5)
ko01130 Biosynthesis of antibiotics (2)	ko00240 Pyrimidine metabolism (2)	ko04075 Plant hormone signal transduction (3)
ko01200 Carbon metabolism (2)	ko00941 Flavonoid biosynthesis (2)	ko00360 Phenylalanine metabolism (3)
ko01230 Biosynthesis of amino acids (1)	ko04075 Plant hormone signal transduction (2)	ko04110 Cell cycle (2)
ko01220 Degradation of aromatic compounds (1)	ko00360 Phenylalanine metabolism (2)	ko01120 Microbial metabolism in diverse environments (2)
ko00030 Pentose phosphate pathway (1)	ko05169 Epstein	ko04120 Ubiquitin mediated proteolysis (2)
ko00040 Pentose and glucuronate interconversions (2)	ko00944 Flavone and flavonol biosynthesis (1)	ko03013 RNA transport (2)
ko00053 Ascorbate and aldarate metabolism (1)	ko04111 Cell cycle	ko00945 Stilbenoid, diarylheptanoid and gingerol biosynthesis (2)
ko00500 Starch and sucrose metabolism (2)	ko00562 Inositol phosphate metabolism (1)	ko01230 Biosynthesis of amino acids (2)
ko00520 Amino sugar and nucleotide sugar metabolism (2)	ko04919 Thyroid hormone signaling pathway (1)	ko04214 Apoptosis	fly (2)
ko00620 Pyruvate metabolism (1)	ko00945 Stilbenoid, diarylheptanoid and gingerol biosynthesis (1)	ko03410 Base excision repair (2)
ko00562 Inositol phosphate metabolism (2)	ko04214 Apoptosis	ko00260 Glycine, serine and threonine metabolism (2)
ko00710 Carbon fixation in photosynthetic organisms (1)	ko04113 Meiosis	ko05169 Epstein	Barr virus infection (2)
ko00720 Carbon fixation pathways in prokaryotes (1)	ko00790 Folate biosynthesis (1)	ko03008 Ribosome biogenesis in eukaryotes (2)
ko00680 Methane metabolism (1)	ko00564 Glycerophospholipid metabolism (1)	ko00500 Starch and sucrose metabolism (2)
ko00564 Glycerophospholipid metabolism (2)	ko00565 Ether lipid metabolism (1)	ko00941 Flavonoid biosynthesis (2)
ko00565 Ether lipid metabolism (1)	ko00230 Purine metabolism (1)	ko04111 Cell cycle	yeast (1)
ko00230 Purine metabolism (3)	ko00500 Starch and sucrose metabolism (1)	ko00944 Flavone and flavonol biosynthesis (1)
ko00240 Pyrimidine metabolism (2)	ko03410 Base excision repair (1)	ko05161 Hepatitis B (1)
ko00270 Cysteine and methionine metabolism (1)	ko00520 Amino sugar and nucleotide sugar metabolism (1)	ko00680 Methane metabolism (1)
ko00360 Phenylalanine metabolism (3)	ko02024 Quorum sensing (1)	ko04914 Progesterone	mediated oocyte maturation (1)
ko00450 Selenocompound metabolism (1)	ko03013 RNA transport (1)	ko03015 mRNA surveillance pathway (1)
ko00460 Cyanoamino acid metabolism (1)	ko04110 Cell cycle (1)	ko00520 Amino sugar and nucleotide sugar metabolism (1)
ko00860 Porphyrin and chlorophyll metabolism (1)	ko03008 Ribosome biogenesis in eukaryotes (1)	ko03018 RNA degradation (1)
ko00130 Ubiquinone and other terpenoid	ko05166 HTLV	ko04113 Meiosis	yeast (1)
ko00904 Diterpenoid biosynthesis (2)		ko00240 Pyrimidine metabolism (1)
ko00906 Carotenoid biosynthesis (1)		ko03050 Proteasome (1)
ko00940 Phenylpropanoid biosynthesis (8)		ko00904 Diterpenoid biosynthesis (1)
ko00945 Stilbenoid, diarylheptanoid and gingerol biosynthesis (3)		ko00860 Porphyrin and chlorophyll metabolism (1)
ko00941 Flavonoid biosynthesis (4)		ko03040 Spliceosome (1)
ko00944 Flavone and flavonol biosynthesis (2)		ko00130 Ubiquinone and other terpenoid	quinone biosynthesis (1)
ko03040 Spliceosome (1)		ko05203 Viral carcinogenesis (1)
ko03010 Ribosome (2)		ko00230 Purine metabolism (1)
ko03013 RNA transport (1)		ko00750 Vitamin B6 metabolism (1)
ko03008 Ribosome biogenesis in eukaryotes (1)		ko05166 HTLV	I infection (1)
ko03060 Protein export (1)		ko03420 Nucleotide excision repair (1)
ko04141 Protein processing in endoplasmic reticulum (1)		ko01130 Biosynthesis of antibiotics (1)
ko04120 Ubiquitin mediated proteolysis (2)		ko04152 AMPK signaling pathway (1)
ko03018 RNA degradation (1)		ko01200 Carbon metabolism (1)
ko03030 DNA replication (2)		ko03030 DNA replication (1)
ko03410 Base excision repair (1)
ko03420 Nucleotide excision repair (2)
ko03430 Mismatch repair (1)
ko03440 Homologous recombination (2)
ko03460 Fanconi anemia pathway (1)
ko04070 Phosphatidylinositol signaling system (1)
ko04075 Plant hormone signal transduction (3)
ko04110 Cell cycle (2)
ko04111 Cell cycle
ko04112 Cell cycle
ko04113 Meiosis
ko04214 Apoptosis
ko04550 Signaling pathways regulating pluripotency of stem cells (1)
ko02024 Quorum sensing (3)
ko04919 Thyroid hormone signaling pathway (1)
ko04962 Vasopressin
ko04722 Neurotrophin signaling pathway (1)
ko04212 Longevity regulating pathway
ko05203 Viral carcinogenesis (1)
ko05322 Systemic lupus erythematosus (1)
ko05034 Alcoholism (1)
ko05166 HTLV
ko05169 Epstein

## Sheet: Data S7
Data S7 The genotypic data for 742 common InDels (minor allele frequency ≥ 0.05) used in the association analysis of the P. tomentosa natural population.
Marker	Potri.001G001500_01	Potri.001G001500_02	Potri.001G001500_03	Potri.001G001500_04	Potri.001G001500_05	Potri.001G015100_01	Potri.001G055700_01	Potri.001G055700_02	Potri.001G055700_03	Potri.001G092200_01	Potri.001G092200_02	Potri.001G098800_01	Potri.001G098800_02	Potri.001G098800_03	Potri.001G199100_01	Potri.001G199100_02	Potri.001G200100_01	Potri.001G200100_02	Potri.001G200200_01	Potri.001G201700_01	Potri.001G206100_01	Potri.001G207000_01	Potri.001G222900_01	Potri.001G222900_02	Potri.001G222900_03	Potri.001G226100_01	Potri.001G226100_02	Potri.001G226200_01	Potri.001G227300_01	Potri.001G240900_01	Potri.001G266400_01	Potri.001G268600_01	Potri.001G304800_01	Potri.001G358500_01	Potri.001G369100_01	Potri.001G369100_02	Potri.001G372400_01	Potri.001G451100_01	Potri.001G451100_02	Potri.001G451100_03	Potri.001G451100_04	Potri.001G453600_01	Potri.001G453600_02	Potri.001G453600_03	Potri.002G004100_01	Potri.002G004100_02	Potri.002G024700_01	Potri.002G024700_02	Potri.002G045000_01
Gene Model	Potri.001G001500	Potri.001G001500	Potri.001G001500	Potri.001G001500	Potri.001G001500	Potri.001G015100	Potri.001G055700	Potri.001G055700	Potri.001G055700	Potri.001G092200	Potri.001G092200	Potri.001G098800	Potri.001G098800	Potri.001G098800	Potri.001G199100	Potri.001G199100	Potri.001G200100	Potri.001G200100	Potri.001G200200	Potri.001G201700	Potri.001G206100	Potri.001G207000	Potri.001G222900	Potri.001G222900	Potri.001G222900	Potri.001G226100	Potri.001G226100	Potri.001G226200	Potri.001G227300	Potri.001G240900	Potri.001G266400	Potri.001G268600	Potri.001G304800	Potri.001G358500	Potri.001G369100	Potri.001G369100	Potri.001G372400	Potri.001G451100	Potri.001G451100	Potri.001G451100	Potri.001G451100	Potri.001G453600	Potri.001G453600	Potri.001G453600	Potri.002G004100	Potri.002G004100	Potri.002G024700	Potri.002G024700	Potri.002G045000
Position	108355	108409	108747	108758	109011	1036880	4098979	4099012	4099528	7195432	7196217	7599906	7603439	7603450	19151864	19153474	19028198	19028232	19038110	19368297	20134123	20649929	23033433	23033646	23034350	23589091	23592634	23678717	23416784	25041397	27285846	27504253	30652538	36136858	38105111	38105509	38428946	48322118	48323109	48323128	48325655	47932547	47932568	47932706	248197	249082	1550893	1557681	2791994
Location	promoter	promoter	promoter	promoter	5'UTR	intron	promoter	promoter	promoter	intron	promoter	promoter	intron	intron	3'UTR-downstream	3'UTR	intron	intron	intron	3'UTR-downstream	intron	promoter	promoter	promoter	promoter	promoter	intron	promoter	intron	intron	intron within 5'UTR	3'UTR	promoter	3'UTR	3'UTR-downstream	3'UTR	intron	3'UTR-downstream	3'UTR	3'UTR	5'UTR	promoter	promoter	promoter	promoter	promoter	promoter	intron	promoter
REF	CGT	G	C	A	TCCTTA	A	GATCC	A	A	T	A	TTA	TATA	T	A	AAAAC	TTTATG	TTA	CAA	GAGCAGC	A	T	T	ATAAAT	ATTTCT	C	A	TCATTA	A	G	T	T	C	GAGAC	ATTTTTTTATTTT	AAAAG	A	AAC	C	CAA	GTGGTTA	G	G	A	T	TTG	T	A	CATT
ALT	C	GAT	CTATT	AAAAT	T	ATT	G	AACCT	ATT	TAAACC	AAGGTG	T	T	TCC	AGT	A	T	T	C	G	ATAAG	TTTA	TTA	A	A	CCA	ATT	T	ATG	GTA	TTTTTTTTTATTTTAGA	TATATA	CTA	G	A	A	ATAT	A	CTGATGAG	C	G	GCTT	GACA	AGC	TGAG	T	TCCCCCC	ACATT	C
1	S/L	S/L	S/L	S/S	S/L	S/L	S/S	S/S	?/?	L/L	S/L	L/L	S/S	S/L	L/L	S/L	?/?	S/S	L/L	?/?	?/?	L/L	S/L	?/?	L/L	S/S	S/L	S/S	L/L	L/L	S/S	S/S	L/L	S/L	S/S	S/L	S/S	S/L	L/L	S/S	S/L	S/L	S/L	S/S	S/L	L/L	S/L	S/L	S/S
2	S/L	S/S	L/L	S/S	S/S	S/L	L/L	L/L	S/L	L/L	S/L	L/L	S/L	S/L	S/L	S/L	S/L	S/L	S/S	S/S	S/L	?/?	S/L	S/S	S/L	S/S	S/L	?/?	S/S	L/L	S/L	S/L	L/L	L/L	S/L	S/L	S/S	S/L	S/S	L/L	S/S	S/L	S/L	S/S	L/L	S/L	S/S	S/L	S/L
3	S/L	S/L	S/L	S/S	S/S	S/L	L/L	L/L	S/L	L/L	S/S	L/L	S/S	S/L	S/L	L/L	L/L	S/S	S/S	S/S	S/L	L/L	?/?	S/L	?/?	S/S	S/L	S/S	S/S	L/L	?/?	S/S	S/S	S/L	S/S	S/S	S/S	S/L	S/L	S/L	S/S	S/L	S/L	L/L	?/?	S/L	S/L	S/L	S/L
4	S/S	L/L	S/L	S/S	S/L	L/L	S/L	S/L	S/L	S/S	S/S	L/L	S/L	S/L	S/L	S/L	S/S	?/?	S/S	S/L	S/S	L/L	S/S	L/L	L/L	?/?	S/S	S/S	S/S	L/L	?/?	S/S	L/L	S/S	L/L	S/S	S/S	S/L	?/?	S/S	S/L	S/L	S/L	S/L	L/L	S/S	S/S	S/L	S/S
5	S/L	S/S	S/L	S/S	S/L	L/L	L/L	L/L	S/S	S/L	S/S	S/L	L/L	S/L	S/L	S/L	S/L	S/L	S/S	S/S	S/S	S/S	S/S	L/L	S/L	?/?	S/L	S/S	S/S	L/L	L/L	S/L	L/L	S/S	L/L	L/L	L/L	S/L	S/L	S/L	S/L	S/L	S/L	L/L	L/L	S/L	S/L	S/L	S/L
6	L/L	S/S	S/S	S/S	S/L	L/L	?/?	?/?	S/S	S/S	S/L	L/L	S/S	S/L	S/L	L/L	?/?	?/?	S/S	S/S	S/S	S/S	L/L	S/S	S/L	S/L	L/L	?/?	?/?	S/L	L/L	S/L	L/L	S/L	?/?	S/L	S/S	S/L	L/L	S/S	S/L	S/S	S/L	S/L	L/L	S/S	S/L	S/L	L/L
7	S/L	S/L	?/?	?/?	S/L	?/?	S/S	S/L	S/L	S/S	S/S	S/S	S/S	S/L	S/S	S/L	S/S	L/L	S/S	S/S	S/S	L/L	S/L	L/L	S/S	?/?	S/S	L/L	S/S	L/L	?/?	S/S	L/L	S/L	S/S	S/L	?/?	S/L	L/L	?/?	L/L	S/S	L/L	S/L	?/?	S/L	S/L	S/S	S/S
8	S/L	S/L	L/L	S/S	S/L	S/L	L/L	L/L	S/L	S/S	S/L	L/L	L/L	S/S	S/L	L/L	S/L	S/L	S/S	S/S	S/L	S/S	S/L	?/?	S/S	L/L	S/L	S/S	S/S	?/?	S/L	S/S	L/L	L/L	S/L	S/L	S/S	S/L	S/S	S/L	S/L	S/L	S/L	S/L	L/L	S/L	L/L	S/L	S/L
9	S/L	S/L	S/L	S/S	L/L	S/L	?/?	L/L	S/L	?/?	S/L	L/L	L/L	S/S	S/L	S/L	S/S	S/S	S/S	S/L	S/S	?/?	S/L	L/L	S/S	S/S	S/L	S/S	?/?	L/L	?/?	S/S	L/L	L/L	S/L	S/S	S/S	S/L	S/S	S/L	L/L	S/L	S/L	S/L	S/L	S/S	S/S	S/L	S/L
10	S/L	S/L	S/L	S/L	S/L	S/S	S/L	S/L	S/L	L/L	S/L	S/S	L/L	S/S	S/L	S/L	L/L	S/L	S/S	S/L	S/L	S/L	S/L	L/L	S/L	S/L	S/L	S/S	?/?	S/S	S/L	S/S	L/L	S/L	L/L	S/L	S/S	S/L	S/L	S/L	L/L	S/S	L/L	S/S	L/L	S/S	S/S	S/L	S/L
11	S/L	S/L	S/S	S/S	S/L	S/S	L/L	L/L	S/L	L/L	S/L	L/L	S/S	S/L	S/L	S/L	S/L	S/S	S/S	S/S	S/S	S/S	S/L	L/L	S/L	S/S	S/L	S/S	S/S	L/L	L/L	S/L	L/L	L/L	S/L	S/S	?/?	S/L	S/L	S/S	S/L	S/L	S/L	S/L	L/L	S/L	S/S	S/L	S/L
12	S/L	S/L	S/L	S/S	S/L	?/?	L/L	L/L	S/S	L/L	S/L	L/L	S/L	S/L	S/L	L/L	S/L	S/L	L/L	S/L	L/L	L/L	S/L	L/L	S/S	S/L	S/L	S/S	?/?	L/L	L/L	S/L	L/L	S/L	?/?	S/L	S/S	S/L	S/L	S/L	S/L	L/L	S/S	L/L	L/L	S/L	S/S	S/S	?/?
13	S/L	S/S	S/L	S/S	S/L	L/L	S/S	S/S	L/L	L/L	S/L	L/L	S/S	S/L	S/L	S/L	S/L	S/L	L/L	S/S	S/S	L/L	?/?	S/L	S/L	S/S	S/L	S/S	S/S	L/L	S/L	S/L	L/L	S/L	S/L	S/L	S/L	L/L	S/S	S/L	L/L	L/L	S/S	?/?	L/L	L/L	L/L	S/L	S/L
14	S/L	S/S	S/S	S/S	S/L	S/L	L/L	L/L	S/L	S/L	S/L	L/L	L/L	S/L	S/L	S/L	S/S	S/S	S/S	S/L	L/L	S/S	S/L	L/L	S/L	S/S	S/L	S/S	S/S	?/?	S/L	S/S	L/L	S/L	S/L	S/L	S/S	S/L	L/L	S/S	S/L	L/L	S/S	?/?	L/L	S/S	S/L	S/L	S/L
15	L/L	S/S	S/S	S/S	S/L	L/L	L/L	?/?	S/L	S/L	S/S	L/L	L/L	S/S	S/L	L/L	S/L	S/S	S/S	S/L	S/L	L/L	S/L	S/S	?/?	S/L	S/L	S/S	S/S	S/S	S/L	S/L	S/L	S/L	S/S	S/L	S/S	S/L	S/L	S/L	L/L	S/L	S/L	S/L	L/L	S/L	S/L	S/L	S/L
16	S/L	S/L	S/L	S/S	S/L	S/S	S/L	L/L	S/L	S/L	L/L	L/L	S/S	S/L	S/S	S/L	S/S	S/L	S/S	S/L	S/S	S/L	S/S	?/?	S/S	S/S	S/S	L/L	S/L	L/L	S/L	S/S	L/L	S/L	S/S	S/S	S/S	S/L	S/S	S/S	S/L	S/L	S/L	S/S	S/L	S/L	?/?	S/L	S/S
17	S/L	L/L	L/L	S/S	L/L	L/L	L/L	L/L	S/L	L/L	S/S	L/L	S/L	S/L	S/L	S/L	L/L	S/L	S/S	S/L	?/?	S/S	S/S	S/L	S/L	S/S	S/L	?/?	L/L	?/?	S/S	S/L	L/L	L/L	S/L	S/L	S/S	S/L	S/S	L/L	S/L	S/L	S/L	S/S	L/L	S/L	S/L	L/L	L/L
18	S/L	L/L	S/L	S/S	S/L	S/L	L/L	L/L	S/S	S/L	S/L	L/L	S/S	S/L	S/L	S/L	S/L	S/L	S/S	S/L	S/S	S/S	S/L	S/L	S/L	L/L	S/L	?/?	S/S	L/L	S/L	S/L	L/L	S/S	?/?	L/L	?/?	S/L	S/S	S/L	L/L	S/L	S/L	S/L	L/L	S/S	S/S	S/L	S/L
19	S/L	S/L	L/L	?/?	S/S	S/S	?/?	?/?	S/S	L/L	S/S	L/L	S/L	S/L	S/S	S/L	S/S	S/S	S/S	S/L	S/L	?/?	S/L	L/L	L/L	S/S	S/L	?/?	?/?	?/?	L/L	S/L	L/L	S/L	S/L	S/L	S/S	L/L	L/L	L/L	S/L	S/L	S/L	S/S	L/L	S/L	S/L	S/L	S/L
20	S/L	S/L	S/L	S/S	S/S	S/S	L/L	L/L	S/L	S/L	S/S	L/L	?/?	S/S	S/L	L/L	S/L	S/S	S/S	S/L	S/S	?/?	S/L	S/L	?/?	L/L	S/L	S/S	S/S	?/?	S/L	S/S	S/L	S/L	S/L	S/L	S/S	S/L	S/L	S/L	S/L	S/L	S/L	S/L	?/?	S/L	S/L	S/L	S/L
21	L/L	S/S	S/S	S/L	S/L	S/S	S/L	S/L	S/L	S/S	S/L	S/S	S/S	S/L	S/L	S/L	L/L	?/?	S/L	S/L	S/L	S/L	S/S	L/L	S/L	S/S	S/L	?/?	S/S	?/?	L/L	S/L	L/L	S/L	S/S	S/L	S/S	S/L	S/L	S/S	S/L	S/L	S/L	S/S	L/L	S/L	S/L	S/L	L/L
22	S/L	S/L	L/L	S/S	S/L	S/L	L/L	L/L	S/L	L/L	S/L	L/L	S/L	S/L	S/L	S/L	L/L	S/S	S/S	S/L	S/S	S/S	S/L	L/L	S/L	S/L	S/L	S/S	S/S	L/L	S/L	S/L	L/L	S/L	L/L	S/L	S/S	S/L	S/L	S/L	S/L	S/L	S/L	S/L	L/L	S/S	S/L	S/L	S/S
23	S/L	S/L	?/?	?/?	S/L	S/L	L/L	L/L	S/L	L/L	S/L	L/L	S/S	S/L	S/L	S/L	S/L	S/L	S/S	S/L	S/S	S/L	S/L	S/L	S/L	S/S	S/L	?/?	S/S	S/L	S/L	S/L	L/L	L/L	S/L	S/L	S/S	S/L	L/L	S/S	S/L	S/L	S/L	S/S	L/L	S/S	L/L	S/L	S/L
24	L/L	S/S	L/L	S/S	S/L	S/L	?/?	L/L	S/L	L/L	S/L	L/L	S/L	S/L	S/L	S/L	S/L	S/L	S/S	S/L	L/L	S/S	S/S	S/S	S/L	S/L	S/L	?/?	S/S	L/L	S/L	S/S	L/L	S/L	S/S	S/L	S/S	S/L	S/L	S/L	S/S	L/L	S/S	L/L	L/L	S/L	?/?	S/L	S/L
25	S/L	S/L	?/?	L/L	S/L	S/L	L/L	L/L	S/S	S/L	S/S	L/L	L/L	S/L	S/L	L/L	L/L	S/L	S/S	S/L	L/L	S/S	S/L	S/L	?/?	S/L	S/L	S/S	S/S	L/L	L/L	S/L	L/L	S/L	S/S	S/L	S/S	S/L	S/L	S/L	L/L	L/L	S/S	L/L	S/L	S/L	L/L	S/L	S/L
26	S/L	S/S	L/L	S/S	S/L	S/L	S/L	S/L	S/L	S/L	S/L	L/L	S/L	S/L	L/L	S/L	?/?	L/L	S/S	S/L	S/S	L/L	S/L	S/L	S/L	S/L	S/L	S/S	S/L	L/L	S/S	S/L	L/L	S/L	S/S	S/L	S/S	S/L	S/S	S/L	L/L	S/L	S/L	S/S	S/S	S/L	S/S	S/L	S/S
27	L/L	S/S	L/L	S/S	S/L	L/L	L/L	L/L	S/L	L/L	S/L	L/L	S/L	S/L	L/L	S/L	L/L	S/L	S/S	S/L	?/?	?/?	L/L	S/L	?/?	?/?	S/L	S/S	L/L	L/L	L/L	S/S	L/L	L/L	S/S	S/L	S/S	S/S	L/L	S/S	L/L	S/L	S/L	S/S	L/L	S/L	S/L	S/L	L/L
28	S/L	S/L	L/L	S/S	S/L	?/?	L/L	L/L	S/S	L/L	S/S	L/L	S/L	S/L	S/L	S/S	S/S	L/L	S/S	S/S	?/?	L/L	S/L	S/L	S/L	S/S	S/L	S/S	S/S	?/?	L/L	S/L	S/L	L/L	S/L	S/L	?/?	S/L	S/L	S/L	S/L	S/L	S/L	S/L	?/?	S/S	S/L	S/L	S/L
29	S/S	L/L	S/L	S/S	S/L	S/L	S/S	S/S	L/L	S/S	L/L	L/L	S/L	S/L	S/L	S/L	S/S	S/L	S/S	S/S	S/S	S/S	S/S	L/L	S/L	S/L	S/S	?/?	L/L	L/L	L/L	S/L	L/L	S/S	?/?	L/L	S/S	S/S	S/L	S/L	S/L	S/L	L/L	S/S	?/?	S/L	S/S	S/L	S/L
30	S/L	S/L	L/L	?/?	S/L	S/L	S/S	S/S	L/L	L/L	S/S	L/L	L/L	S/S	S/L	L/L	L/L	S/L	L/L	S/S	L/L	S/S	S/L	L/L	S/L	L/L	S/L	?/?	S/S	L/L	L/L	S/L	S/L	S/L	S/L	S/L	S/S	S/S	L/L	L/L	S/L	S/L	S/L	S/L	L/L	S/L	S/S	S/L	S/S
31	S/L	S/L	S/S	S/S	S/L	L/L	L/L	L/L	S/L	S/S	S/S	L/L	S/S	S/L	S/L	S/L	S/S	S/L	S/S	S/S	S/L	L/L	L/L	L/L	L/L	S/S	S/S	S/S	S/L	?/?	?/?	S/S	L/L	L/L	S/L	S/L	S/S	S/L	?/?	S/S	S/L	S/L	S/L	?/?	L/L	S/S	S/L	S/L	L/L
32	S/L	S/S	?/?	?/?	S/L	S/L	S/L	S/L	S/L	L/L	S/L	S/L	S/S	S/L	S/L	S/L	L/L	L/L	S/S	S/L	S/S	L/L	S/L	S/L	S/L	S/L	S/L	S/L	S/L	L/L	S/S	S/L	L/L	S/L	S/L	S/L	S/S	S/L	S/S	S/L	L/L	S/L	S/L	S/L	L/L	S/L	?/?	S/L	L/L
33	S/L	S/L	S/S	L/L	S/L	?/?	S/S	S/S	L/L	S/S	S/S	L/L	L/L	S/S	S/L	S/L	?/?	S/S	L/L	S/L	S/S	S/S	S/S	L/L	S/L	S/S	S/L	S/L	S/S	?/?	?/?	L/L	S/S	S/S	?/?	S/S	S/S	L/L	S/L	S/L	S/L	S/L	S/L	S/L	S/L	S/L	L/L	S/L	S/L
34	S/L	S/L	?/?	?/?	S/S	S/L	L/L	L/L	S/L	L/L	L/L	L/L	L/L	S/L	S/S	L/L	L/L	S/L	S/S	S/L	S/L	S/S	S/L	S/L	S/S	S/L	S/L	S/S	S/S	L/L	S/S	S/L	L/L	S/L	S/S	S/L	?/?	S/L	S/L	S/L	S/L	S/L	S/L	L/L	L/L	S/L	S/S	S/L	S/L
35	S/L	?/?	?/?	S/S	L/L	S/L	S/S	S/S	L/L	L/L	L/L	L/L	S/L	S/L	S/L	L/L	S/L	S/L	L/L	S/L	?/?	S/S	S/L	S/L	S/S	S/L	S/L	S/S	?/?	L/L	L/L	S/L	L/L	S/L	S/L	S/L	S/L	S/L	L/L	S/L	L/L	L/L	S/S	L/L	L/L	L/L	L/L	S/L	S/L
36	S/L	S/S	S/S	S/S	S/L	L/L	L/L	L/L	S/S	L/L	S/S	L/L	S/L	S/L	S/L	S/L	S/L	S/S	S/S	S/L	S/S	?/?	S/L	S/L	L/L	?/?	L/L	?/?	L/L	L/L	L/L	S/S	S/L	S/S	?/?	L/L	L/L	S/L	S/S	S/S	S/L	S/L	S/L	S/S	?/?	S/L	?/?	S/L	L/L
37	S/L	S/S	L/L	S/S	S/L	L/L	S/S	S/S	L/L	S/L	S/L	L/L	S/L	S/L	S/L	L/L	S/L	S/S	S/S	S/L	?/?	S/L	S/L	S/L	L/L	?/?	S/S	?/?	S/S	L/L	S/S	L/L	L/L	S/S	?/?	L/L	L/L	S/L	S/L	S/L	S/L	L/L	S/S	?/?	S/L	L/L	S/L	S/L	S/L
38	S/L	S/L	S/L	S/L	S/L	S/S	S/S	S/L	S/L	S/L	S/S	S/S	S/S	S/L	S/L	S/L	?/?	L/L	S/S	S/S	S/S	S/L	S/L	L/L	S/S	S/S	S/L	L/L	S/L	S/S	S/S	S/L	L/L	S/S	S/L	S/L	S/S	S/L	?/?	S/S	S/L	S/L	S/L	?/?	?/?	S/S	S/L	S/L	L/L
39	S/L	L/L	L/L	S/S	S/L	S/S	L/L	?/?	L/L	S/L	S/S	L/L	?/?	L/L	S/L	S/L	?/?	S/L	S/S	S/S	S/L	L/L	L/L	S/L	L/L	?/?	S/L	S/S	S/S	L/L	?/?	S/L	L/L	S/L	S/L	S/L	S/S	S/L	S/L	S/L	L/L	S/S	L/L	?/?	L/L	S/L	S/L	S/L	L/L
40	L/L	S/S	L/L	S/S	S/L	?/?	S/L	S/L	S/S	L/L	S/L	S/S	L/L	S/L	S/S	S/L	S/S	L/L	S/L	S/L	?/?	?/?	S/L	S/L	S/S	S/S	S/L	S/L	S/S	?/?	L/L	S/L	L/L	S/L	S/L	S/L	?/?	L/L	S/L	S/L	S/L	S/S	S/L	S/S	L/L	S/L	S/L	S/L	S/S
41	S/L	S/S	L/L	?/?	S/L	L/L	L/L	L/L	S/S	L/L	S/S	L/L	S/S	S/L	S/S	S/L	L/L	S/L	S/S	S/L	S/S	L/L	S/L	S/L	S/L	L/L	S/L	?/?	S/L	L/L	L/L	L/L	L/L	L/L	S/L	S/L	S/S	S/L	S/L	S/L	S/L	S/L	S/S	S/S	L/L	S/L	L/L	S/L	L/L
42	S/L	S/L	L/L	S/S	S/L	S/L	L/L	L/L	S/L	L/L	S/L	L/L	L/L	S/L	S/L	S/L	S/L	S/L	S/S	S/L	S/L	S/L	S/S	S/L	L/L	S/S	S/L	S/S	?/?	?/?	?/?	S/L	S/S	L/L	S/L	S/L	S/S	S/L	S/L	S/L	L/L	S/L	S/L	S/L	L/L	S/S	S/L	L/L	S/L
43	S/L	S/L	L/L	S/S	S/L	S/L	L/L	S/S	S/L	L/L	S/S	L/L	S/S	S/L	S/L	S/L	L/L	S/L	S/S	S/L	S/S	?/?	S/L	?/?	S/L	S/S	S/L	S/S	L/L	S/L	L/L	S/L	L/L	S/L	S/L	S/L	S/S	S/L	S/S	S/L	S/L	S/L	S/L	S/S	S/L	S/L	S/L	S/L	L/L
44	S/S	S/S	S/S	S/S	L/L	S/S	S/S	?/?	S/L	L/L	L/L	S/S	S/L	S/S	S/S	S/S	S/L	S/L	S/S	L/L	S/S	S/S	S/S	L/L	S/S	S/S	L/L	?/?	S/L	L/L	L/L	S/L	L/L	S/S	?/?	L/L	S/L	S/S	S/S	S/S	L/L	L/L	S/S	L/L	S/S	L/L	S/S	S/S	L/L
45	S/L	S/S	?/?	?/?	S/L	S/L	L/L	L/L	S/L	L/L	S/L	L/L	S/S	S/L	S/L	S/L	L/L	S/L	S/S	S/L	S/S	L/L	S/L	L/L	S/L	S/S	S/L	S/S	S/S	L/L	S/L	S/L	S/L	L/L	S/L	S/L	S/S	S/L	S/L	S/L	S/L	S/L	S/L	S/L	L/L	S/L	S/L	S/L	S/S
46	L/L	S/S	L/L	?/?	S/L	S/S	S/S	S/S	?/?	S/S	S/L	S/S	?/?	S/S	?/?	S/S	L/L	?/?	S/S	L/L	S/L	S/L	S/L	S/L	?/?	S/S	S/L	?/?	S/S	L/L	L/L	S/S	L/L	S/L	S/S	S/L	S/S	S/L	L/L	S/S	L/L	S/S	S/L	S/S	L/L	S/S	?/?	L/L	S/S
47	S/L	S/S	S/L	S/S	S/S	S/L	L/L	L/L	S/S	L/L	S/L	L/L	L/L	S/L	S/L	L/L	L/L	S/L	S/S	S/L	?/?	L/L	S/L	S/L	S/L	?/?	S/L	S/S	?/?	L/L	S/S	S/S	L/L	S/L	S/L	S/S	?/?	S/L	S/L	S/L	L/L	L/L	S/S	L/L	L/L	L/L	S/S	S/L	S/S
48	S/L	S/S	L/L	S/S	L/L	S/S	?/?	?/?	S/L	S/L	S/L	L/L	S/S	S/L	S/L	S/L	S/L	S/L	S/S	S/L	L/L	L/L	?/?	L/L	L/L	S/L	S/S	S/S	L/L	L/L	S/S	S/L	L/L	S/L	S/L	S/L	S/S	S/L	S/L	S/L	S/S	L/L	S/S	?/?	L/L	S/L	S/L	S/L	S/L
49	L/L	?/?	?/?	S/L	S/L	S/L	L/L	L/L	S/L	L/L	S/L	L/L	S/S	S/L	L/L	S/L	L/L	S/L	S/S	S/L	S/L	S/S	S/L	L/L	L/L	S/S	S/L	S/S	S/L	L/L	L/L	S/L	L/L	L/L	S/L	S/L	?/?	S/S	S/L	S/L	S/L	S/L	S/L	S/S	L/L	S/L	S/L	S/L	S/L
50	S/L	?/?	?/?	S/S	L/L	?/?	S/L	S/S	S/L	L/L	S/L	S/S	?/?	L/L	S/L	S/L	?/?	S/L	S/S	L/L	S/S	S/S	S/L	S/L	S/L	S/S	?/?	S/S	S/L	L/L	L/L	S/S	L/L	S/S	?/?	S/S	S/S	S/L	S/L	S/S	L/L	S/L	L/L	S/S	L/L	S/S	S/S	S/L	S/L
51	L/L	S/S	S/L	L/L	S/L	S/L	S/L	L/L	S/L	S/L	S/L	L/L	?/?	S/L	S/S	S/L	S/L	S/L	S/S	S/L	S/L	S/L	S/L	S/L	S/S	S/S	S/L	S/S	L/L	L/L	S/L	S/L	L/L	S/L	S/S	S/L	S/S	S/L	S/L	S/S	S/L	S/L	S/L	S/S	L/L	S/L	S/S	S/L	S/S
52	S/L	S/S	?/?	S/S	S/L	S/S	S/L	S/L	S/L	?/?	S/S	S/L	L/L	S/S	S/L	S/L	?/?	?/?	S/S	S/L	S/S	L/L	S/L	L/L	S/S	S/S	S/L	S/L	S/S	L/L	?/?	S/S	L/L	S/L	S/L	S/L	S/S	S/L	S/L	S/L	S/L	S/L	S/L	S/S	L/L	S/S	L/L	S/L	S/L
53	S/L	S/S	S/L	S/S	S/L	S/L	L/L	L/L	S/L	L/L	S/L	L/L	S/L	S/L	S/L	S/L	S/L	S/L	S/S	S/L	S/L	L/L	S/L	S/L	S/L	S/L	S/L	S/S	S/S	L/L	S/S	S/L	S/L	S/L	S/L	S/L	S/S	S/L	S/L	S/L	S/L	S/L	S/L	S/L	S/L	S/L	S/L	S/L	S/L
54	S/L	S/L	S/L	S/S	S/L	?/?	L/L	L/L	S/S	S/L	S/S	L/L	S/L	S/L	S/L	S/L	?/?	S/L	S/S	S/L	S/L	L/L	S/S	S/L	S/L	S/L	S/L	S/S	S/S	L/L	S/S	S/L	L/L	L/L	S/L	S/L	S/S	S/L	S/L	S/L	L/L	S/L	S/L	S/L	L/L	S/L	S/S	S/L	S/L
55	S/L	?/?	S/S	S/S	S/L	S/L	L/L	L/L	S/L	S/L	S/L	L/L	S/L	S/L	S/L	S/L	S/L	S/L	S/S	S/L	S/L	L/L	L/L	S/L	S/L	S/L	L/L	S/S	S/S	L/L	S/L	L/L	S/S	L/L	S/S	S/L	S/S	S/L	S/S	S/L	L/L	S/L	S/L	S/L	L/L	S/S	S/L	S/L	S/S
56	S/L	S/S	L/L	S/S	S/L	S/S	S/S	S/S	L/L	S/S	S/L	L/L	S/S	L/L	S/L	S/L	L/L	?/?	S/S	S/S	?/?	?/?	L/L	?/?	S/L	?/?	S/L	S/S	S/S	S/S	S/S	S/S	L/L	S/L	S/L	S/L	L/L	S/L	L/L	S/S	L/L	L/L	S/L	?/?	?/?	S/L	L/L	S/L	?/?
57	S/L	L/L	?/?	?/?	S/L	S/S	L/L	L/L	S/L	L/L	S/S	L/L	S/S	S/L	S/L	S/L	L/L	S/L	S/S	S/S	S/S	L/L	S/L	L/L	S/L	S/S	S/L	S/S	?/?	?/?	S/L	S/S	L/L	S/S	?/?	?/?	S/S	S/L	L/L	S/S	L/L	S/L	S/L	S/L	?/?	S/L	?/?	?/?	S/L
58	S/L	S/L	S/L	S/S	S/L	S/L	L/L	L/L	S/L	S/S	S/S	L/L	S/S	S/L	S/L	S/L	?/?	?/?	S/L	L/L	S/S	L/L	S/L	S/L	L/L	S/S	S/L	S/S	S/S	L/L	?/?	S/L	L/L	S/L	S/S	S/L	S/S	S/L	S/L	S/L	S/L	S/L	S/L	S/L	L/L	S/L	S/L	S/L	S/L
59	S/L	S/L	S/S	S/S	S/L	S/L	L/L	?/?	S/L	S/S	S/S	L/L	S/L	S/L	S/L	S/L	?/?	S/S	S/S	S/L	?/?	?/?	S/L	L/L	L/L	S/L	S/L	S/S	S/S	S/L	S/L	S/L	S/L	S/L	S/S	S/S	S/S	S/L	L/L	S/S	S/L	S/L	S/L	S/S	L/L	S/L	S/S	S/L	S/L
60	S/L	S/L	L/L	S/S	S/L	S/L	L/L	L/L	S/L	S/S	S/L	L/L	S/S	S/L	S/L	S/L	S/L	S/S	S/S	S/L	S/L	S/S	L/L	L/L	L/L	S/S	S/L	S/S	?/?	?/?	L/L	S/L	L/L	S/S	?/?	L/L	?/?	S/L	S/S	?/?	S/L	S/L	S/L	S/S	L/L	S/L	?/?	S/L	S/L
61	L/L	S/S	?/?	S/S	S/L	S/L	S/L	S/L	S/L	S/L	S/L	L/L	S/L	S/L	S/L	S/S	?/?	L/L	S/L	S/L	S/L	S/S	S/L	S/L	S/L	S/S	S/L	S/S	?/?	L/L	?/?	S/L	L/L	S/L	S/L	S/L	S/S	L/L	S/L	S/L	S/L	S/L	S/L	S/S	S/L	S/L	S/L	S/L	S/S
62	S/L	S/L	L/L	S/S	S/S	L/L	L/L	L/L	S/L	L/L	S/S	L/L	S/S	S/L	S/L	S/L	L/L	S/L	S/S	S/S	L/L	L/L	S/L	L/L	S/S	S/S	S/L	?/?	S/L	L/L	S/L	S/L	L/L	S/L	S/L	S/L	S/S	S/L	S/L	L/L	S/S	L/L	S/S	?/?	?/?	S/S	S/L	S/L	?/?
63	S/L	S/S	S/L	S/L	S/L	S/L	S/L	S/L	S/L	S/L	S/L	S/S	S/L	S/L	S/L	S/S	S/S	S/L	S/S	S/L	S/L	S/L	S/L	L/L	S/L	S/L	S/L	S/S	S/L	L/L	L/L	S/L	L/L	S/L	S/S	S/L	S/S	S/L	S/L	S/L	S/L	S/L	S/L	S/L	L/L	S/L	S/L	S/L	S/L
64	L/L	S/S	L/L	?/?	S/L	S/S	L/L	L/L	S/S	L/L	S/L	L/L	S/L	S/L	S/L	S/L	L/L	S/L	S/L	S/L	S/S	?/?	S/L	S/L	S/L	S/L	S/L	S/S	S/S	L/L	?/?	S/L	L/L	L/L	L/L	S/S	S/S	S/L	S/L	S/L	S/L	S/L	S/L	S/S	S/L	S/L	S/L	S/S	S/S
65	S/S	L/L	L/L	S/S	S/L	S/L	L/L	L/L	S/L	L/L	S/L	L/L	L/L	L/L	S/L	S/S	S/L	S/L	S/S	S/L	L/L	L/L	S/L	L/L	L/L	L/L	S/L	S/S	S/S	L/L	S/S	S/L	L/L	S/S	?/?	L/L	?/?	S/L	L/L	S/L	S/S	S/L	S/L	S/L	L/L	S/S	S/S	S/L	S/L
66	S/L	S/S	S/L	S/S	S/L	S/L	L/L	L/L	S/L	L/L	S/L	L/L	S/L	S/L	S/L	S/L	S/S	S/S	S/S	S/L	S/S	S/S	?/?	S/L	S/S	S/S	S/L	S/S	S/S	L/L	L/L	S/S	S/L	S/L	S/L	S/L	S/S	S/L	S/L	S/L	S/S	S/L	S/L	S/L	L/L	S/L	L/L	S/L	S/L
67	L/L	S/S	L/L	S/S	S/S	S/L	L/L	L/L	S/L	S/L	S/L	S/L	L/L	S/L	S/L	S/L	L/L	S/L	S/S	S/L	S/S	S/S	S/S	S/S	L/L	S/L	S/L	S/S	L/L	?/?	S/L	S/L	L/L	S/S	L/L	L/L	L/L	S/L	S/S	S/L	S/L	S/L	S/L	S/S	L/L	S/L	S/S	S/L	S/L
68	S/L	S/S	S/L	S/S	S/S	S/L	L/L	L/L	S/L	S/L	S/L	L/L	S/L	S/L	S/L	S/L	S/L	S/L	S/S	S/S	S/S	L/L	S/L	S/L	S/L	S/S	S/L	S/S	S/S	L/L	S/L	S/L	L/L	L/L	S/S	S/L	S/S	S/L	S/L	S/L	S/L	S/L	S/L	S/L	S/S	S/L	S/L	S/L	L/L
69	L/L	S/S	S/S	S/S	S/L	S/L	?/?	S/S	L/L	L/L	?/?	L/L	L/L	S/L	S/L	L/L	S/L	S/L	L/L	S/L	?/?	?/?	S/S	?/?	S/S	S/S	S/L	?/?	S/S	?/?	S/L	S/L	L/L	S/L	L/L	S/L	S/S	S/L	L/L	S/S	S/L	S/L	S/L	S/L	L/L	L/L	L/L	S/S	S/L
70	S/L	?/?	S/S	L/L	S/L	?/?	S/L	S/L	S/L	L/L	S/S	S/L	S/S	S/L	S/L	S/S	?/?	S/S	S/S	S/L	S/S	S/L	S/L	L/L	S/L	S/S	S/L	L/L	S/L	L/L	L/L	S/L	S/L	S/S	?/?	S/L	S/S	S/L	S/L	S/S	S/L	S/S	L/L	S/L	L/L	S/L	S/S	S/L	S/S
71	S/L	S/L	S/L	S/S	S/L	S/L	L/L	L/L	S/L	L/L	S/S	L/L	S/S	L/L	S/L	S/L	L/L	S/S	S/L	S/L	L/L	?/?	S/L	S/S	L/L	L/L	S/L	S/S	?/?	L/L	S/L	L/L	L/L	?/?	S/L	S/L	S/S	S/L	L/L	S/S	S/L	S/L	S/L	S/S	S/S	S/L	S/L	S/S	S/L
72	S/L	S/L	L/L	?/?	S/L	S/L	?/?	?/?	S/L	?/?	S/L	L/L	S/S	L/L	S/L	S/S	L/L	S/S	S/S	S/S	S/L	S/S	S/L	S/S	L/L	?/?	S/S	S/S	L/L	S/S	S/S	S/L	L/L	S/S	?/?	L/L	L/L	S/L	L/L	S/S	S/L	S/S	L/L	L/L	L/L	S/S	S/S	L/L	S/L
73	S/S	S/S	L/L	S/S	S/L	S/L	L/L	L/L	S/L	L/L	S/L	L/L	S/L	S/L	S/L	L/L	S/L	S/L	L/L	S/L	?/?	L/L	S/L	S/L	S/L	?/?	S/L	?/?	?/?	L/L	S/L	S/L	L/L	S/L	?/?	L/L	L/L	S/L	L/L	S/L	S/L	L/L	S/S	L/L	L/L	L/L	S/L	S/L	S/L
74	S/L	S/L	L/L	S/S	S/L	S/L	L/L	L/L	S/L	L/L	S/L	L/L	S/L	S/L	S/L	S/L	L/L	S/S	S/S	S/L	S/L	S/S	S/L	S/L	S/L	S/S	S/L	?/?	S/S	L/L	S/L	S/L	L/L	L/L	S/S	S/L	S/S	S/L	S/L	S/L	L/L	S/L	S/L	S/L	L/L	S/L	S/L	S/L	S/S
75	S/L	S/L	L/L	S/S	L/L	S/S	S/S	S/S	L/L	L/L	S/L	L/L	S/S	S/L	S/L	L/L	L/L	S/L	L/L	S/S	S/L	L/L	S/L	S/L	S/L	L/L	S/L	S/S	?/?	?/?	S/L	S/L	L/L	S/L	S/S	S/L	S/L	S/L	S/L	L/L	S/L	L/L	S/S	?/?	L/L	S/L	S/L	S/L	L/L
76	S/L	S/L	S/S	L/L	S/L	S/S	S/L	S/L	S/L	L/L	S/S	S/S	L/L	S/L	S/L	S/L	L/L	S/S	S/S	L/L	S/S	S/S	S/S	S/L	?/?	S/L	L/L	S/S	S/S	L/L	S/L	S/S	S/S	S/S	S/L	S/L	S/S	S/L	L/L	S/S	S/L	S/S	L/L	S/S	L/L	S/L	S/S	S/L	S/S
77	S/L	L/L	L/L	S/S	S/L	S/L	L/L	L/L	S/L	L/L	S/L	L/L	S/L	S/L	?/?	L/L	L/L	S/L	S/S	L/L	?/?	L/L	S/L	L/L	?/?	S/S	S/L	S/S	S/L	L/L	S/L	S/L	S/L	S/L	S/L	S/S	S/S	S/L	S/L	S/L	S/L	L/L	S/S	L/L	S/S	S/L	S/L	S/L	S/L
78	L/L	S/S	?/?	S/S	S/L	?/?	L/L	L/L	S/L	L/L	S/L	L/L	S/S	S/L	S/S	L/L	L/L	S/L	S/S	S/S	S/S	?/?	S/L	L/L	S/S	S/S	S/L	S/S	?/?	?/?	S/S	S/S	S/S	S/L	S/L	S/L	S/S	S/L	L/L	S/S	S/L	S/L	S/L	S/L	S/S	S/L	S/S	S/S	S/S
79	S/L	S/L	L/L	S/S	S/L	S/L	S/S	S/S	L/L	L/L	S/L	L/L	S/S	L/L	S/L	S/L	L/L	S/L	S/S	S/L	?/?	S/S	S/L	S/L	L/L	?/?	S/L	S/S	?/?	L/L	S/L	S/L	L/L	S/L	S/S	S/L	S/L	S/L	S/S	S/L	S/L	S/L	S/L	S/S	L/L	S/L	L/L	L/L	S/L
80	S/S	?/?	?/?	?/?	S/S	S/L	S/S	S/L	S/L	S/S	S/S	S/S	S/L	S/L	S/L	S/L	?/?	S/L	S/S	S/S	S/S	L/L	S/S	S/L	S/L	S/S	S/L	L/L	S/S	S/S	S/L	S/L	S/L	S/S	?/?	S/L	S/S	S/L	?/?	?/?	S/L	S/L	L/L	S/S	S/S	S/S	S/L	S/L	S/S
81	S/L	S/L	S/L	S/S	S/L	S/L	?/?	?/?	S/L	S/L	S/S	L/L	S/S	S/L	S/L	S/L	S/L	S/L	S/S	S/L	?/?	S/S	S/S	S/L	L/L	S/L	S/L	S/S	S/S	L/L	L/L	S/L	S/L	S/L	S/L	S/S	S/S	S/S	S/L	S/L	S/L	S/L	S/L	S/L	L/L	S/L	L/L	S/L	L/L
82	S/L	S/L	?/?	?/?	L/L	?/?	?/?	?/?	S/S	?/?	L/L	L/L	L/L	S/L	L/L	S/L	L/L	S/S	S/S	S/L	L/L	L/L	S/L	L/L	L/L	S/S	S/L	S/S	S/S	L/L	S/L	S/L	S/L	?/?	S/L	S/L	S/S	S/S	L/L	S/S	L/L	S/S	S/L	?/?	L/L	S/L	S/L	S/L	S/L
83	S/L	S/L	?/?	L/L	S/L	S/L	S/L	S/L	S/L	L/L	S/S	S/S	L/L	S/L	S/S	S/L	S/S	S/S	S/S	S/L	S/S	L/L	S/S	L/L	S/L	S/S	L/L	S/S	?/?	L/L	L/L	S/L	S/S	S/L	L/L	S/L	S/S	S/L	L/L	S/S	S/L	S/L	L/L	S/L	L/L	S/L	?/?	S/L	S/S
84	S/L	S/L	S/L	S/L	S/L	?/?	S/L	S/L	S/L	S/S	S/S	L/L	S/L	S/L	L/L	S/L	?/?	?/?	S/S	S/L	S/S	S/S	S/S	L/L	?/?	S/L	S/L	S/S	S/S	L/L	S/L	S/S	L/L	L/L	S/S	S/L	S/S	S/L	S/L	S/S	S/L	S/S	S/L	S/S	?/?	S/L	S/S	S/L	S/L
85	L/L	S/S	?/?	?/?	S/S	S/L	S/L	S/L	S/L	?/?	S/L	S/S	L/L	S/L	S/S	S/L	L/L	S/L	S/S	S/L	S/S	L/L	S/S	L/L	S/L	S/S	S/L	S/L	S/S	L/L	L/L	S/L	L/L	S/L	L/L	S/S	S/S	L/L	S/L	S/L	L/L	S/L	L/L	S/L	L/L	S/L	S/L	S/L	S/L
86	S/S	L/L	S/S	S/S	S/L	S/S	S/L	S/L	L/L	S/S	S/L	S/S	S/L	S/L	S/L	S/L	?/?	?/?	S/S	S/S	?/?	S/L	S/L	S/L	S/S	?/?	S/L	?/?	S/S	S/L	S/L	S/L	L/L	S/L	L/L	S/L	S/S	S/L	L/L	S/S	S/L	S/L	S/L	S/S	L/L	S/L	S/L	L/L	S/S
87	S/S	L/L	?/?	?/?	S/L	S/L	S/L	L/L	S/S	S/L	S/L	S/S	S/L	S/L	S/S	L/L	S/L	S/L	S/S	S/L	S/S	S/L	S/L	L/L	S/L	S/S	S/S	S/S	S/S	S/L	S/L	S/L	L/L	S/L	S/L	S/L	S/S	S/L	S/S	S/L	S/L	S/S	L/L	S/S	L/L	S/L	S/S	S/L	S/L
88	S/L	S/L	S/L	S/S	S/L	S/L	S/S	S/S	?/?	L/L	S/L	L/L	S/S	S/L	L/L	S/L	?/?	S/S	L/L	?/?	?/?	L/L	S/L	?/?	L/L	S/S	S/L	S/S	L/L	L/L	S/S	S/S	L/L	S/L	S/S	S/L	S/S	S/L	L/L	S/S	S/L	S/L	S/L	S/S	S/L	L/L	S/L	S/L	S/S
89	S/L	S/S	L/L	S/S	S/S	S/L	L/L	L/L	S/L	L/L	S/L	L/L	S/L	S/L	S/L	S/L	S/L	S/L	S/S	S/S	S/L	?/?	S/L	S/S	S/L	S/S	S/L	?/?	S/S	L/L	S/L	S/L	L/L	L/L	S/L	S/L	S/S	S/L	S/S	L/L	S/S	S/L	S/L	S/S	L/L	S/L	S/S	S/L	S/L
90	S/L	S/L	S/L	S/S	S/S	S/L	L/L	L/L	S/L	L/L	S/S	L/L	S/S	S/L	S/L	L/L	L/L	S/S	S/S	S/S	S/L	L/L	?/?	S/L	?/?	S/S	S/L	S/S	S/S	L/L	?/?	S/S	S/S	S/L	S/S	S/S	S/S	S/L	S/L	S/L	S/S	S/L	S/L	L/L	?/?	S/L	S/L	S/L	S/L
91	S/S	L/L	S/L	S/S	S/L	L/L	S/L	S/L	S/L	S/S	S/S	L/L	S/L	S/L	S/L	S/L	S/S	?/?	S/S	S/L	S/S	L/L	S/S	L/L	L/L	?/?	S/S	S/S	S/S	L/L	?/?	S/S	L/L	S/S	L/L	S/S	S/S	S/L	?/?	S/S	S/L	S/L	S/L	S/L	L/L	S/S	S/S	S/L	S/S
92	S/L	S/S	S/L	S/S	S/L	L/L	L/L	L/L	S/S	S/L	S/S	S/L	L/L	S/L	S/L	S/L	S/L	S/L	S/S	S/S	S/S	S/S	S/S	L/L	S/L	?/?	S/L	S/S	S/S	L/L	L/L	S/L	L/L	S/S	L/L	L/L	L/L	S/L	S/L	S/L	S/L	S/L	S/L	L/L	L/L	S/L	S/L	S/L	S/L
93	L/L	S/S	S/S	S/S	S/L	L/L	?/?	?/?	S/S	S/S	S/L	L/L	S/S	S/L	S/L	L/L	?/?	?/?	S/S	S/S	S/S	S/S	L/L	S/S	S/L	S/L	L/L	?/?	?/?	S/L	L/L	S/L	L/L	S/L	?/?	S/L	S/S	S/L	L/L	S/S	S/L	S/S	S/L	S/L	L/L	S/S	S/L	S/L	L/L
94	S/L	S/L	?/?	?/?	S/L	?/?	S/S	S/L	S/L	S/S	S/S	S/S	S/S	S/L	S/S	S/L	S/S	L/L	S/S	S/S	S/S	L/L	S/L	L/L	S/S	?/?	S/S	L/L	S/S	L/L	?/?	S/S	L/L	S/L	S/S	S/L	?/?	S/L	L/L	?/?	L/L	S/S	L/L	S/L	?/?	S/L	S/L	S/S	S/S
95	S/L	S/L	L/L	S/S	S/L	S/L	L/L	L/L	S/L	S/S	S/L	L/L	L/L	S/S	S/L	L/L	S/L	S/L	S/S	S/S	S/L	S/S	S/L	?/?	S/S	L/L	S/L	S/S	S/S	?/?	S/L	S/S	L/L	L/L	S/L	S/L	S/S	S/L	S/S	S/L	S/L	S/L	S/L	S/L	L/L	S/L	L/L	S/L	S/L
96	S/L	S/L	S/L	S/S	L/L	S/L	?/?	L/L	S/L	?/?	S/L	L/L	L/L	S/S	S/L	S/L	S/S	S/S	S/S	S/L	S/S	?/?	S/L	L/L	S/S	S/S	S/L	S/S	?/?	L/L	?/?	S/S	L/L	L/L	S/L	S/S	S/S	S/L	S/S	S/L	L/L	S/L	S/L	S/L	S/L	S/S	S/S	S/L	S/L
97	S/L	S/L	S/L	S/L	S/L	S/S	S/L	S/L	S/L	L/L	S/L	S/S	L/L	S/S	S/L	S/L	L/L	S/L	S/S	S/L	S/L	S/L	S/L	L/L	S/L	S/L	S/L	S/S	?/?	S/S	S/L	S/S	L/L	S/L	L/L	S/L	S/S	S/L	S/L	S/L	L/L	S/S	L/L	S/S	L/L	S/S	S/S	S/L	S/L
98	S/L	S/L	S/S	S/S	S/L	S/S	L/L	L/L	S/L	L/L	S/L	L/L	S/S	S/L	S/L	S/L	S/L	S/S	S/S	S/S	S/S	S/S	S/L	L/L	S/L	S/S	S/L	S/S	S/S	L/L	L/L	S/L	L/L	L/L	S/L	S/S	?/?	S/L	S/L	S/S	S/L	S/L	S/L	S/L	L/L	S/L	S/S	S/L	S/L
99	S/L	S/L	S/L	S/S	S/L	?/?	L/L	L/L	S/S	L/L	S/L	L/L	S/L	S/L	S/L	L/L	S/L	S/L	L/L	S/L	L/L	L/L	S/L	L/L	S/S	S/L	S/L	S/S	?/?	L/L	L/L	S/L	L/L	S/L	?/?	S/L	S/S	S/L	S/L	S/L	S/L	L/L	S/S	L/L	L/L	S/L	S/S	S/S	?/?
100	S/L	S/S	S/L	S/S	S/L	L/L	S/S	S/S	L/L	L/L	S/L	L/L	S/S	S/L	S/L	S/L	S/L	S/L	L/L	S/S	S/S	L/L	?/?	S/L	S/L	S/S	S/L	S/S	S/S	L/L	S/L	S/L	L/L	S/L	S/L	S/L	S/L	L/L	S/S	S/L	L/L	L/L	S/S	?/?	L/L	L/L	L/L	S/L	S/L
101	S/L	S/S	S/S	S/S	S/L	S/L	L/L	L/L	S/L	S/L	S/L	L/L	L/L	S/L	S/L	S/L	S/S	S/S	S/S	S/L	L/L	S/S	S/L	L/L	S/L	S/S	S/L	S/S	S/S	?/?	S/L	S/S	L/L	S/L	S/L	S/L	S/S	S/L	L/L	S/S	S/L	L/L	S/S	?/?	L/L	S/S	S/L	S/L	S/L
102	L/L	S/S	S/S	S/S	S/L	L/L	L/L	?/?	S/L	S/L	S/S	L/L	L/L	S/S	S/L	L/L	S/L	S/S	S/S	S/L	S/L	L/L	S/L	S/S	?/?	S/L	S/L	S/S	S/S	S/S	S/L	S/L	S/L	S/L	S/S	S/L	S/S	S/L	S/L	S/L	L/L	S/L	S/L	S/L	L/L	S/L	S/L	S/L	S/L
103	S/L	S/L	S/L	S/S	S/L	S/S	S/L	L/L	S/L	S/L	L/L	L/L	S/S	S/L	S/S	S/L	S/S	S/L	S/S	S/L	S/S	S/L	S/S	?/?	S/S	S/S	S/S	L/L	S/L	L/L	S/L	S/S	L/L	S/L	S/S	S/S	S/S	S/L	S/S	S/S	S/L	S/L	S/L	S/S	S/L	S/L	?/?	S/L	S/S
104	S/L	L/L	L/L	S/S	L/L	L/L	L/L	L/L	S/L	L/L	S/S	L/L	S/L	S/L	S/L	S/L	L/L	S/L	S/S	S/L	?/?	S/S	S/S	S/L	S/L	S/S	S/L	?/?	L/L	?/?	S/S	S/L	L/L	L/L	S/L	S/L	S/S	S/L	S/S	L/L	S/L	S/L	S/L	S/S	L/L	S/L	S/L	L/L	L/L
105	S/L	L/L	S/L	S/S	S/L	S/L	L/L	L/L	S/S	S/L	S/L	L/L	S/S	S/L	S/L	S/L	S/L	S/L	S/S	S/L	S/S	S/S	S/L	S/L	S/L	L/L	S/L	?/?	S/S	L/L	S/L	S/L	L/L	S/S	?/?	L/L	?/?	S/L	S/S	S/L	L/L	S/L	S/L	S/L	L/L	S/S	S/S	S/L	S/L
106	S/L	S/L	L/L	?/?	S/S	S/S	?/?	?/?	S/S	L/L	S/S	L/L	S/L	S/L	S/S	S/L	S/S	S/S	S/S	S/L	S/L	?/?	S/L	L/L	L/L	S/S	S/L	?/?	?/?	?/?	L/L	S/L	L/L	S/L	S/L	S/L	S/S	L/L	L/L	L/L	S/L	S/L	S/L	S/S	L/L	S/L	S/L	S/L	S/L
107	S/L	S/L	S/L	S/S	S/S	S/S	L/L	L/L	S/L	S/L	S/S	L/L	?/?	S/S	S/L	L/L	S/L	S/S	S/S	S/L	S/S	?/?	S/L	S/L	?/?	L/L	S/L	S/S	S/S	?/?	S/L	S/S	S/L	S/L	S/L	S/L	S/S	S/L	S/L	S/L	S/L	S/L	S/L	S/L	?/?	S/L	S/L	S/L	S/L
108	L/L	S/S	S/S	S/L	S/L	S/S	S/L	S/L	S/L	S/S	S/L	S/S	S/S	S/L	S/L	S/L	L/L	?/?	S/L	S/L	S/L	S/L	S/S	L/L	S/L	S/S	S/L	?/?	S/S	?/?	L/L	S/L	L/L	S/L	S/S	S/L	S/S	S/L	S/L	S/S	S/L	S/L	S/L	S/S	L/L	S/L	S/L	S/L	L/L
109	S/L	S/L	L/L	S/S	S/L	S/L	L/L	L/L	S/L	L/L	S/L	L/L	S/L	S/L	S/L	S/L	L/L	S/S	S/S	S/L	S/S	S/S	S/L	L/L	S/L	S/L	S/L	S/S	S/S	L/L	S/L	S/L	L/L	S/L	L/L	S/L	S/S	S/L	S/L	S/L	S/L	S/L	S/L	S/L	L/L	S/S	S/L	S/L	S/S
110	S/L	S/L	?/?	?/?	S/L	S/L	L/L	L/L	S/L	L/L	S/L	L/L	S/S	S/L	S/L	S/L	S/L	S/L	S/S	S/L	S/S	S/L	S/L	S/L	S/L	S/S	S/L	?/?	S/S	S/L	S/L	S/L	L/L	L/L	S/L	S/L	S/S	S/L	L/L	S/S	S/L	S/L	S/L	S/S	L/L	S/S	L/L	S/L	S/L
111	L/L	S/S	L/L	S/S	S/L	S/L	?/?	L/L	S/L	L/L	S/L	L/L	S/L	S/L	S/L	S/L	S/L	S/L	S/S	S/L	L/L	S/S	S/S	S/S	S/L	S/L	S/L	?/?	S/S	L/L	S/L	S/S	L/L	S/L	S/S	S/L	S/S	S/L	S/L	S/L	S/S	L/L	S/S	L/L	L/L	S/L	?/?	S/L	S/L
112	S/L	S/L	?/?	L/L	S/L	S/L	L/L	L/L	S/S	S/L	S/S	L/L	L/L	S/L	S/L	L/L	L/L	S/L	S/S	S/L	L/L	S/S	S/L	S/L	?/?	S/L	S/L	S/S	S/S	L/L	L/L	S/L	L/L	S/L	S/S	S/L	S/S	S/L	S/L	S/L	L/L	L/L	S/S	L/L	S/L	S/L	L/L	S/L	S/L
113	S/L	S/S	L/L	S/S	S/L	S/L	S/L	S/L	S/L	S/L	S/L	L/L	S/L	S/L	L/L	S/L	?/?	L/L	S/S	S/L	S/S	L/L	S/L	S/L	S/L	S/L	S/L	S/S	S/L	L/L	S/S	S/L	L/L	S/L	S/S	S/L	S/S	S/L	S/S	S/L	L/L	S/L	S/L	S/S	S/S	S/L	S/S	S/L	S/S
114	L/L	S/S	L/L	S/S	S/L	L/L	L/L	L/L	S/L	L/L	S/L	L/L	S/L	S/L	L/L	S/L	L/L	S/L	S/S	S/L	?/?	?/?	L/L	S/L	?/?	?/?	S/L	S/S	L/L	L/L	L/L	S/S	L/L	L/L	S/S	S/L	S/S	S/S	L/L	S/S	L/L	S/L	S/L	S/S	L/L	S/L	S/L	S/L	L/L
115	S/L	S/L	L/L	S/S	S/L	?/?	L/L	L/L	S/S	L/L	S/S	L/L	S/L	S/L	S/L	S/S	S/S	L/L	S/S	S/S	?/?	L/L	S/L	S/L	S/L	S/S	S/L	S/S	S/S	?/?	L/L	S/L	S/L	L/L	S/L	S/L	?/?	S/L	S/L	S/L	S/L	S/L	S/L	S/L	?/?	S/S	S/L	S/L	S/L
116	S/S	L/L	S/L	S/S	S/L	S/L	S/S	S/S	L/L	S/S	L/L	L/L	S/L	S/L	S/L	S/L	S/S	S/L	S/S	S/S	S/S	S/S	S/S	L/L	S/L	S/L	S/S	?/?	L/L	L/L	L/L	S/L	L/L	S/S	?/?	L/L	S/S	S/S	S/L	S/L	S/L	S/L	L/L	S/S	?/?	S/L	S/S	S/L	S/L
117	S/L	S/L	L/L	?/?	S/L	S/L	S/S	S/S	L/L	L/L	S/S	L/L	L/L	S/S	S/L	L/L	L/L	S/L	L/L	S/S	L/L	S/S	S/L	L/L	S/L	L/L	S/L	?/?	S/S	L/L	L/L	S/L	S/L	S/L	S/L	S/L	S/S	S/S	L/L	L/L	S/L	S/L	S/L	S/L	L/L	S/L	S/S	S/L	S/S
118	S/L	S/L	S/S	S/S	S/L	L/L	L/L	L/L	S/L	S/S	S/S	L/L	S/S	S/L	S/L	S/L	S/S	S/L	S/S	S/S	S/L	L/L	L/L	L/L	L/L	S/S	S/S	S/S	S/L	?/?	?/?	S/S	L/L	L/L	S/L	S/L	S/S	S/L	?/?	S/S	S/L	S/L	S/L	?/?	L/L	S/S	S/L	S/L	L/L
119	S/L	S/S	?/?	?/?	S/L	S/L	S/L	S/L	S/L	L/L	S/L	S/L	S/S	S/L	S/L	S/L	L/L	L/L	S/S	S/L	S/S	L/L	S/L	S/L	S/L	S/L	S/L	S/L	S/L	L/L	S/S	S/L	L/L	S/L	S/L	S/L	S/S	S/L	S/S	S/L	L/L	S/L	S/L	S/L	L/L	S/L	?/?	S/L	L/L
120	S/L	S/L	S/S	L/L	S/L	?/?	S/S	S/S	L/L	S/S	S/S	L/L	L/L	S/S	S/L	S/L	?/?	S/S	L/L	S/L	S/S	S/S	S/S	L/L	S/L	S/S	S/L	S/L	S/S	?/?	?/?	L/L	S/S	S/S	?/?	S/S	S/S	L/L	S/L	S/L	S/L	S/L	S/L	S/L	S/L	S/L	L/L	S/L	S/L
121	S/L	S/L	?/?	?/?	S/S	S/L	L/L	L/L	S/L	L/L	L/L	L/L	L/L	S/L	S/S	L/L	L/L	S/L	S/S	S/L	S/L	S/S	S/L	S/L	S/S	S/L	S/L	S/S	S/S	L/L	S/S	S/L	L/L	S/L	S/S	S/L	?/?	S/L	S/L	S/L	S/L	S/L	S/L	L/L	L/L	S/L	S/S	S/L	S/L
122	S/L	?/?	?/?	S/S	L/L	S/L	S/S	S/S	L/L	L/L	L/L	L/L	S/L	S/L	S/L	L/L	S/L	S/L	L/L	S/L	?/?	S/S	S/L	S/L	S/S	S/L	S/L	S/S	?/?	L/L	L/L	S/L	L/L	S/L	S/L	S/L	S/L	S/L	L/L	S/L	L/L	L/L	S/S	L/L	L/L	L/L	L/L	S/L	S/L
123	S/L	S/S	S/S	S/S	S/L	L/L	L/L	L/L	S/S	L/L	S/S	L/L	S/L	S/L	S/L	S/L	S/L	S/S	S/S	S/L	S/S	?/?	S/L	S/L	L/L	?/?	L/L	?/?	L/L	L/L	L/L	S/S	S/L	S/S	?/?	L/L	L/L	S/L	S/S	S/S	S/L	S/L	S/L	S/S	?/?	S/L	?/?	S/L	L/L
124	S/L	S/S	L/L	S/S	S/L	L/L	S/S	S/S	L/L	S/L	S/L	L/L	S/L	S/L	S/L	L/L	S/L	S/S	S/S	S/L	?/?	S/L	S/L	S/L	L/L	?/?	S/S	?/?	S/S	L/L	S/S	L/L	L/L	S/S	?/?	L/L	L/L	S/L	S/L	S/L	S/L	L/L	S/S	?/?	S/L	L/L	S/L	S/L	S/L
125	S/L	S/L	S/L	S/L	S/L	S/S	S/S	S/L	S/L	S/L	S/S	S/S	S/S	S/L	S/L	S/L	?/?	L/L	S/S	S/S	S/S	S/L	S/L	L/L	S/S	S/S	S/L	L/L	S/L	S/S	S/S	S/L	L/L	S/S	S/L	S/L	S/S	S/L	?/?	S/S	S/L	S/L	S/L	?/?	?/?	S/S	S/L	S/L	L/L
126	S/L	L/L	L/L	S/S	S/L	S/S	L/L	?/?	L/L	S/L	S/S	L/L	?/?	L/L	S/L	S/L	?/?	S/L	S/S	S/S	S/L	L/L	L/L	S/L	L/L	?/?	S/L	S/S	S/S	L/L	?/?	S/L	L/L	S/L	S/L	S/L	S/S	S/L	S/L	S/L	L/L	S/S	L/L	?/?	L/L	S/L	S/L	S/L	L/L
127	L/L	S/S	L/L	S/S	S/L	?/?	S/L	S/L	S/S	L/L	S/L	S/S	L/L	S/L	S/S	S/L	S/S	L/L	S/L	S/L	?/?	?/?	S/L	S/L	S/S	S/S	S/L	S/L	S/S	?/?	L/L	S/L	L/L	S/L	S/L	S/L	?/?	L/L	S/L	S/L	S/L	S/S	S/L	S/S	L/L	S/L	S/L	S/L	S/S
128	S/L	S/S	L/L	?/?	S/L	L/L	L/L	L/L	S/S	L/L	S/S	L/L	S/S	S/L	S/S	S/L	L/L	S/L	S/S	S/L	S/S	L/L	S/L	S/L	S/L	L/L	S/L	?/?	S/L	L/L	L/L	L/L	L/L	L/L	S/L	S/L	S/S	S/L	S/L	S/L	S/L	S/L	S/S	S/S	L/L	S/L	L/L	S/L	L/L
129	S/L	S/L	L/L	S/S	S/L	S/L	L/L	L/L	S/L	L/L	S/L	L/L	L/L	S/L	S/L	S/L	S/L	S/L	S/S	S/L	S/L	S/L	S/S	S/L	L/L	S/S	S/L	S/S	?/?	?/?	?/?	S/L	S/S	L/L	S/L	S/L	S/S	S/L	S/L	S/L	L/L	S/L	S/L	S/L	L/L	S/S	S/L	L/L	S/L
130	S/L	S/L	L/L	S/S	S/L	S/L	L/L	S/S	S/L	L/L	S/S	L/L	S/S	S/L	S/L	S/L	L/L	S/L	S/S	S/L	S/S	?/?	S/L	?/?	S/L	S/S	S/L	S/S	L/L	S/L	L/L	S/L	L/L	S/L	S/L	S/L	S/S	S/L	S/S	S/L	S/L	S/L	S/L	S/S	S/L	S/L	S/L	S/L	L/L
131	S/S	S/S	S/S	S/S	L/L	S/S	S/S	?/?	S/L	L/L	L/L	S/S	S/L	S/S	S/S	S/S	S/L	S/L	S/S	L/L	S/S	S/S	S/S	L/L	S/S	S/S	L/L	?/?	S/L	L/L	L/L	S/L	L/L	S/S	?/?	L/L	S/L	S/S	S/S	S/S	L/L	L/L	S/S	L/L	S/S	L/L	S/S	S/S	L/L
132	S/L	S/S	?/?	?/?	S/L	S/L	L/L	L/L	S/L	L/L	S/L	L/L	S/S	S/L	S/L	S/L	L/L	S/L	S/S	S/L	S/S	L/L	S/L	L/L	S/L	S/S	S/L	S/S	S/S	L/L	S/L	S/L	S/L	L/L	S/L	S/L	S/S	S/L	S/L	S/L	S/L	S/L	S/L	S/L	L/L	S/L	S/L	S/L	S/S
133	L/L	S/S	L/L	?/?	S/L	S/S	S/S	S/S	?/?	S/S	S/L	S/S	?/?	S/S	?/?	S/S	L/L	?/?	S/S	L/L	S/L	S/L	S/L	S/L	?/?	S/S	S/L	?/?	S/S	L/L	L/L	S/S	L/L	S/L	S/S	S/L	S/S	S/L	L/L	S/S	L/L	S/S	S/L	S/S	L/L	S/S	?/?	L/L	S/S
134	S/L	S/S	S/L	S/S	S/S	S/L	L/L	L/L	S/S	L/L	S/L	L/L	L/L	S/L	S/L	L/L	L/L	S/L	S/S	S/L	?/?	L/L	S/L	S/L	S/L	?/?	S/L	S/S	?/?	L/L	S/S	S/S	L/L	S/L	S/L	S/S	?/?	S/L	S/L	S/L	L/L	L/L	S/S	L/L	L/L	L/L	S/S	S/L	S/S
135	S/L	S/S	L/L	S/S	L/L	S/S	?/?	?/?	S/L	S/L	S/L	L/L	S/S	S/L	S/L	S/L	S/L	S/L	S/S	S/L	L/L	L/L	?/?	L/L	L/L	S/L	S/S	S/S	L/L	L/L	S/S	S/L	L/L	S/L	S/L	S/L	S/S	S/L	S/L	S/L	S/S	L/L	S/S	?/?	L/L	S/L	S/L	S/L	S/L
136	L/L	?/?	?/?	S/L	S/L	S/L	L/L	L/L	S/L	L/L	S/L	L/L	S/S	S/L	L/L	S/L	L/L	S/L	S/S	S/L	S/L	S/S	S/L	L/L	L/L	S/S	S/L	S/S	S/L	L/L	L/L	S/L	L/L	L/L	S/L	S/L	?/?	S/S	S/L	S/L	S/L	S/L	S/L	S/S	L/L	S/L	S/L	S/L	S/L
137	S/L	?/?	?/?	S/S	L/L	?/?	S/L	S/S	S/L	L/L	S/L	S/S	?/?	L/L	S/L	S/L	?/?	S/L	S/S	L/L	S/S	S/S	S/L	S/L	S/L	S/S	?/?	S/S	S/L	L/L	L/L	S/S	L/L	S/S	?/?	S/S	S/S	S/L	S/L	S/S	L/L	S/L	L/L	S/S	L/L	S/S	S/S	S/L	S/L
138	L/L	S/S	S/L	L/L	S/L	S/L	S/L	L/L	S/L	S/L	S/L	L/L	?/?	S/L	S/S	S/L	S/L	S/L	S/S	S/L	S/L	S/L	S/L	S/L	S/S	S/S	S/L	S/S	L/L	L/L	S/L	S/L	L/L	S/L	S/S	S/L	S/S	S/L	S/L	S/S	S/L	S/L	S/L	S/S	L/L	S/L	S/S	S/L	S/S
139	S/L	S/S	?/?	S/S	S/L	S/S	S/L	S/L	S/L	?/?	S/S	S/L	L/L	S/S	S/L	S/L	?/?	?/?	S/S	S/L	S/S	L/L	S/L	L/L	S/S	S/S	S/L	S/L	S/S	L/L	?/?	S/S	L/L	S/L	S/L	S/L	S/S	S/L	S/L	S/L	S/L	S/L	S/L	S/S	L/L	S/S	L/L	S/L	S/L
140	S/L	S/S	S/L	S/S	S/L	S/L	L/L	L/L	S/L	L/L	S/L	L/L	S/L	S/L	S/L	S/L	S/L	S/L	S/S	S/L	S/L	L/L	S/L	S/L	S/L	S/L	S/L	S/S	S/S	L/L	S/S	S/L	S/L	S/L	S/L	S/L	S/S	S/L	S/L	S/L	S/L	S/L	S/L	S/L	S/L	S/L	S/L	S/L	S/L
141	S/L	S/L	S/L	S/S	S/L	?/?	L/L	L/L	S/S	S/L	S/S	L/L	S/L	S/L	S/L	S/L	?/?	S/L	S/S	S/L	S/L	L/L	S/S	S/L	S/L	S/L	S/L	S/S	S/S	L/L	S/S	S/L	L/L	L/L	S/L	S/L	S/S	S/L	S/L	S/L	L/L	S/L	S/L	S/L	L/L	S/L	S/S	S/L	S/L
142	S/L	?/?	S/S	S/S	S/L	S/L	L/L	L/L	S/L	S/L	S/L	L/L	S/L	S/L	S/L	S/L	S/L	S/L	S/S	S/L	S/L	L/L	L/L	S/L	S/L	S/L	L/L	S/S	S/S	L/L	S/L	L/L	S/S	L/L	S/S	S/L	S/S	S/L	S/S	S/L	L/L	S/L	S/L	S/L	L/L	S/S	S/L	S/L	S/S
143	S/L	S/S	L/L	S/S	S/L	S/S	S/S	S/S	L/L	S/S	S/L	L/L	S/S	L/L	S/L	S/L	L/L	?/?	S/S	S/S	?/?	?/?	L/L	?/?	S/L	?/?	S/L	S/S	S/S	S/S	S/S	S/S	L/L	S/L	S/L	S/L	L/L	S/L	L/L	S/S	L/L	L/L	S/L	?/?	?/?	S/L	L/L	S/L	?/?
144	S/L	L/L	?/?	?/?	S/L	S/S	L/L	L/L	S/L	L/L	S/S	L/L	S/S	S/L	S/L	S/L	L/L	S/L	S/S	S/S	S/S	L/L	S/L	L/L	S/L	S/S	S/L	S/S	?/?	?/?	S/L	S/S	L/L	S/S	?/?	?/?	S/S	S/L	L/L	S/S	L/L	S/L	S/L	S/L	?/?	S/L	?/?	?/?	S/L
145	S/L	S/L	S/L	S/S	S/L	S/L	L/L	L/L	S/L	S/S	S/S	L/L	S/S	S/L	S/L	S/L	?/?	?/?	S/L	L/L	S/S	L/L	S/L	S/L	L/L	S/S	S/L	S/S	S/S	L/L	?/?	S/L	L/L	S/L	S/S	S/L	S/S	S/L	S/L	S/L	S/L	S/L	S/L	S/L	L/L	S/L	S/L	S/L	S/L
146	S/L	S/L	S/S	S/S	S/L	S/L	L/L	?/?	S/L	S/S	S/S	L/L	S/L	S/L	S/L	S/L	?/?	S/S	S/S	S/L	?/?	?/?	S/L	L/L	L/L	S/L	S/L	S/S	S/S	S/L	S/L	S/L	S/L	S/L	S/S	S/S	S/S	S/L	L/L	S/S	S/L	S/L	S/L	S/S	L/L	S/L	S/S	S/L	S/L
147	S/L	S/L	L/L	S/S	S/L	S/L	L/L	L/L	S/L	S/S	S/L	L/L	S/S	S/L	S/L	S/L	S/L	S/S	S/S	S/L	S/L	S/S	L/L	L/L	L/L	S/S	S/L	S/S	?/?	?/?	L/L	S/L	L/L	S/S	?/?	L/L	?/?	S/L	S/S	?/?	S/L	S/L	S/L	S/S	L/L	S/L	?/?	S/L	S/L
148	L/L	S/S	?/?	S/S	S/L	S/L	S/L	S/L	S/L	S/L	S/L	L/L	S/L	S/L	S/L	S/S	?/?	L/L	S/L	S/L	S/L	S/S	S/L	S/L	S/L	S/S	S/L	S/S	?/?	L/L	?/?	S/L	L/L	S/L	S/L	S/L	S/S	L/L	S/L	S/L	S/L	S/L	S/L	S/S	S/L	S/L	S/L	S/L	S/S
149	S/L	S/L	L/L	S/S	S/S	L/L	L/L	L/L	S/L	L/L	S/S	L/L	S/S	S/L	S/L	S/L	L/L	S/L	S/S	S/S	L/L	L/L	S/L	L/L	S/S	S/S	S/L	?/?	S/L	L/L	S/L	S/L	L/L	S/L	S/L	S/L	S/S	S/L	S/L	L/L	S/S	L/L	S/S	?/?	?/?	S/S	S/L	S/L	?/?
150	S/L	S/S	S/L	S/L	S/L	S/L	S/L	S/L	S/L	S/L	S/L	S/S	S/L	S/L	S/L	S/S	S/S	S/L	S/S	S/L	S/L	S/L	S/L	L/L	S/L	S/L	S/L	S/S	S/L	L/L	L/L	S/L	L/L	S/L	S/S	S/L	S/S	S/L	S/L	S/L	S/L	S/L	S/L	S/L	L/L	S/L	S/L	S/L	S/L
151	L/L	S/S	L/L	?/?	S/L	S/S	L/L	L/L	S/S	L/L	S/L	L/L	S/L	S/L	S/L	S/L	L/L	S/L	S/L	S/L	S/S	?/?	S/L	S/L	S/L	S/L	S/L	S/S	S/S	L/L	?/?	S/L	L/L	L/L	L/L	S/S	S/S	S/L	S/L	S/L	S/L	S/L	S/L	S/S	S/L	S/L	S/L	S/S	S/S
152	S/S	L/L	L/L	S/S	S/L	S/L	L/L	L/L	S/L	L/L	S/L	L/L	L/L	L/L	S/L	S/S	S/L	S/L	S/S	S/L	L/L	L/L	S/L	L/L	L/L	L/L	S/L	S/S	S/S	L/L	S/S	S/L	L/L	S/S	?/?	L/L	?/?	S/L	L/L	S/L	S/S	S/L	S/L	S/L	L/L	S/S	S/S	S/L	S/L
153	S/L	S/S	S/L	S/S	S/L	S/L	L/L	L/L	S/L	L/L	S/L	L/L	S/L	S/L	S/L	S/L	S/S	S/S	S/S	S/L	S/S	S/S	?/?	S/L	S/S	S/S	S/L	S/S	S/S	L/L	L/L	S/S	S/L	S/L	S/L	S/L	S/S	S/L	S/L	S/L	S/S	S/L	S/L	S/L	L/L	S/L	L/L	S/L	S/L
154	L/L	S/S	L/L	S/S	S/S	S/L	L/L	L/L	S/L	S/L	S/L	S/L	L/L	S/L	S/L	S/L	L/L	S/L	S/S	S/L	S/S	S/S	S/S	S/S	L/L	S/L	S/L	S/S	L/L	?/?	S/L	S/L	L/L	S/S	L/L	L/L	L/L	S/L	S/S	S/L	S/L	S/L	S/L	S/S	L/L	S/L	S/S	S/L	S/L
155	S/L	S/S	S/L	S/S	S/S	S/L	L/L	L/L	S/L	S/L	S/L	L/L	S/L	S/L	S/L	S/L	S/L	S/L	S/S	S/S	S/S	L/L	S/L	S/L	S/L	S/S	S/L	S/S	S/S	L/L	S/L	S/L	L/L	L/L	S/S	S/L	S/S	S/L	S/L	S/L	S/L	S/L	S/L	S/L	S/S	S/L	S/L	S/L	L/L
156	L/L	S/S	S/S	S/S	S/L	S/L	?/?	S/S	L/L	L/L	?/?	L/L	L/L	S/L	S/L	L/L	S/L	S/L	L/L	S/L	?/?	?/?	S/S	?/?	S/S	S/S	S/L	?/?	S/S	?/?	S/L	S/L	L/L	S/L	L/L	S/L	S/S	S/L	L/L	S/S	S/L	S/L	S/L	S/L	L/L	L/L	L/L	S/S	S/L
157	S/L	?/?	S/S	L/L	S/L	?/?	S/L	S/L	S/L	L/L	S/S	S/L	S/S	S/L	S/L	S/S	?/?	S/S	S/S	S/L	S/S	S/L	S/L	L/L	S/L	S/S	S/L	L/L	S/L	L/L	L/L	S/L	S/L	S/S	?/?	S/L	S/S	S/L	S/L	S/S	S/L	S/S	L/L	S/L	L/L	S/L	S/S	S/L	S/S
158	S/L	S/L	S/L	S/S	S/L	S/L	L/L	L/L	S/L	L/L	S/S	L/L	S/S	L/L	S/L	S/L	L/L	S/S	S/L	S/L	L/L	?/?	S/L	S/S	L/L	L/L	S/L	S/S	?/?	L/L	S/L	L/L	L/L	?/?	S/L	S/L	S/S	S/L	L/L	S/S	S/L	S/L	S/L	S/S	S/S	S/L	S/L	S/S	S/L
159	S/L	S/L	L/L	?/?	S/L	S/L	?/?	?/?	S/L	?/?	S/L	L/L	S/S	L/L	S/L	S/S	L/L	S/S	S/S	S/S	S/L	S/S	S/L	S/S	L/L	?/?	S/S	S/S	L/L	S/S	S/S	S/L	L/L	S/S	?/?	L/L	L/L	S/L	L/L	S/S	S/L	S/S	L/L	L/L	L/L	S/S	S/S	L/L	S/L
160	S/S	S/S	L/L	S/S	S/L	S/L	L/L	L/L	S/L	L/L	S/L	L/L	S/L	S/L	S/L	L/L	S/L	S/L	L/L	S/L	?/?	L/L	S/L	S/L	S/L	?/?	S/L	?/?	?/?	L/L	S/L	S/L	L/L	S/L	?/?	L/L	L/L	S/L	L/L	S/L	S/L	L/L	S/S	L/L	L/L	L/L	S/L	S/L	S/L
161	S/L	S/L	L/L	S/S	S/L	S/L	L/L	L/L	S/L	L/L	S/L	L/L	S/L	S/L	S/L	S/L	L/L	S/S	S/S	S/L	S/L	S/S	S/L	S/L	S/L	S/S	S/L	?/?	S/S	L/L	S/L	S/L	L/L	L/L	S/S	S/L	S/S	S/L	S/L	S/L	L/L	S/L	S/L	S/L	L/L	S/L	S/L	S/L	S/S
162	S/L	S/L	L/L	S/S	L/L	S/S	S/S	S/S	L/L	L/L	S/L	L/L	S/S	S/L	S/L	L/L	L/L	S/L	L/L	S/S	S/L	L/L	S/L	S/L	S/L	L/L	S/L	S/S	?/?	?/?	S/L	S/L	L/L	S/L	S/S	S/L	S/L	S/L	S/L	L/L	S/L	L/L	S/S	?/?	L/L	S/L	S/L	S/L	L/L
163	S/L	S/L	S/S	L/L	S/L	S/S	S/L	S/L	S/L	L/L	S/S	S/S	L/L	S/L	S/L	S/L	L/L	S/S	S/S	L/L	S/S	S/S	S/S	S/L	?/?	S/L	L/L	S/S	S/S	L/L	S/L	S/S	S/S	S/S	S/L	S/L	S/S	S/L	L/L	S/S	S/L	S/S	L/L	S/S	L/L	S/L	S/S	S/L	S/S
164	S/L	L/L	L/L	S/S	S/L	S/L	L/L	L/L	S/L	L/L	S/L	L/L	S/L	S/L	?/?	L/L	L/L	S/L	S/S	L/L	?/?	L/L	S/L	L/L	?/?	S/S	S/L	S/S	S/L	L/L	S/L	S/L	S/L	S/L	S/L	S/S	S/S	S/L	S/L	S/L	S/L	L/L	S/S	L/L	S/S	S/L	S/L	S/L	S/L
165	L/L	S/S	?/?	S/S	S/L	?/?	L/L	L/L	S/L	L/L	S/L	L/L	S/S	S/L	S/S	L/L	L/L	S/L	S/S	S/S	S/S	?/?	S/L	L/L	S/S	S/S	S/L	S/S	?/?	?/?	S/S	S/S	S/S	S/L	S/L	S/L	S/S	S/L	L/L	S/S	S/L	S/L	S/L	S/L	S/S	S/L	S/S	S/S	S/S
166	S/L	S/L	L/L	S/S	S/L	S/L	S/S	S/S	L/L	L/L	S/L	L/L	S/S	L/L	S/L	S/L	L/L	S/L	S/S	S/L	?/?	S/S	S/L	S/L	L/L	?/?	S/L	S/S	?/?	L/L	S/L	S/L	L/L	S/L	S/S	S/L	S/L	S/L	S/S	S/L	S/L	S/L	S/L	S/S	L/L	S/L	L/L	L/L	S/L
167	S/S	?/?	?/?	?/?	S/S	S/L	S/S	S/L	S/L	S/S	S/S	S/S	S/L	S/L	S/L	S/L	?/?	S/L	S/S	S/S	S/S	L/L	S/S	S/L	S/L	S/S	S/L	L/L	S/S	S/S	S/L	S/L	S/L	S/S	?/?	S/L	S/S	S/L	?/?	?/?	S/L	S/L	L/L	S/S	S/S	S/S	S/L	S/L	S/S
168	S/L	S/L	S/L	S/S	S/L	S/L	?/?	?/?	S/L	S/L	S/S	L/L	S/S	S/L	S/L	S/L	S/L	S/L	S/S	S/L	?/?	S/S	S/S	S/L	L/L	S/L	S/L	S/S	S/S	L/L	L/L	S/L	S/L	S/L	S/L	S/S	S/S	S/S	S/L	S/L	S/L	S/L	S/L	S/L	L/L	S/L	L/L	S/L	L/L
169	S/L	S/L	?/?	?/?	L/L	?/?	?/?	?/?	S/S	?/?	L/L	L/L	L/L	S/L	L/L	S/L	L/L	S/S	S/S	S/L	L/L	L/L	S/L	L/L	L/L	S/S	S/L	S/S	S/S	L/L	S/L	S/L	S/L	?/?	S/L	S/L	S/S	S/S	L/L	S/S	L/L	S/S	S/L	?/?	L/L	S/L	S/L	S/L	S/L
170	S/L	S/L	?/?	L/L	S/L	S/L	S/L	S/L	S/L	L/L	S/S	S/S	L/L	S/L	S/S	S/L	S/S	S/S	S/S	S/L	S/S	L/L	S/S	L/L	S/L	S/S	L/L	S/S	?/?	L/L	L/L	S/L	S/S	S/L	L/L	S/L	S/S	S/L	L/L	S/S	S/L	S/L	L/L	S/L	L/L	S/L	?/?	S/L	S/S
171	S/L	S/L	S/L	S/L	S/L	?/?	S/L	S/L	S/L	S/S	S/S	L/L	S/L	S/L	L/L	S/L	?/?	?/?	S/S	S/L	S/S	S/S	S/S	L/L	?/?	S/L	S/L	S/S	S/S	L/L	S/L	S/S	L/L	L/L	S/S	S/L	S/S	S/L	S/L	S/S	S/L	S/S	S/L	S/S	?/?	S/L	S/S	S/L	S/L
172	L/L	S/S	?/?	?/?	S/S	S/L	S/L	S/L	S/L	?/?	S/L	S/S	L/L	S/L	S/S	S/L	L/L	S/L	S/S	S/L	S/S	L/L	S/S	L/L	S/L	S/S	S/L	S/L	S/S	L/L	L/L	S/L	L/L	S/L	L/L	S/S	S/S	L/L	S/L	S/L	L/L	S/L	L/L	S/L	L/L	S/L	S/L	S/L	S/L
173	S/S	L/L	S/S	S/S	S/L	S/S	S/L	S/L	L/L	S/S	S/L	S/S	S/L	S/L	S/L	S/L	?/?	?/?	S/S	S/S	?/?	S/L	S/L	S/L	S/S	?/?	S/L	?/?	S/S	S/L	S/L	S/L	L/L	S/L	L/L	S/L	S/S	S/L	L/L	S/S	S/L	S/L	S/L	S/S	L/L	S/L	S/L	L/L	S/S
174	S/S	L/L	?/?	?/?	S/L	S/L	S/L	L/L	S/S	S/L	S/L	S/S	S/L	S/L	S/S	L/L	S/L	S/L	S/S	S/L	S/S	S/L	S/L	L/L	S/L	S/S	S/S	S/S	S/S	S/L	S/L	S/L	L/L	S/L	S/L	S/L	S/S	S/L	S/S	S/L	S/L	S/S	L/L	S/S	L/L	S/L	S/S	S/L	S/L
175	S/L	S/L	S/L	S/S	S/L	S/L	S/S	S/S	?/?	L/L	S/L	L/L	S/S	S/L	L/L	S/L	?/?	S/S	L/L	?/?	?/?	L/L	S/L	?/?	L/L	S/S	S/L	S/S	L/L	L/L	S/S	S/S	L/L	S/L	S/S	S/L	S/S	S/L	L/L	S/S	S/L	S/L	S/L	S/S	S/L	L/L	S/L	S/L	S/S
176	S/L	S/S	L/L	S/S	S/S	S/L	L/L	L/L	S/L	L/L	S/L	L/L	S/L	S/L	S/L	S/L	S/L	S/L	S/S	S/S	S/L	?/?	S/L	S/S	S/L	S/S	S/L	?/?	S/S	L/L	S/L	S/L	L/L	L/L	S/L	S/L	S/S	S/L	S/S	L/L	S/S	S/L	S/L	S/S	L/L	S/L	S/S	S/L	S/L
177	S/L	S/L	S/L	S/S	S/S	S/L	L/L	L/L	S/L	L/L	S/S	L/L	S/S	S/L	S/L	L/L	L/L	S/S	S/S	S/S	S/L	L/L	?/?	S/L	?/?	S/S	S/L	S/S	S/S	L/L	?/?	S/S	S/S	S/L	S/S	S/S	S/S	S/L	S/L	S/L	S/S	S/L	S/L	L/L	?/?	S/L	S/L	S/L	S/L
178	S/S	L/L	S/L	S/S	S/L	L/L	S/L	S/L	S/L	S/S	S/S	L/L	S/L	S/L	S/L	S/L	S/S	?/?	S/S	S/L	S/S	L/L	S/S	L/L	L/L	?/?	S/S	S/S	S/S	L/L	?/?	S/S	L/L	S/S	L/L	S/S	S/S	S/L	?/?	S/S	S/L	S/L	S/L	S/L	L/L	S/S	S/S	S/L	S/S
179	S/L	S/S	S/L	S/S	S/L	L/L	L/L	L/L	S/S	S/L	S/S	S/L	L/L	S/L	S/L	S/L	S/L	S/L	S/S	S/S	S/S	S/S	S/S	L/L	S/L	?/?	S/L	S/S	S/S	L/L	L/L	S/L	L/L	S/S	L/L	L/L	L/L	S/L	S/L	S/L	S/L	S/L	S/L	L/L	L/L	S/L	S/L	S/L	S/L
180	L/L	S/S	S/S	S/S	S/L	L/L	?/?	?/?	S/S	S/S	S/L	L/L	S/S	S/L	S/L	L/L	?/?	?/?	S/S	S/S	S/S	S/S	L/L	S/S	S/L	S/L	L/L	?/?	?/?	S/L	L/L	S/L	L/L	S/L	?/?	S/L	S/S	S/L	L/L	S/S	S/L	S/S	S/L	S/L	L/L	S/S	S/L	S/L	L/L
181	S/L	S/L	?/?	?/?	S/L	?/?	S/S	S/L	S/L	S/S	S/S	S/S	S/S	S/L	S/S	S/L	S/S	L/L	S/S	S/S	S/S	L/L	S/L	L/L	S/S	?/?	S/S	L/L	S/S	L/L	?/?	S/S	L/L	S/L	S/S	S/L	?/?	S/L	L/L	?/?	L/L	S/S	L/L	S/L	?/?	S/L	S/L	S/S	S/S
182	S/L	S/L	L/L	S/S	S/L	S/L	L/L	L/L	S/L	S/S	S/L	L/L	L/L	S/S	S/L	L/L	S/L	S/L	S/S	S/S	S/L	S/S	S/L	?/?	S/S	L/L	S/L	S/S	S/S	?/?	S/L	S/S	L/L	L/L	S/L	S/L	S/S	S/L	S/S	S/L	S/L	S/L	S/L	S/L	L/L	S/L	L/L	S/L	S/L
183	S/L	S/L	S/L	S/S	L/L	S/L	?/?	L/L	S/L	?/?	S/L	L/L	L/L	S/S	S/L	S/L	S/S	S/S	S/S	S/L	S/S	?/?	S/L	L/L	S/S	S/S	S/L	S/S	?/?	L/L	?/?	S/S	L/L	L/L	S/L	S/S	S/S	S/L	S/S	S/L	L/L	S/L	S/L	S/L	S/L	S/S	S/S	S/L	S/L
184	S/L	S/L	S/L	S/L	S/L	S/S	S/L	S/L	S/L	L/L	S/L	S/S	L/L	S/S	S/L	S/L	L/L	S/L	S/S	S/L	S/L	S/L	S/L	L/L	S/L	S/L	S/L	S/S	?/?	S/S	S/L	S/S	L/L	S/L	L/L	S/L	S/S	S/L	S/L	S/L	L/L	S/S	L/L	S/S	L/L	S/S	S/S	S/L	S/L
185	S/L	S/L	S/S	S/S	S/L	S/S	L/L	L/L	S/L	L/L	S/L	L/L	S/S	S/L	S/L	S/L	S/L	S/S	S/S	S/S	S/S	S/S	S/L	L/L	S/L	S/S	S/L	S/S	S/S	L/L	L/L	S/L	L/L	L/L	S/L	S/S	?/?	S/L	S/L	S/S	S/L	S/L	S/L	S/L	L/L	S/L	S/S	S/L	S/L
186	S/L	S/L	S/L	S/S	S/L	?/?	L/L	L/L	S/S	L/L	S/L	L/L	S/L	S/L	S/L	L/L	S/L	S/L	L/L	S/L	L/L	L/L	S/L	L/L	S/S	S/L	S/L	S/S	?/?	L/L	L/L	S/L	L/L	S/L	?/?	S/L	S/S	S/L	S/L	S/L	S/L	L/L	S/S	L/L	L/L	S/L	S/S	S/S	?/?
187	S/L	S/S	S/L	S/S	S/L	L/L	S/S	S/S	L/L	L/L	S/L	L/L	S/S	S/L	S/L	S/L	S/L	S/L	L/L	S/S	S/S	L/L	?/?	S/L	S/L	S/S	S/L	S/S	S/S	L/L	S/L	S/L	L/L	S/L	S/L	S/L	S/L	L/L	S/S	S/L	L/L	L/L	S/S	?/?	L/L	L/L	L/L	S/L	S/L
188	S/L	S/S	S/S	S/S	S/L	S/L	L/L	L/L	S/L	S/L	S/L	L/L	L/L	S/L	S/L	S/L	S/S	S/S	S/S	S/L	L/L	S/S	S/L	L/L	S/L	S/S	S/L	S/S	S/S	?/?	S/L	S/S	L/L	S/L	S/L	S/L	S/S	S/L	L/L	S/S	S/L	L/L	S/S	?/?	L/L	S/S	S/L	S/L	S/L
189	L/L	S/S	S/S	S/S	S/L	L/L	L/L	?/?	S/L	S/L	S/S	L/L	L/L	S/S	S/L	L/L	S/L	S/S	S/S	S/L	S/L	L/L	S/L	S/S	?/?	S/L	S/L	S/S	S/S	S/S	S/L	S/L	S/L	S/L	S/S	S/L	S/S	S/L	S/L	S/L	L/L	S/L	S/L	S/L	L/L	S/L	S/L	S/L	S/L
190	S/L	S/L	S/L	S/S	S/L	S/S	S/L	L/L	S/L	S/L	L/L	L/L	S/S	S/L	S/S	S/L	S/S	S/L	S/S	S/L	S/S	S/L	S/S	?/?	S/S	S/S	S/S	L/L	S/L	L/L	S/L	S/S	L/L	S/L	S/S	S/S	S/S	S/L	S/S	S/S	S/L	S/L	S/L	S/S	S/L	S/L	?/?	S/L	S/S
191	S/L	L/L	L/L	S/S	L/L	L/L	L/L	L/L	S/L	L/L	S/S	L/L	S/L	S/L	S/L	S/L	L/L	S/L	S/S	S/L	?/?	S/S	S/S	S/L	S/L	S/S	S/L	?/?	L/L	?/?	S/S	S/L	L/L	L/L	S/L	S/L	S/S	S/L	S/S	L/L	S/L	S/L	S/L	S/S	L/L	S/L	S/L	L/L	L/L
192	S/L	L/L	S/L	S/S	S/L	S/L	L/L	L/L	S/S	S/L	S/L	L/L	S/S	S/L	S/L	S/L	S/L	S/L	S/S	S/L	S/S	S/S	S/L	S/L	S/L	L/L	S/L	?/?	S/S	L/L	S/L	S/L	L/L	S/S	?/?	L/L	?/?	S/L	S/S	S/L	L/L	S/L	S/L	S/L	L/L	S/S	S/S	S/L	S/L
193	S/L	S/L	L/L	?/?	S/S	S/S	?/?	?/?	S/S	L/L	S/S	L/L	S/L	S/L	S/S	S/L	S/S	S/S	S/S	S/L	S/L	?/?	S/L	L/L	L/L	S/S	S/L	?/?	?/?	?/?	L/L	S/L	L/L	S/L	S/L	S/L	S/S	L/L	L/L	L/L	S/L	S/L	S/L	S/S	L/L	S/L	S/L	S/L	S/L
194	S/L	S/L	S/L	S/S	S/S	S/S	L/L	L/L	S/L	S/L	S/S	L/L	?/?	S/S	S/L	L/L	S/L	S/S	S/S	S/L	S/S	?/?	S/L	S/L	?/?	L/L	S/L	S/S	S/S	?/?	S/L	S/S	S/L	S/L	S/L	S/L	S/S	S/L	S/L	S/L	S/L	S/L	S/L	S/L	?/?	S/L	S/L	S/L	S/L
195	L/L	S/S	S/S	S/L	S/L	S/S	S/L	S/L	S/L	S/S	S/L	S/S	S/S	S/L	S/L	S/L	L/L	?/?	S/L	S/L	S/L	S/L	S/S	L/L	S/L	S/S	S/L	?/?	S/S	?/?	L/L	S/L	L/L	S/L	S/S	S/L	S/S	S/L	S/L	S/S	S/L	S/L	S/L	S/S	L/L	S/L	S/L	S/L	L/L
196	S/L	S/L	L/L	S/S	S/L	S/L	L/L	L/L	S/L	L/L	S/L	L/L	S/L	S/L	S/L	S/L	L/L	S/S	S/S	S/L	S/S	S/S	S/L	L/L	S/L	S/L	S/L	S/S	S/S	L/L	S/L	S/L	L/L	S/L	L/L	S/L	S/S	S/L	S/L	S/L	S/L	S/L	S/L	S/L	L/L	S/S	S/L	S/L	S/S
197	S/L	S/L	?/?	?/?	S/L	S/L	L/L	L/L	S/L	L/L	S/L	L/L	S/S	S/L	S/L	S/L	S/L	S/L	S/S	S/L	S/S	S/L	S/L	S/L	S/L	S/S	S/L	?/?	S/S	S/L	S/L	S/L	L/L	L/L	S/L	S/L	S/S	S/L	L/L	S/S	S/L	S/L	S/L	S/S	L/L	S/S	L/L	S/L	S/L
198	L/L	S/S	L/L	S/S	S/L	S/L	?/?	L/L	S/L	L/L	S/L	L/L	S/L	S/L	S/L	S/L	S/L	S/L	S/S	S/L	L/L	S/S	S/S	S/S	S/L	S/L	S/L	?/?	S/S	L/L	S/L	S/S	L/L	S/L	S/S	S/L	S/S	S/L	S/L	S/L	S/S	L/L	S/S	L/L	L/L	S/L	?/?	S/L	S/L
199	S/L	S/L	?/?	L/L	S/L	S/L	L/L	L/L	S/S	S/L	S/S	L/L	L/L	S/L	S/L	L/L	L/L	S/L	S/S	S/L	L/L	S/S	S/L	S/L	?/?	S/L	S/L	S/S	S/S	L/L	L/L	S/L	L/L	S/L	S/S	S/L	S/S	S/L	S/L	S/L	L/L	L/L	S/S	L/L	S/L	S/L	L/L	S/L	S/L
200	S/L	S/S	L/L	S/S	S/L	S/L	S/L	S/L	S/L	S/L	S/L	L/L	S/L	S/L	L/L	S/L	?/?	L/L	S/S	S/L	S/S	L/L	S/L	S/L	S/L	S/L	S/L	S/S	S/L	L/L	S/S	S/L	L/L	S/L	S/S	S/L	S/S	S/L	S/S	S/L	L/L	S/L	S/L	S/S	S/S	S/L	S/S	S/L	S/S
201	L/L	S/S	L/L	S/S	S/L	L/L	L/L	L/L	S/L	L/L	S/L	L/L	S/L	S/L	L/L	S/L	L/L	S/L	S/S	S/L	?/?	?/?	L/L	S/L	?/?	?/?	S/L	S/S	L/L	L/L	L/L	S/S	L/L	L/L	S/S	S/L	S/S	S/S	L/L	S/S	L/L	S/L	S/L	S/S	L/L	S/L	S/L	S/L	L/L
202	S/L	S/L	L/L	S/S	S/L	?/?	L/L	L/L	S/S	L/L	S/S	L/L	S/L	S/L	S/L	S/S	S/S	L/L	S/S	S/S	?/?	L/L	S/L	S/L	S/L	S/S	S/L	S/S	S/S	?/?	L/L	S/L	S/L	L/L	S/L	S/L	?/?	S/L	S/L	S/L	S/L	S/L	S/L	S/L	?/?	S/S	S/L	S/L	S/L
203	S/S	L/L	S/L	S/S	S/L	S/L	S/S	S/S	L/L	S/S	L/L	L/L	S/L	S/L	S/L	S/L	S/S	S/L	S/S	S/S	S/S	S/S	S/S	L/L	S/L	S/L	S/S	?/?	L/L	L/L	L/L	S/L	L/L	S/S	?/?	L/L	S/S	S/S	S/L	S/L	S/L	S/L	L/L	S/S	?/?	S/L	S/S	S/L	S/L
204	S/L	S/L	L/L	?/?	S/L	S/L	S/S	S/S	L/L	L/L	S/S	L/L	L/L	S/S	S/L	L/L	L/L	S/L	L/L	S/S	L/L	S/S	S/L	L/L	S/L	L/L	S/L	?/?	S/S	L/L	L/L	S/L	S/L	S/L	S/L	S/L	S/S	S/S	L/L	L/L	S/L	S/L	S/L	S/L	L/L	S/L	S/S	S/L	S/S
205	S/L	S/L	S/S	S/S	S/L	L/L	L/L	L/L	S/L	S/S	S/S	L/L	S/S	S/L	S/L	S/L	S/S	S/L	S/S	S/S	S/L	L/L	L/L	L/L	L/L	S/S	S/S	S/S	S/L	?/?	?/?	S/S	L/L	L/L	S/L	S/L	S/S	S/L	?/?	S/S	S/L	S/L	S/L	?/?	L/L	S/S	S/L	S/L	L/L
206	S/L	S/S	?/?	?/?	S/L	S/L	S/L	S/L	S/L	L/L	S/L	S/L	S/S	S/L	S/L	S/L	L/L	L/L	S/S	S/L	S/S	L/L	S/L	S/L	S/L	S/L	S/L	S/L	S/L	L/L	S/S	S/L	L/L	S/L	S/L	S/L	S/S	S/L	S/S	S/L	L/L	S/L	S/L	S/L	L/L	S/L	?/?	S/L	L/L
207	S/L	S/L	S/S	L/L	S/L	?/?	S/S	S/S	L/L	S/S	S/S	L/L	L/L	S/S	S/L	S/L	?/?	S/S	L/L	S/L	S/S	S/S	S/S	L/L	S/L	S/S	S/L	S/L	S/S	?/?	?/?	L/L	S/S	S/S	?/?	S/S	S/S	L/L	S/L	S/L	S/L	S/L	S/L	S/L	S/L	S/L	L/L	S/L	S/L
208	S/L	S/L	?/?	?/?	S/S	S/L	L/L	L/L	S/L	L/L	L/L	L/L	L/L	S/L	S/S	L/L	L/L	S/L	S/S	S/L	S/L	S/S	S/L	S/L	S/S	S/L	S/L	S/S	S/S	L/L	S/S	S/L	L/L	S/L	S/S	S/L	?/?	S/L	S/L	S/L	S/L	S/L	S/L	L/L	L/L	S/L	S/S	S/L	S/L
209	S/L	?/?	?/?	S/S	L/L	S/L	S/S	S/S	L/L	L/L	L/L	L/L	S/L	S/L	S/L	L/L	S/L	S/L	L/L	S/L	?/?	S/S	S/L	S/L	S/S	S/L	S/L	S/S	?/?	L/L	L/L	S/L	L/L	S/L	S/L	S/L	S/L	S/L	L/L	S/L	L/L	L/L	S/S	L/L	L/L	L/L	L/L	S/L	S/L
210	S/L	S/S	S/S	S/S	S/L	L/L	L/L	L/L	S/S	L/L	S/S	L/L	S/L	S/L	S/L	S/L	S/L	S/S	S/S	S/L	S/S	?/?	S/L	S/L	L/L	?/?	L/L	?/?	L/L	L/L	L/L	S/S	S/L	S/S	?/?	L/L	L/L	S/L	S/S	S/S	S/L	S/L	S/L	S/S	?/?	S/L	?/?	S/L	L/L
211	S/L	S/S	L/L	S/S	S/L	L/L	S/S	S/S	L/L	S/L	S/L	L/L	S/L	S/L	S/L	L/L	S/L	S/S	S/S	S/L	?/?	S/L	S/L	S/L	L/L	?/?	S/S	?/?	S/S	L/L	S/S	L/L	L/L	S/S	?/?	L/L	L/L	S/L	S/L	S/L	S/L	L/L	S/S	?/?	S/L	L/L	S/L	S/L	S/L
212	S/L	S/L	S/L	S/L	S/L	S/S	S/S	S/L	S/L	S/L	S/S	S/S	S/S	S/L	S/L	S/L	?/?	L/L	S/S	S/S	S/S	S/L	S/L	L/L	S/S	S/S	S/L	L/L	S/L	S/S	S/S	S/L	L/L	S/S	S/L	S/L	S/S	S/L	?/?	S/S	S/L	S/L	S/L	?/?	?/?	S/S	S/L	S/L	L/L
213	S/L	L/L	L/L	S/S	S/L	S/S	L/L	?/?	L/L	S/L	S/S	L/L	?/?	L/L	S/L	S/L	?/?	S/L	S/S	S/S	S/L	L/L	L/L	S/L	L/L	?/?	S/L	S/S	S/S	L/L	?/?	S/L	L/L	S/L	S/L	S/L	S/S	S/L	S/L	S/L	L/L	S/S	L/L	?/?	L/L	S/L	S/L	S/L	L/L
214	L/L	S/S	L/L	S/S	S/L	?/?	S/L	S/L	S/S	L/L	S/L	S/S	L/L	S/L	S/S	S/L	S/S	L/L	S/L	S/L	?/?	?/?	S/L	S/L	S/S	S/S	S/L	S/L	S/S	?/?	L/L	S/L	L/L	S/L	S/L	S/L	?/?	L/L	S/L	S/L	S/L	S/S	S/L	S/S	L/L	S/L	S/L	S/L	S/S
215	S/L	S/S	L/L	?/?	S/L	L/L	L/L	L/L	S/S	L/L	S/S	L/L	S/S	S/L	S/S	S/L	L/L	S/L	S/S	S/L	S/S	L/L	S/L	S/L	S/L	L/L	S/L	?/?	S/L	L/L	L/L	L/L	L/L	L/L	S/L	S/L	S/S	S/L	S/L	S/L	S/L	S/L	S/S	S/S	L/L	S/L	L/L	S/L	L/L
216	S/L	S/L	L/L	S/S	S/L	S/L	L/L	L/L	S/L	L/L	S/L	L/L	L/L	S/L	S/L	S/L	S/L	S/L	S/S	S/L	S/L	S/L	S/S	S/L	L/L	S/S	S/L	S/S	?/?	?/?	?/?	S/L	S/S	L/L	S/L	S/L	S/S	S/L	S/L	S/L	L/L	S/L	S/L	S/L	L/L	S/S	S/L	L/L	S/L
217	S/L	S/L	L/L	S/S	S/L	S/L	L/L	S/S	S/L	L/L	S/S	L/L	S/S	S/L	S/L	S/L	L/L	S/L	S/S	S/L	S/S	?/?	S/L	?/?	S/L	S/S	S/L	S/S	L/L	S/L	L/L	S/L	L/L	S/L	S/L	S/L	S/S	S/L	S/S	S/L	S/L	S/L	S/L	S/S	S/L	S/L	S/L	S/L	L/L
218	S/S	S/S	S/S	S/S	L/L	S/S	S/S	?/?	S/L	L/L	L/L	S/S	S/L	S/S	S/S	S/S	S/L	S/L	S/S	L/L	S/S	S/S	S/S	L/L	S/S	S/S	L/L	?/?	S/L	L/L	L/L	S/L	L/L	S/S	?/?	L/L	S/L	S/S	S/S	S/S	L/L	L/L	S/S	L/L	S/S	L/L	S/S	S/S	L/L
219	S/L	S/S	?/?	?/?	S/L	S/L	L/L	L/L	S/L	L/L	S/L	L/L	S/S	S/L	S/L	S/L	L/L	S/L	S/S	S/L	S/S	L/L	S/L	L/L	S/L	S/S	S/L	S/S	S/S	L/L	S/L	S/L	S/L	L/L	S/L	S/L	S/S	S/L	S/L	S/L	S/L	S/L	S/L	S/L	L/L	S/L	S/L	S/L	S/S
220	L/L	S/S	L/L	?/?	S/L	S/S	S/S	S/S	?/?	S/S	S/L	S/S	?/?	S/S	?/?	S/S	L/L	?/?	S/S	L/L	S/L	S/L	S/L	S/L	?/?	S/S	S/L	?/?	S/S	L/L	L/L	S/S	L/L	S/L	S/S	S/L	S/S	S/L	L/L	S/S	L/L	S/S	S/L	S/S	L/L	S/S	?/?	L/L	S/S
221	S/L	S/S	S/L	S/S	S/S	S/L	L/L	L/L	S/S	L/L	S/L	L/L	L/L	S/L	S/L	L/L	L/L	S/L	S/S	S/L	?/?	L/L	S/L	S/L	S/L	?/?	S/L	S/S	?/?	L/L	S/S	S/S	L/L	S/L	S/L	S/S	?/?	S/L	S/L	S/L	L/L	L/L	S/S	L/L	L/L	L/L	S/S	S/L	S/S
222	S/L	S/S	L/L	S/S	L/L	S/S	?/?	?/?	S/L	S/L	S/L	L/L	S/S	S/L	S/L	S/L	S/L	S/L	S/S	S/L	L/L	L/L	?/?	L/L	L/L	S/L	S/S	S/S	L/L	L/L	S/S	S/L	L/L	S/L	S/L	S/L	S/S	S/L	S/L	S/L	S/S	L/L	S/S	?/?	L/L	S/L	S/L	S/L	S/L
223	L/L	?/?	?/?	S/L	S/L	S/L	L/L	L/L	S/L	L/L	S/L	L/L	S/S	S/L	L/L	S/L	L/L	S/L	S/S	S/L	S/L	S/S	S/L	L/L	L/L	S/S	S/L	S/S	S/L	L/L	L/L	S/L	L/L	L/L	S/L	S/L	?/?	S/S	S/L	S/L	S/L	S/L	S/L	S/S	L/L	S/L	S/L	S/L	S/L
224	S/L	?/?	?/?	S/S	L/L	?/?	S/L	S/S	S/L	L/L	S/L	S/S	?/?	L/L	S/L	S/L	?/?	S/L	S/S	L/L	S/S	S/S	S/L	S/L	S/L	S/S	?/?	S/S	S/L	L/L	L/L	S/S	L/L	S/S	?/?	S/S	S/S	S/L	S/L	S/S	L/L	S/L	L/L	S/S	L/L	S/S	S/S	S/L	S/L
225	L/L	S/S	S/L	L/L	S/L	S/L	S/L	L/L	S/L	S/L	S/L	L/L	?/?	S/L	S/S	S/L	S/L	S/L	S/S	S/L	S/L	S/L	S/L	S/L	S/S	S/S	S/L	S/S	L/L	L/L	S/L	S/L	L/L	S/L	S/S	S/L	S/S	S/L	S/L	S/S	S/L	S/L	S/L	S/S	L/L	S/L	S/S	S/L	S/S
226	S/L	S/S	?/?	S/S	S/L	S/S	S/L	S/L	S/L	?/?	S/S	S/L	L/L	S/S	S/L	S/L	?/?	?/?	S/S	S/L	S/S	L/L	S/L	L/L	S/S	S/S	S/L	S/L	S/S	L/L	?/?	S/S	L/L	S/L	S/L	S/L	S/S	S/L	S/L	S/L	S/L	S/L	S/L	S/S	L/L	S/S	L/L	S/L	S/L
227	S/L	S/S	S/L	S/S	S/L	S/L	L/L	L/L	S/L	L/L	S/L	L/L	S/L	S/L	S/L	S/L	S/L	S/L	S/S	S/L	S/L	L/L	S/L	S/L	S/L	S/L	S/L	S/S	S/S	L/L	S/S	S/L	S/L	S/L	S/L	S/L	S/S	S/L	S/L	S/L	S/L	S/L	S/L	S/L	S/L	S/L	S/L	S/L	S/L
228	S/L	S/L	S/L	S/S	S/L	?/?	L/L	L/L	S/S	S/L	S/S	L/L	S/L	S/L	S/L	S/L	?/?	S/L	S/S	S/L	S/L	L/L	S/S	S/L	S/L	S/L	S/L	S/S	S/S	L/L	S/S	S/L	L/L	L/L	S/L	S/L	S/S	S/L	S/L	S/L	L/L	S/L	S/L	S/L	L/L	S/L	S/S	S/L	S/L
229	S/L	?/?	S/S	S/S	S/L	S/L	L/L	L/L	S/L	S/L	S/L	L/L	S/L	S/L	S/L	S/L	S/L	S/L	S/S	S/L	S/L	L/L	L/L	S/L	S/L	S/L	L/L	S/S	S/S	L/L	S/L	L/L	S/S	L/L	S/S	S/L	S/S	S/L	S/S	S/L	L/L	S/L	S/L	S/L	L/L	S/S	S/L	S/L	S/S
230	S/L	S/S	L/L	S/S	S/L	S/S	S/S	S/S	L/L	S/S	S/L	L/L	S/S	L/L	S/L	S/L	L/L	?/?	S/S	S/S	?/?	?/?	L/L	?/?	S/L	?/?	S/L	S/S	S/S	S/S	S/S	S/S	L/L	S/L	S/L	S/L	L/L	S/L	L/L	S/S	L/L	L/L	S/L	?/?	?/?	S/L	L/L	S/L	?/?
231	S/L	L/L	?/?	?/?	S/L	S/S	L/L	L/L	S/L	L/L	S/S	L/L	S/S	S/L	S/L	S/L	L/L	S/L	S/S	S/S	S/S	L/L	S/L	L/L	S/L	S/S	S/L	S/S	?/?	?/?	S/L	S/S	L/L	S/S	?/?	?/?	S/S	S/L	L/L	S/S	L/L	S/L	S/L	S/L	?/?	S/L	?/?	?/?	S/L
232	S/L	S/L	S/L	S/S	S/L	S/L	L/L	L/L	S/L	S/S	S/S	L/L	S/S	S/L	S/L	S/L	?/?	?/?	S/L	L/L	S/S	L/L	S/L	S/L	L/L	S/S	S/L	S/S	S/S	L/L	?/?	S/L	L/L	S/L	S/S	S/L	S/S	S/L	S/L	S/L	S/L	S/L	S/L	S/L	L/L	S/L	S/L	S/L	S/L
233	S/L	S/L	S/S	S/S	S/L	S/L	L/L	?/?	S/L	S/S	S/S	L/L	S/L	S/L	S/L	S/L	?/?	S/S	S/S	S/L	?/?	?/?	S/L	L/L	L/L	S/L	S/L	S/S	S/S	S/L	S/L	S/L	S/L	S/L	S/S	S/S	S/S	S/L	L/L	S/S	S/L	S/L	S/L	S/S	L/L	S/L	S/S	S/L	S/L
234	S/L	S/L	L/L	S/S	S/L	S/L	L/L	L/L	S/L	S/S	S/L	L/L	S/S	S/L	S/L	S/L	S/L	S/S	S/S	S/L	S/L	S/S	L/L	L/L	L/L	S/S	S/L	S/S	?/?	?/?	L/L	S/L	L/L	S/S	?/?	L/L	?/?	S/L	S/S	?/?	S/L	S/L	S/L	S/S	L/L	S/L	?/?	S/L	S/L
235	L/L	S/S	?/?	S/S	S/L	S/L	S/L	S/L	S/L	S/L	S/L	L/L	S/L	S/L	S/L	S/S	?/?	L/L	S/L	S/L	S/L	S/S	S/L	S/L	S/L	S/S	S/L	S/S	?/?	L/L	?/?	S/L	L/L	S/L	S/L	S/L	S/S	L/L	S/L	S/L	S/L	S/L	S/L	S/S	S/L	S/L	S/L	S/L	S/S
236	S/L	S/L	L/L	S/S	S/S	L/L	L/L	L/L	S/L	L/L	S/S	L/L	S/S	S/L	S/L	S/L	L/L	S/L	S/S	S/S	L/L	L/L	S/L	L/L	S/S	S/S	S/L	?/?	S/L	L/L	S/L	S/L	L/L	S/L	S/L	S/L	S/S	S/L	S/L	L/L	S/S	L/L	S/S	?/?	?/?	S/S	S/L	S/L	?/?
237	S/L	S/S	S/L	S/L	S/L	S/L	S/L	S/L	S/L	S/L	S/L	S/S	S/L	S/L	S/L	S/S	S/S	S/L	S/S	S/L	S/L	S/L	S/L	L/L	S/L	S/L	S/L	S/S	S/L	L/L	L/L	S/L	L/L	S/L	S/S	S/L	S/S	S/L	S/L	S/L	S/L	S/L	S/L	S/L	L/L	S/L	S/L	S/L	S/L
238	L/L	S/S	L/L	?/?	S/L	S/S	L/L	L/L	S/S	L/L	S/L	L/L	S/L	S/L	S/L	S/L	L/L	S/L	S/L	S/L	S/S	?/?	S/L	S/L	S/L	S/L	S/L	S/S	S/S	L/L	?/?	S/L	L/L	L/L	L/L	S/S	S/S	S/L	S/L	S/L	S/L	S/L	S/L	S/S	S/L	S/L	S/L	S/S	S/S
239	S/S	L/L	L/L	S/S	S/L	S/L	L/L	L/L	S/L	L/L	S/L	L/L	L/L	L/L	S/L	S/S	S/L	S/L	S/S	S/L	L/L	L/L	S/L	L/L	L/L	L/L	S/L	S/S	S/S	L/L	S/S	S/L	L/L	S/S	?/?	L/L	?/?	S/L	L/L	S/L	S/S	S/L	S/L	S/L	L/L	S/S	S/S	S/L	S/L
240	S/L	S/S	S/L	S/S	S/L	S/L	L/L	L/L	S/L	L/L	S/L	L/L	S/L	S/L	S/L	S/L	S/S	S/S	S/S	S/L	S/S	S/S	?/?	S/L	S/S	S/S	S/L	S/S	S/S	L/L	L/L	S/S	S/L	S/L	S/L	S/L	S/S	S/L	S/L	S/L	S/S	S/L	S/L	S/L	L/L	S/L	L/L	S/L	S/L
241	L/L	S/S	L/L	S/S	S/S	S/L	L/L	L/L	S/L	S/L	S/L	S/L	L/L	S/L	S/L	S/L	L/L	S/L	S/S	S/L	S/S	S/S	S/S	S/S	L/L	S/L	S/L	S/S	L/L	?/?	S/L	S/L	L/L	S/S	L/L	L/L	L/L	S/L	S/S	S/L	S/L	S/L	S/L	S/S	L/L	S/L	S/S	S/L	S/L
242	S/L	S/S	S/L	S/S	S/S	S/L	L/L	L/L	S/L	S/L	S/L	L/L	S/L	S/L	S/L	S/L	S/L	S/L	S/S	S/S	S/S	L/L	S/L	S/L	S/L	S/S	S/L	S/S	S/S	L/L	S/L	S/L	L/L	L/L	S/S	S/L	S/S	S/L	S/L	S/L	S/L	S/L	S/L	S/L	S/S	S/L	S/L	S/L	L/L
243	L/L	S/S	S/S	S/S	S/L	S/L	?/?	S/S	L/L	L/L	?/?	L/L	L/L	S/L	S/L	L/L	S/L	S/L	L/L	S/L	?/?	?/?	S/S	?/?	S/S	S/S	S/L	?/?	S/S	?/?	S/L	S/L	L/L	S/L	L/L	S/L	S/S	S/L	L/L	S/S	S/L	S/L	S/L	S/L	L/L	L/L	L/L	S/S	S/L
244	S/L	?/?	S/S	L/L	S/L	?/?	S/L	S/L	S/L	L/L	S/S	S/L	S/S	S/L	S/L	S/S	?/?	S/S	S/S	S/L	S/S	S/L	S/L	L/L	S/L	S/S	S/L	L/L	S/L	L/L	L/L	S/L	S/L	S/S	?/?	S/L	S/S	S/L	S/L	S/S	S/L	S/S	L/L	S/L	L/L	S/L	S/S	S/L	S/S
245	S/L	S/L	S/L	S/S	S/L	S/L	L/L	L/L	S/L	L/L	S/S	L/L	S/S	L/L	S/L	S/L	L/L	S/S	S/L	S/L	L/L	?/?	S/L	S/S	L/L	L/L	S/L	S/S	?/?	L/L	S/L	L/L	L/L	?/?	S/L	S/L	S/S	S/L	L/L	S/S	S/L	S/L	S/L	S/S	S/S	S/L	S/L	S/S	S/L
246	S/L	S/L	L/L	?/?	S/L	S/L	?/?	?/?	S/L	?/?	S/L	L/L	S/S	L/L	S/L	S/S	L/L	S/S	S/S	S/S	S/L	S/S	S/L	S/S	L/L	?/?	S/S	S/S	L/L	S/S	S/S	S/L	L/L	S/S	?/?	L/L	L/L	S/L	L/L	S/S	S/L	S/S	L/L	L/L	L/L	S/S	S/S	L/L	S/L
247	S/S	S/S	L/L	S/S	S/L	S/L	L/L	L/L	S/L	L/L	S/L	L/L	S/L	S/L	S/L	L/L	S/L	S/L	L/L	S/L	?/?	L/L	S/L	S/L	S/L	?/?	S/L	?/?	?/?	L/L	S/L	S/L	L/L	S/L	?/?	L/L	L/L	S/L	L/L	S/L	S/L	L/L	S/S	L/L	L/L	L/L	S/L	S/L	S/L
248	S/L	S/L	L/L	S/S	S/L	S/L	L/L	L/L	S/L	L/L	S/L	L/L	S/L	S/L	S/L	S/L	L/L	S/S	S/S	S/L	S/L	S/S	S/L	S/L	S/L	S/S	S/L	?/?	S/S	L/L	S/L	S/L	L/L	L/L	S/S	S/L	S/S	S/L	S/L	S/L	L/L	S/L	S/L	S/L	L/L	S/L	S/L	S/L	S/S
249	S/L	S/L	L/L	S/S	L/L	S/S	S/S	S/S	L/L	L/L	S/L	L/L	S/S	S/L	S/L	L/L	L/L	S/L	L/L	S/S	S/L	L/L	S/L	S/L	S/L	L/L	S/L	S/S	?/?	?/?	S/L	S/L	L/L	S/L	S/S	S/L	S/L	S/L	S/L	L/L	S/L	L/L	S/S	?/?	L/L	S/L	S/L	S/L	L/L
250	S/L	S/L	S/S	L/L	S/L	S/S	S/L	S/L	S/L	L/L	S/S	S/S	L/L	S/L	S/L	S/L	L/L	S/S	S/S	L/L	S/S	S/S	S/S	S/L	?/?	S/L	L/L	S/S	S/S	L/L	S/L	S/S	S/S	S/S	S/L	S/L	S/S	S/L	L/L	S/S	S/L	S/S	L/L	S/S	L/L	S/L	S/S	S/L	S/S
251	S/L	L/L	L/L	S/S	S/L	S/L	L/L	L/L	S/L	L/L	S/L	L/L	S/L	S/L	?/?	L/L	L/L	S/L	S/S	L/L	?/?	L/L	S/L	L/L	?/?	S/S	S/L	S/S	S/L	L/L	S/L	S/L	S/L	S/L	S/L	S/S	S/S	S/L	S/L	S/L	S/L	L/L	S/S	L/L	S/S	S/L	S/L	S/L	S/L
252	L/L	S/S	?/?	S/S	S/L	?/?	L/L	L/L	S/L	L/L	S/L	L/L	S/S	S/L	S/S	L/L	L/L	S/L	S/S	S/S	S/S	?/?	S/L	L/L	S/S	S/S	S/L	S/S	?/?	?/?	S/S	S/S	S/S	S/L	S/L	S/L	S/S	S/L	L/L	S/S	S/L	S/L	S/L	S/L	S/S	S/L	S/S	S/S	S/S
253	S/L	S/L	L/L	S/S	S/L	S/L	S/S	S/S	L/L	L/L	S/L	L/L	S/S	L/L	S/L	S/L	L/L	S/L	S/S	S/L	?/?	S/S	S/L	S/L	L/L	?/?	S/L	S/S	?/?	L/L	S/L	S/L	L/L	S/L	S/S	S/L	S/L	S/L	S/S	S/L	S/L	S/L	S/L	S/S	L/L	S/L	L/L	L/L	S/L
254	S/S	?/?	?/?	?/?	S/S	S/L	S/S	S/L	S/L	S/S	S/S	S/S	S/L	S/L	S/L	S/L	?/?	S/L	S/S	S/S	S/S	L/L	S/S	S/L	S/L	S/S	S/L	L/L	S/S	S/S	S/L	S/L	S/L	S/S	?/?	S/L	S/S	S/L	?/?	?/?	S/L	S/L	L/L	S/S	S/S	S/S	S/L	S/L	S/S
255	S/L	S/L	S/L	S/S	S/L	S/L	?/?	?/?	S/L	S/L	S/S	L/L	S/S	S/L	S/L	S/L	S/L	S/L	S/S	S/L	?/?	S/S	S/S	S/L	L/L	S/L	S/L	S/S	S/S	L/L	L/L	S/L	S/L	S/L	S/L	S/S	S/S	S/S	S/L	S/L	S/L	S/L	S/L	S/L	L/L	S/L	L/L	S/L	L/L
256	S/L	S/L	?/?	?/?	L/L	?/?	?/?	?/?	S/S	?/?	L/L	L/L	L/L	S/L	L/L	S/L	L/L	S/S	S/S	S/L	L/L	L/L	S/L	L/L	L/L	S/S	S/L	S/S	S/S	L/L	S/L	S/L	S/L	?/?	S/L	S/L	S/S	S/S	L/L	S/S	L/L	S/S	S/L	?/?	L/L	S/L	S/L	S/L	S/L
257	S/L	S/L	?/?	L/L	S/L	S/L	S/L	S/L	S/L	L/L	S/S	S/S	L/L	S/L	S/S	S/L	S/S	S/S	S/S	S/L	S/S	L/L	S/S	L/L	S/L	S/S	L/L	S/S	?/?	L/L	L/L	S/L	S/S	S/L	L/L	S/L	S/S	S/L	L/L	S/S	S/L	S/L	L/L	S/L	L/L	S/L	?/?	S/L	S/S
258	S/L	S/L	S/L	S/L	S/L	?/?	S/L	S/L	S/L	S/S	S/S	L/L	S/L	S/L	L/L	S/L	?/?	?/?	S/S	S/L	S/S	S/S	S/S	L/L	?/?	S/L	S/L	S/S	S/S	L/L	S/L	S/S	L/L	L/L	S/S	S/L	S/S	S/L	S/L	S/S	S/L	S/S	S/L	S/S	?/?	S/L	S/S	S/L	S/L
259	L/L	S/S	?/?	?/?	S/S	S/L	S/L	S/L	S/L	?/?	S/L	S/S	L/L	S/L	S/S	S/L	L/L	S/L	S/S	S/L	S/S	L/L	S/S	L/L	S/L	S/S	S/L	S/L	S/S	L/L	L/L	S/L	L/L	S/L	L/L	S/S	S/S	L/L	S/L	S/L	L/L	S/L	L/L	S/L	L/L	S/L	S/L	S/L	S/L
260	S/S	L/L	S/S	S/S	S/L	S/S	S/L	S/L	L/L	S/S	S/L	S/S	S/L	S/L	S/L	S/L	?/?	?/?	S/S	S/S	?/?	S/L	S/L	S/L	S/S	?/?	S/L	?/?	S/S	S/L	S/L	S/L	L/L	S/L	L/L	S/L	S/S	S/L	L/L	S/S	S/L	S/L	S/L	S/S	L/L	S/L	S/L	L/L	S/S
261	S/S	L/L	?/?	?/?	S/L	S/L	S/L	L/L	S/S	S/L	S/L	S/S	S/L	S/L	S/S	L/L	S/L	S/L	S/S	S/L	S/S	S/L	S/L	L/L	S/L	S/S	S/S	S/S	S/S	S/L	S/L	S/L	L/L	S/L	S/L	S/L	S/S	S/L	S/S	S/L	S/L	S/S	L/L	S/S	L/L	S/L	S/S	S/L	S/L
262	S/L	S/L	S/L	S/S	S/L	S/L	S/S	S/S	?/?	L/L	S/L	L/L	S/S	S/L	L/L	S/L	?/?	S/S	L/L	?/?	?/?	L/L	S/L	?/?	L/L	S/S	S/L	S/S	L/L	L/L	S/S	S/S	L/L	S/L	S/S	S/L	S/S	S/L	L/L	S/S	S/L	S/L	S/L	S/S	S/L	L/L	S/L	S/L	S/S
263	S/L	S/S	L/L	S/S	S/S	S/L	L/L	L/L	S/L	L/L	S/L	L/L	S/L	S/L	S/L	S/L	S/L	S/L	S/S	S/S	S/L	?/?	S/L	S/S	S/L	S/S	S/L	?/?	S/S	L/L	S/L	S/L	L/L	L/L	S/L	S/L	S/S	S/L	S/S	L/L	S/S	S/L	S/L	S/S	L/L	S/L	S/S	S/L	S/L
264	S/L	S/L	S/L	S/S	S/S	S/L	L/L	L/L	S/L	L/L	S/S	L/L	S/S	S/L	S/L	L/L	L/L	S/S	S/S	S/S	S/L	L/L	?/?	S/L	?/?	S/S	S/L	S/S	S/S	L/L	?/?	S/S	S/S	S/L	S/S	S/S	S/S	S/L	S/L	S/L	S/S	S/L	S/L	L/L	?/?	S/L	S/L	S/L	S/L
265	S/S	L/L	S/L	S/S	S/L	L/L	S/L	S/L	S/L	S/S	S/S	L/L	S/L	S/L	S/L	S/L	S/S	?/?	S/S	S/L	S/S	L/L	S/S	L/L	L/L	?/?	S/S	S/S	S/S	L/L	?/?	S/S	L/L	S/S	L/L	S/S	S/S	S/L	?/?	S/S	S/L	S/L	S/L	S/L	L/L	S/S	S/S	S/L	S/S
266	S/L	S/S	S/L	S/S	S/L	L/L	L/L	L/L	S/S	S/L	S/S	S/L	L/L	S/L	S/L	S/L	S/L	S/L	S/S	S/S	S/S	S/S	S/S	L/L	S/L	?/?	S/L	S/S	S/S	L/L	L/L	S/L	L/L	S/S	L/L	L/L	L/L	S/L	S/L	S/L	S/L	S/L	S/L	L/L	L/L	S/L	S/L	S/L	S/L
267	L/L	S/S	S/S	S/S	S/L	L/L	?/?	?/?	S/S	S/S	S/L	L/L	S/S	S/L	S/L	L/L	?/?	?/?	S/S	S/S	S/S	S/S	L/L	S/S	S/L	S/L	L/L	?/?	?/?	S/L	L/L	S/L	L/L	S/L	?/?	S/L	S/S	S/L	L/L	S/S	S/L	S/S	S/L	S/L	L/L	S/S	S/L	S/L	L/L
268	S/L	S/L	?/?	?/?	S/L	?/?	S/S	S/L	S/L	S/S	S/S	S/S	S/S	S/L	S/S	S/L	S/S	L/L	S/S	S/S	S/S	L/L	S/L	L/L	S/S	?/?	S/S	L/L	S/S	L/L	?/?	S/S	L/L	S/L	S/S	S/L	?/?	S/L	L/L	?/?	L/L	S/S	L/L	S/L	?/?	S/L	S/L	S/S	S/S
269	S/L	S/L	L/L	S/S	S/L	S/L	L/L	L/L	S/L	S/S	S/L	L/L	L/L	S/S	S/L	L/L	S/L	S/L	S/S	S/S	S/L	S/S	S/L	?/?	S/S	L/L	S/L	S/S	S/S	?/?	S/L	S/S	L/L	L/L	S/L	S/L	S/S	S/L	S/S	S/L	S/L	S/L	S/L	S/L	L/L	S/L	L/L	S/L	S/L
270	S/L	S/L	S/L	S/S	L/L	S/L	?/?	L/L	S/L	?/?	S/L	L/L	L/L	S/S	S/L	S/L	S/S	S/S	S/S	S/L	S/S	?/?	S/L	L/L	S/S	S/S	S/L	S/S	?/?	L/L	?/?	S/S	L/L	L/L	S/L	S/S	S/S	S/L	S/S	S/L	L/L	S/L	S/L	S/L	S/L	S/S	S/S	S/L	S/L
271	S/L	S/L	S/L	S/L	S/L	S/S	S/L	S/L	S/L	L/L	S/L	S/S	L/L	S/S	S/L	S/L	L/L	S/L	S/S	S/L	S/L	S/L	S/L	L/L	S/L	S/L	S/L	S/S	?/?	S/S	S/L	S/S	L/L	S/L	L/L	S/L	S/S	S/L	S/L	S/L	L/L	S/S	L/L	S/S	L/L	S/S	S/S	S/L	S/L
272	S/L	S/L	S/S	S/S	S/L	S/S	L/L	L/L	S/L	L/L	S/L	L/L	S/S	S/L	S/L	S/L	S/L	S/S	S/S	S/S	S/S	S/S	S/L	L/L	S/L	S/S	S/L	S/S	S/S	L/L	L/L	S/L	L/L	L/L	S/L	S/S	?/?	S/L	S/L	S/S	S/L	S/L	S/L	S/L	L/L	S/L	S/S	S/L	S/L
273	S/L	S/L	S/L	S/S	S/L	?/?	L/L	L/L	S/S	L/L	S/L	L/L	S/L	S/L	S/L	L/L	S/L	S/L	L/L	S/L	L/L	L/L	S/L	L/L	S/S	S/L	S/L	S/S	?/?	L/L	L/L	S/L	L/L	S/L	?/?	S/L	S/S	S/L	S/L	S/L	S/L	L/L	S/S	L/L	L/L	S/L	S/S	S/S	?/?
274	S/L	S/S	S/L	S/S	S/L	L/L	S/S	S/S	L/L	L/L	S/L	L/L	S/S	S/L	S/L	S/L	S/L	S/L	L/L	S/S	S/S	L/L	?/?	S/L	S/L	S/S	S/L	S/S	S/S	L/L	S/L	S/L	L/L	S/L	S/L	S/L	S/L	L/L	S/S	S/L	L/L	L/L	S/S	?/?	L/L	L/L	L/L	S/L	S/L
275	S/L	S/S	S/S	S/S	S/L	S/L	L/L	L/L	S/L	S/L	S/L	L/L	L/L	S/L	S/L	S/L	S/S	S/S	S/S	S/L	L/L	S/S	S/L	L/L	S/L	S/S	S/L	S/S	S/S	?/?	S/L	S/S	L/L	S/L	S/L	S/L	S/S	S/L	L/L	S/S	S/L	L/L	S/S	?/?	L/L	S/S	S/L	S/L	S/L
276	L/L	S/S	S/S	S/S	S/L	L/L	L/L	?/?	S/L	S/L	S/S	L/L	L/L	S/S	S/L	L/L	S/L	S/S	S/S	S/L	S/L	L/L	S/L	S/S	?/?	S/L	S/L	S/S	S/S	S/S	S/L	S/L	S/L	S/L	S/S	S/L	S/S	S/L	S/L	S/L	L/L	S/L	S/L	S/L	L/L	S/L	S/L	S/L	S/L
277	S/L	S/L	S/L	S/S	S/L	S/S	S/L	L/L	S/L	S/L	L/L	L/L	S/S	S/L	S/S	S/L	S/S	S/L	S/S	S/L	S/S	S/L	S/S	?/?	S/S	S/S	S/S	L/L	S/L	L/L	S/L	S/S	L/L	S/L	S/S	S/S	S/S	S/L	S/S	S/S	S/L	S/L	S/L	S/S	S/L	S/L	?/?	S/L	S/S
278	S/L	L/L	L/L	S/S	L/L	L/L	L/L	L/L	S/L	L/L	S/S	L/L	S/L	S/L	S/L	S/L	L/L	S/L	S/S	S/L	?/?	S/S	S/S	S/L	S/L	S/S	S/L	?/?	L/L	?/?	S/S	S/L	L/L	L/L	S/L	S/L	S/S	S/L	S/S	L/L	S/L	S/L	S/L	S/S	L/L	S/L	S/L	L/L	L/L
279	S/L	L/L	S/L	S/S	S/L	S/L	L/L	L/L	S/S	S/L	S/L	L/L	S/S	S/L	S/L	S/L	S/L	S/L	S/S	S/L	S/S	S/S	S/L	S/L	S/L	L/L	S/L	?/?	S/S	L/L	S/L	S/L	L/L	S/S	?/?	L/L	?/?	S/L	S/S	S/L	L/L	S/L	S/L	S/L	L/L	S/S	S/S	S/L	S/L
280	S/L	S/L	L/L	?/?	S/S	S/S	?/?	?/?	S/S	L/L	S/S	L/L	S/L	S/L	S/S	S/L	S/S	S/S	S/S	S/L	S/L	?/?	S/L	L/L	L/L	S/S	S/L	?/?	?/?	?/?	L/L	S/L	L/L	S/L	S/L	S/L	S/S	L/L	L/L	L/L	S/L	S/L	S/L	S/S	L/L	S/L	S/L	S/L	S/L
281	S/L	S/L	S/L	S/S	S/S	S/S	L/L	L/L	S/L	S/L	S/S	L/L	?/?	S/S	S/L	L/L	S/L	S/S	S/S	S/L	S/S	?/?	S/L	S/L	?/?	L/L	S/L	S/S	S/S	?/?	S/L	S/S	S/L	S/L	S/L	S/L	S/S	S/L	S/L	S/L	S/L	S/L	S/L	S/L	?/?	S/L	S/L	S/L	S/L
282	L/L	S/S	S/S	S/L	S/L	S/S	S/L	S/L	S/L	S/S	S/L	S/S	S/S	S/L	S/L	S/L	L/L	?/?	S/L	S/L	S/L	S/L	S/S	L/L	S/L	S/S	S/L	?/?	S/S	?/?	L/L	S/L	L/L	S/L	S/S	S/L	S/S	S/L	S/L	S/S	S/L	S/L	S/L	S/S	L/L	S/L	S/L	S/L	L/L
283	S/L	S/L	L/L	S/S	S/L	S/L	L/L	L/L	S/L	L/L	S/L	L/L	S/L	S/L	S/L	S/L	L/L	S/S	S/S	S/L	S/S	S/S	S/L	L/L	S/L	S/L	S/L	S/S	S/S	L/L	S/L	S/L	L/L	S/L	L/L	S/L	S/S	S/L	S/L	S/L	S/L	S/L	S/L	S/L	L/L	S/S	S/L	S/L	S/S
284	S/L	S/L	?/?	?/?	S/L	S/L	L/L	L/L	S/L	L/L	S/L	L/L	S/S	S/L	S/L	S/L	S/L	S/L	S/S	S/L	S/S	S/L	S/L	S/L	S/L	S/S	S/L	?/?	S/S	S/L	S/L	S/L	L/L	L/L	S/L	S/L	S/S	S/L	L/L	S/S	S/L	S/L	S/L	S/S	L/L	S/S	L/L	S/L	S/L
285	L/L	S/S	L/L	S/S	S/L	S/L	?/?	L/L	S/L	L/L	S/L	L/L	S/L	S/L	S/L	S/L	S/L	S/L	S/S	S/L	L/L	S/S	S/S	S/S	S/L	S/L	S/L	?/?	S/S	L/L	S/L	S/S	L/L	S/L	S/S	S/L	S/S	S/L	S/L	S/L	S/S	L/L	S/S	L/L	L/L	S/L	?/?	S/L	S/L
286	S/L	S/L	?/?	L/L	S/L	S/L	L/L	L/L	S/S	S/L	S/S	L/L	L/L	S/L	S/L	L/L	L/L	S/L	S/S	S/L	L/L	S/S	S/L	S/L	?/?	S/L	S/L	S/S	S/S	L/L	L/L	S/L	L/L	S/L	S/S	S/L	S/S	S/L	S/L	S/L	L/L	L/L	S/S	L/L	S/L	S/L	L/L	S/L	S/L
287	S/L	S/S	L/L	S/S	S/L	S/L	S/L	S/L	S/L	S/L	S/L	L/L	S/L	S/L	L/L	S/L	?/?	L/L	S/S	S/L	S/S	L/L	S/L	S/L	S/L	S/L	S/L	S/S	S/L	L/L	S/S	S/L	L/L	S/L	S/S	S/L	S/S	S/L	S/S	S/L	L/L	S/L	S/L	S/S	S/S	S/L	S/S	S/L	S/S
288	L/L	S/S	L/L	S/S	S/L	L/L	L/L	L/L	S/L	L/L	S/L	L/L	S/L	S/L	L/L	S/L	L/L	S/L	S/S	S/L	?/?	?/?	L/L	S/L	?/?	?/?	S/L	S/S	L/L	L/L	L/L	S/S	L/L	L/L	S/S	S/L	S/S	S/S	L/L	S/S	L/L	S/L	S/L	S/S	L/L	S/L	S/L	S/L	L/L
289	S/L	S/L	L/L	S/S	S/L	?/?	L/L	L/L	S/S	L/L	S/S	L/L	S/L	S/L	S/L	S/S	S/S	L/L	S/S	S/S	?/?	L/L	S/L	S/L	S/L	S/S	S/L	S/S	S/S	?/?	L/L	S/L	S/L	L/L	S/L	S/L	?/?	S/L	S/L	S/L	S/L	S/L	S/L	S/L	?/?	S/S	S/L	S/L	S/L
290	S/S	L/L	S/L	S/S	S/L	S/L	S/S	S/S	L/L	S/S	L/L	L/L	S/L	S/L	S/L	S/L	S/S	S/L	S/S	S/S	S/S	S/S	S/S	L/L	S/L	S/L	S/S	?/?	L/L	L/L	L/L	S/L	L/L	S/S	?/?	L/L	S/S	S/S	S/L	S/L	S/L	S/L	L/L	S/S	?/?	S/L	S/S	S/L	S/L
291	S/L	S/L	L/L	?/?	S/L	S/L	S/S	S/S	L/L	L/L	S/S	L/L	L/L	S/S	S/L	L/L	L/L	S/L	L/L	S/S	L/L	S/S	S/L	L/L	S/L	L/L	S/L	?/?	S/S	L/L	L/L	S/L	S/L	S/L	S/L	S/L	S/S	S/S	L/L	L/L	S/L	S/L	S/L	S/L	L/L	S/L	S/S	S/L	S/S
292	S/L	S/L	S/S	S/S	S/L	L/L	L/L	L/L	S/L	S/S	S/S	L/L	S/S	S/L	S/L	S/L	S/S	S/L	S/S	S/S	S/L	L/L	L/L	L/L	L/L	S/S	S/S	S/S	S/L	?/?	?/?	S/S	L/L	L/L	S/L	S/L	S/S	S/L	?/?	S/S	S/L	S/L	S/L	?/?	L/L	S/S	S/L	S/L	L/L
293	S/L	S/S	?/?	?/?	S/L	S/L	S/L	S/L	S/L	L/L	S/L	S/L	S/S	S/L	S/L	S/L	L/L	L/L	S/S	S/L	S/S	L/L	S/L	S/L	S/L	S/L	S/L	S/L	S/L	L/L	S/S	S/L	L/L	S/L	S/L	S/L	S/S	S/L	S/S	S/L	L/L	S/L	S/L	S/L	L/L	S/L	?/?	S/L	L/L
294	S/L	S/L	S/S	L/L	S/L	?/?	S/S	S/S	L/L	S/S	S/S	L/L	L/L	S/S	S/L	S/L	?/?	S/S	L/L	S/L	S/S	S/S	S/S	L/L	S/L	S/S	S/L	S/L	S/S	?/?	?/?	L/L	S/S	S/S	?/?	S/S	S/S	L/L	S/L	S/L	S/L	S/L	S/L	S/L	S/L	S/L	L/L	S/L	S/L
295	S/L	S/L	?/?	?/?	S/S	S/L	L/L	L/L	S/L	L/L	L/L	L/L	L/L	S/L	S/S	L/L	L/L	S/L	S/S	S/L	S/L	S/S	S/L	S/L	S/S	S/L	S/L	S/S	S/S	L/L	S/S	S/L	L/L	S/L	S/S	S/L	?/?	S/L	S/L	S/L	S/L	S/L	S/L	L/L	L/L	S/L	S/S	S/L	S/L
296	S/L	?/?	?/?	S/S	L/L	S/L	S/S	S/S	L/L	L/L	L/L	L/L	S/L	S/L	S/L	L/L	S/L	S/L	L/L	S/L	?/?	S/S	S/L	S/L	S/S	S/L	S/L	S/S	?/?	L/L	L/L	S/L	L/L	S/L	S/L	S/L	S/L	S/L	L/L	S/L	L/L	L/L	S/S	L/L	L/L	L/L	L/L	S/L	S/L
297	S/L	S/S	S/S	S/S	S/L	L/L	L/L	L/L	S/S	L/L	S/S	L/L	S/L	S/L	S/L	S/L	S/L	S/S	S/S	S/L	S/S	?/?	S/L	S/L	L/L	?/?	L/L	?/?	L/L	L/L	L/L	S/S	S/L	S/S	?/?	L/L	L/L	S/L	S/S	S/S	S/L	S/L	S/L	S/S	?/?	S/L	?/?	S/L	L/L
298	S/L	S/S	L/L	S/S	S/L	L/L	S/S	S/S	L/L	S/L	S/L	L/L	S/L	S/L	S/L	L/L	S/L	S/S	S/S	S/L	?/?	S/L	S/L	S/L	L/L	?/?	S/S	?/?	S/S	L/L	S/S	L/L	L/L	S/S	?/?	L/L	L/L	S/L	S/L	S/L	S/L	L/L	S/S	?/?	S/L	L/L	S/L	S/L	S/L
299	S/L	S/L	S/L	S/L	S/L	S/S	S/S	S/L	S/L	S/L	S/S	S/S	S/S	S/L	S/L	S/L	?/?	L/L	S/S	S/S	S/S	S/L	S/L	L/L	S/S	S/S	S/L	L/L	S/L	S/S	S/S	S/L	L/L	S/S	S/L	S/L	S/S	S/L	?/?	S/S	S/L	S/L	S/L	?/?	?/?	S/S	S/L	S/L	L/L
300	S/L	L/L	L/L	S/S	S/L	S/S	L/L	?/?	L/L	S/L	S/S	L/L	?/?	L/L	S/L	S/L	?/?	S/L	S/S	S/S	S/L	L/L	L/L	S/L	L/L	?/?	S/L	S/S	S/S	L/L	?/?	S/L	L/L	S/L	S/L	S/L	S/S	S/L	S/L	S/L	L/L	S/S	L/L	?/?	L/L	S/L	S/L	S/L	L/L
301	L/L	S/S	L/L	S/S	S/L	?/?	S/L	S/L	S/S	L/L	S/L	S/S	L/L	S/L	S/S	S/L	S/S	L/L	S/L	S/L	?/?	?/?	S/L	S/L	S/S	S/S	S/L	S/L	S/S	?/?	L/L	S/L	L/L	S/L	S/L	S/L	?/?	L/L	S/L	S/L	S/L	S/S	S/L	S/S	L/L	S/L	S/L	S/L	S/S
302	S/L	S/S	L/L	?/?	S/L	L/L	L/L	L/L	S/S	L/L	S/S	L/L	S/S	S/L	S/S	S/L	L/L	S/L	S/S	S/L	S/S	L/L	S/L	S/L	S/L	L/L	S/L	?/?	S/L	L/L	L/L	L/L	L/L	L/L	S/L	S/L	S/S	S/L	S/L	S/L	S/L	S/L	S/S	S/S	L/L	S/L	L/L	S/L	L/L
303	S/L	S/L	L/L	S/S	S/L	S/L	L/L	L/L	S/L	L/L	S/L	L/L	L/L	S/L	S/L	S/L	S/L	S/L	S/S	S/L	S/L	S/L	S/S	S/L	L/L	S/S	S/L	S/S	?/?	?/?	?/?	S/L	S/S	L/L	S/L	S/L	S/S	S/L	S/L	S/L	L/L	S/L	S/L	S/L	L/L	S/S	S/L	L/L	S/L
304	S/L	S/L	L/L	S/S	S/L	S/L	L/L	S/S	S/L	L/L	S/S	L/L	S/S	S/L	S/L	S/L	L/L	S/L	S/S	S/L	S/S	?/?	S/L	?/?	S/L	S/S	S/L	S/S	L/L	S/L	L/L	S/L	L/L	S/L	S/L	S/L	S/S	S/L	S/S	S/L	S/L	S/L	S/L	S/S	S/L	S/L	S/L	S/L	L/L
305	S/S	S/S	S/S	S/S	L/L	S/S	S/S	?/?	S/L	L/L	L/L	S/S	S/L	S/S	S/S	S/S	S/L	S/L	S/S	L/L	S/S	S/S	S/S	L/L	S/S	S/S	L/L	?/?	S/L	L/L	L/L	S/L	L/L	S/S	?/?	L/L	S/L	S/S	S/S	S/S	L/L	L/L	S/S	L/L	S/S	L/L	S/S	S/S	L/L
306	S/L	S/S	?/?	?/?	S/L	S/L	L/L	L/L	S/L	L/L	S/L	L/L	S/S	S/L	S/L	S/L	L/L	S/L	S/S	S/L	S/S	L/L	S/L	L/L	S/L	S/S	S/L	S/S	S/S	L/L	S/L	S/L	S/L	L/L	S/L	S/L	S/S	S/L	S/L	S/L	S/L	S/L	S/L	S/L	L/L	S/L	S/L	S/L	S/S
307	L/L	S/S	L/L	?/?	S/L	S/S	S/S	S/S	?/?	S/S	S/L	S/S	?/?	S/S	?/?	S/S	L/L	?/?	S/S	L/L	S/L	S/L	S/L	S/L	?/?	S/S	S/L	?/?	S/S	L/L	L/L	S/S	L/L	S/L	S/S	S/L	S/S	S/L	L/L	S/S	L/L	S/S	S/L	S/S	L/L	S/S	?/?	L/L	S/S
308	S/L	S/S	S/L	S/S	S/S	S/L	L/L	L/L	S/S	L/L	S/L	L/L	L/L	S/L	S/L	L/L	L/L	S/L	S/S	S/L	?/?	L/L	S/L	S/L	S/L	?/?	S/L	S/S	?/?	L/L	S/S	S/S	L/L	S/L	S/L	S/S	?/?	S/L	S/L	S/L	L/L	L/L	S/S	L/L	L/L	L/L	S/S	S/L	S/S
309	S/L	S/S	L/L	S/S	L/L	S/S	?/?	?/?	S/L	S/L	S/L	L/L	S/S	S/L	S/L	S/L	S/L	S/L	S/S	S/L	L/L	L/L	?/?	L/L	L/L	S/L	S/S	S/S	L/L	L/L	S/S	S/L	L/L	S/L	S/L	S/L	S/S	S/L	S/L	S/L	S/S	L/L	S/S	?/?	L/L	S/L	S/L	S/L	S/L
310	L/L	?/?	?/?	S/L	S/L	S/L	L/L	L/L	S/L	L/L	S/L	L/L	S/S	S/L	L/L	S/L	L/L	S/L	S/S	S/L	S/L	S/S	S/L	L/L	L/L	S/S	S/L	S/S	S/L	L/L	L/L	S/L	L/L	L/L	S/L	S/L	?/?	S/S	S/L	S/L	S/L	S/L	S/L	S/S	L/L	S/L	S/L	S/L	S/L
311	S/L	?/?	?/?	S/S	L/L	?/?	S/L	S/S	S/L	L/L	S/L	S/S	?/?	L/L	S/L	S/L	?/?	S/L	S/S	L/L	S/S	S/S	S/L	S/L	S/L	S/S	?/?	S/S	S/L	L/L	L/L	S/S	L/L	S/S	?/?	S/S	S/S	S/L	S/L	S/S	L/L	S/L	L/L	S/S	L/L	S/S	S/S	S/L	S/L
312	L/L	S/S	S/L	L/L	S/L	S/L	S/L	L/L	S/L	S/L	S/L	L/L	?/?	S/L	S/S	S/L	S/L	S/L	S/S	S/L	S/L	S/L	S/L	S/L	S/S	S/S	S/L	S/S	L/L	L/L	S/L	S/L	L/L	S/L	S/S	S/L	S/S	S/L	S/L	S/S	S/L	S/L	S/L	S/S	L/L	S/L	S/S	S/L	S/S
313	S/L	S/S	?/?	S/S	S/L	S/S	S/L	S/L	S/L	?/?	S/S	S/L	L/L	S/S	S/L	S/L	?/?	?/?	S/S	S/L	S/S	L/L	S/L	L/L	S/S	S/S	S/L	S/L	S/S	L/L	?/?	S/S	L/L	S/L	S/L	S/L	S/S	S/L	S/L	S/L	S/L	S/L	S/L	S/S	L/L	S/S	L/L	S/L	S/L
314	S/L	S/S	S/L	S/S	S/L	S/L	L/L	L/L	S/L	L/L	S/L	L/L	S/L	S/L	S/L	S/L	S/L	S/L	S/S	S/L	S/L	L/L	S/L	S/L	S/L	S/L	S/L	S/S	S/S	L/L	S/S	S/L	S/L	S/L	S/L	S/L	S/S	S/L	S/L	S/L	S/L	S/L	S/L	S/L	S/L	S/L	S/L	S/L	S/L
315	S/L	S/L	S/L	S/S	S/L	?/?	L/L	L/L	S/S	S/L	S/S	L/L	S/L	S/L	S/L	S/L	?/?	S/L	S/S	S/L	S/L	L/L	S/S	S/L	S/L	S/L	S/L	S/S	S/S	L/L	S/S	S/L	L/L	L/L	S/L	S/L	S/S	S/L	S/L	S/L	L/L	S/L	S/L	S/L	L/L	S/L	S/S	S/L	S/L
316	S/L	?/?	S/S	S/S	S/L	S/L	L/L	L/L	S/L	S/L	S/L	L/L	S/L	S/L	S/L	S/L	S/L	S/L	S/S	S/L	S/L	L/L	L/L	S/L	S/L	S/L	L/L	S/S	S/S	L/L	S/L	L/L	S/S	L/L	S/S	S/L	S/S	S/L	S/S	S/L	L/L	S/L	S/L	S/L	L/L	S/S	S/L	S/L	S/S
317	S/L	S/S	L/L	S/S	S/L	S/S	S/S	S/S	L/L	S/S	S/L	L/L	S/S	L/L	S/L	S/L	L/L	?/?	S/S	S/S	?/?	?/?	L/L	?/?	S/L	?/?	S/L	S/S	S/S	S/S	S/S	S/S	L/L	S/L	S/L	S/L	L/L	S/L	L/L	S/S	L/L	L/L	S/L	?/?	?/?	S/L	L/L	S/L	?/?
318	S/L	L/L	?/?	?/?	S/L	S/S	L/L	L/L	S/L	L/L	S/S	L/L	S/S	S/L	S/L	S/L	L/L	S/L	S/S	S/S	S/S	L/L	S/L	L/L	S/L	S/S	S/L	S/S	?/?	?/?	S/L	S/S	L/L	S/S	?/?	?/?	S/S	S/L	L/L	S/S	L/L	S/L	S/L	S/L	?/?	S/L	?/?	?/?	S/L
319	S/L	S/L	S/L	S/S	S/L	S/L	L/L	L/L	S/L	S/S	S/S	L/L	S/S	S/L	S/L	S/L	?/?	?/?	S/L	L/L	S/S	L/L	S/L	S/L	L/L	S/S	S/L	S/S	S/S	L/L	?/?	S/L	L/L	S/L	S/S	S/L	S/S	S/L	S/L	S/L	S/L	S/L	S/L	S/L	L/L	S/L	S/L	S/L	S/L
320	S/L	S/L	S/S	S/S	S/L	S/L	L/L	?/?	S/L	S/S	S/S	L/L	S/L	S/L	S/L	S/L	?/?	S/S	S/S	S/L	?/?	?/?	S/L	L/L	L/L	S/L	S/L	S/S	S/S	S/L	S/L	S/L	S/L	S/L	S/S	S/S	S/S	S/L	L/L	S/S	S/L	S/L	S/L	S/S	L/L	S/L	S/S	S/L	S/L
321	S/L	S/L	L/L	S/S	S/L	S/L	L/L	L/L	S/L	S/S	S/L	L/L	S/S	S/L	S/L	S/L	S/L	S/S	S/S	S/L	S/L	S/S	L/L	L/L	L/L	S/S	S/L	S/S	?/?	?/?	L/L	S/L	L/L	S/S	?/?	L/L	?/?	S/L	S/S	?/?	S/L	S/L	S/L	S/S	L/L	S/L	?/?	S/L	S/L
322	L/L	S/S	?/?	S/S	S/L	S/L	S/L	S/L	S/L	S/L	S/L	L/L	S/L	S/L	S/L	S/S	?/?	L/L	S/L	S/L	S/L	S/S	S/L	S/L	S/L	S/S	S/L	S/S	?/?	L/L	?/?	S/L	L/L	S/L	S/L	S/L	S/S	L/L	S/L	S/L	S/L	S/L	S/L	S/S	S/L	S/L	S/L	S/L	S/S
323	S/L	S/L	L/L	S/S	S/S	L/L	L/L	L/L	S/L	L/L	S/S	L/L	S/S	S/L	S/L	S/L	L/L	S/L	S/S	S/S	L/L	L/L	S/L	L/L	S/S	S/S	S/L	?/?	S/L	L/L	S/L	S/L	L/L	S/L	S/L	S/L	S/S	S/L	S/L	L/L	S/S	L/L	S/S	?/?	?/?	S/S	S/L	S/L	?/?
324	S/L	S/S	S/L	S/L	S/L	S/L	S/L	S/L	S/L	S/L	S/L	S/S	S/L	S/L	S/L	S/S	S/S	S/L	S/S	S/L	S/L	S/L	S/L	L/L	S/L	S/L	S/L	S/S	S/L	L/L	L/L	S/L	L/L	S/L	S/S	S/L	S/S	S/L	S/L	S/L	S/L	S/L	S/L	S/L	L/L	S/L	S/L	S/L	S/L
325	L/L	S/S	L/L	?/?	S/L	S/S	L/L	L/L	S/S	L/L	S/L	L/L	S/L	S/L	S/L	S/L	L/L	S/L	S/L	S/L	S/S	?/?	S/L	S/L	S/L	S/L	S/L	S/S	S/S	L/L	?/?	S/L	L/L	L/L	L/L	S/S	S/S	S/L	S/L	S/L	S/L	S/L	S/L	S/S	S/L	S/L	S/L	S/S	S/S
326	S/S	L/L	L/L	S/S	S/L	S/L	L/L	L/L	S/L	L/L	S/L	L/L	L/L	L/L	S/L	S/S	S/L	S/L	S/S	S/L	L/L	L/L	S/L	L/L	L/L	L/L	S/L	S/S	S/S	L/L	S/S	S/L	L/L	S/S	?/?	L/L	?/?	S/L	L/L	S/L	S/S	S/L	S/L	S/L	L/L	S/S	S/S	S/L	S/L
327	S/L	S/S	S/L	S/S	S/L	S/L	L/L	L/L	S/L	L/L	S/L	L/L	S/L	S/L	S/L	S/L	S/S	S/S	S/S	S/L	S/S	S/S	?/?	S/L	S/S	S/S	S/L	S/S	S/S	L/L	L/L	S/S	S/L	S/L	S/L	S/L	S/S	S/L	S/L	S/L	S/S	S/L	S/L	S/L	L/L	S/L	L/L	S/L	S/L
328	L/L	S/S	L/L	S/S	S/S	S/L	L/L	L/L	S/L	S/L	S/L	S/L	L/L	S/L	S/L	S/L	L/L	S/L	S/S	S/L	S/S	S/S	S/S	S/S	L/L	S/L	S/L	S/S	L/L	?/?	S/L	S/L	L/L	S/S	L/L	L/L	L/L	S/L	S/S	S/L	S/L	S/L	S/L	S/S	L/L	S/L	S/S	S/L	S/L
329	S/L	S/S	S/L	S/S	S/S	S/L	L/L	L/L	S/L	S/L	S/L	L/L	S/L	S/L	S/L	S/L	S/L	S/L	S/S	S/S	S/S	L/L	S/L	S/L	S/L	S/S	S/L	S/S	S/S	L/L	S/L	S/L	L/L	L/L	S/S	S/L	S/S	S/L	S/L	S/L	S/L	S/L	S/L	S/L	S/S	S/L	S/L	S/L	L/L
330	L/L	S/S	S/S	S/S	S/L	S/L	?/?	S/S	L/L	L/L	?/?	L/L	L/L	S/L	S/L	L/L	S/L	S/L	L/L	S/L	?/?	?/?	S/S	?/?	S/S	S/S	S/L	?/?	S/S	?/?	S/L	S/L	L/L	S/L	L/L	S/L	S/S	S/L	L/L	S/S	S/L	S/L	S/L	S/L	L/L	L/L	L/L	S/S	S/L
331	S/L	?/?	S/S	L/L	S/L	?/?	S/L	S/L	S/L	L/L	S/S	S/L	S/S	S/L	S/L	S/S	?/?	S/S	S/S	S/L	S/S	S/L	S/L	L/L	S/L	S/S	S/L	L/L	S/L	L/L	L/L	S/L	S/L	S/S	?/?	S/L	S/S	S/L	S/L	S/S	S/L	S/S	L/L	S/L	L/L	S/L	S/S	S/L	S/S
332	S/L	S/L	S/L	S/S	S/L	S/L	L/L	L/L	S/L	L/L	S/S	L/L	S/S	L/L	S/L	S/L	L/L	S/S	S/L	S/L	L/L	?/?	S/L	S/S	L/L	L/L	S/L	S/S	?/?	L/L	S/L	L/L	L/L	?/?	S/L	S/L	S/S	S/L	L/L	S/S	S/L	S/L	S/L	S/S	S/S	S/L	S/L	S/S	S/L
333	S/L	S/L	L/L	?/?	S/L	S/L	?/?	?/?	S/L	?/?	S/L	L/L	S/S	L/L	S/L	S/S	L/L	S/S	S/S	S/S	S/L	S/S	S/L	S/S	L/L	?/?	S/S	S/S	L/L	S/S	S/S	S/L	L/L	S/S	?/?	L/L	L/L	S/L	L/L	S/S	S/L	S/S	L/L	L/L	L/L	S/S	S/S	L/L	S/L
334	S/S	S/S	L/L	S/S	S/L	S/L	L/L	L/L	S/L	L/L	S/L	L/L	S/L	S/L	S/L	L/L	S/L	S/L	L/L	S/L	?/?	L/L	S/L	S/L	S/L	?/?	S/L	?/?	?/?	L/L	S/L	S/L	L/L	S/L	?/?	L/L	L/L	S/L	L/L	S/L	S/L	L/L	S/S	L/L	L/L	L/L	S/L	S/L	S/L
335	S/L	S/L	L/L	S/S	S/L	S/L	L/L	L/L	S/L	L/L	S/L	L/L	S/L	S/L	S/L	S/L	L/L	S/S	S/S	S/L	S/L	S/S	S/L	S/L	S/L	S/S	S/L	?/?	S/S	L/L	S/L	S/L	L/L	L/L	S/S	S/L	S/S	S/L	S/L	S/L	L/L	S/L	S/L	S/L	L/L	S/L	S/L	S/L	S/S
336	S/L	S/L	L/L	S/S	L/L	S/S	S/S	S/S	L/L	L/L	S/L	L/L	S/S	S/L	S/L	L/L	L/L	S/L	L/L	S/S	S/L	L/L	S/L	S/L	S/L	L/L	S/L	S/S	?/?	?/?	S/L	S/L	L/L	S/L	S/S	S/L	S/L	S/L	S/L	L/L	S/L	L/L	S/S	?/?	L/L	S/L	S/L	S/L	L/L
337	S/L	S/L	S/S	L/L	S/L	S/S	S/L	S/L	S/L	L/L	S/S	S/S	L/L	S/L	S/L	S/L	L/L	S/S	S/S	L/L	S/S	S/S	S/S	S/L	?/?	S/L	L/L	S/S	S/S	L/L	S/L	S/S	S/S	S/S	S/L	S/L	S/S	S/L	L/L	S/S	S/L	S/S	L/L	S/S	L/L	S/L	S/S	S/L	S/S
338	S/L	L/L	L/L	S/S	S/L	S/L	L/L	L/L	S/L	L/L	S/L	L/L	S/L	S/L	?/?	L/L	L/L	S/L	S/S	L/L	?/?	L/L	S/L	L/L	?/?	S/S	S/L	S/S	S/L	L/L	S/L	S/L	S/L	S/L	S/L	S/S	S/S	S/L	S/L	S/L	S/L	L/L	S/S	L/L	S/S	S/L	S/L	S/L	S/L
339	L/L	S/S	?/?	S/S	S/L	?/?	L/L	L/L	S/L	L/L	S/L	L/L	S/S	S/L	S/S	L/L	L/L	S/L	S/S	S/S	S/S	?/?	S/L	L/L	S/S	S/S	S/L	S/S	?/?	?/?	S/S	S/S	S/S	S/L	S/L	S/L	S/S	S/L	L/L	S/S	S/L	S/L	S/L	S/L	S/S	S/L	S/S	S/S	S/S
340	S/L	S/L	L/L	S/S	S/L	S/L	S/S	S/S	L/L	L/L	S/L	L/L	S/S	L/L	S/L	S/L	L/L	S/L	S/S	S/L	?/?	S/S	S/L	S/L	L/L	?/?	S/L	S/S	?/?	L/L	S/L	S/L	L/L	S/L	S/S	S/L	S/L	S/L	S/S	S/L	S/L	S/L	S/L	S/S	L/L	S/L	L/L	L/L	S/L
341	S/S	?/?	?/?	?/?	S/S	S/L	S/S	S/L	S/L	S/S	S/S	S/S	S/L	S/L	S/L	S/L	?/?	S/L	S/S	S/S	S/S	L/L	S/S	S/L	S/L	S/S	S/L	L/L	S/S	S/S	S/L	S/L	S/L	S/S	?/?	S/L	S/S	S/L	?/?	?/?	S/L	S/L	L/L	S/S	S/S	S/S	S/L	S/L	S/S
342	S/L	S/L	S/L	S/S	S/L	S/L	?/?	?/?	S/L	S/L	S/S	L/L	S/S	S/L	S/L	S/L	S/L	S/L	S/S	S/L	?/?	S/S	S/S	S/L	L/L	S/L	S/L	S/S	S/S	L/L	L/L	S/L	S/L	S/L	S/L	S/S	S/S	S/S	S/L	S/L	S/L	S/L	S/L	S/L	L/L	S/L	L/L	S/L	L/L
343	S/L	S/L	?/?	?/?	L/L	?/?	?/?	?/?	S/S	?/?	L/L	L/L	L/L	S/L	L/L	S/L	L/L	S/S	S/S	S/L	L/L	L/L	S/L	L/L	L/L	S/S	S/L	S/S	S/S	L/L	S/L	S/L	S/L	?/?	S/L	S/L	S/S	S/S	L/L	S/S	L/L	S/S	S/L	?/?	L/L	S/L	S/L	S/L	S/L
344	S/L	S/L	?/?	L/L	S/L	S/L	S/L	S/L	S/L	L/L	S/S	S/S	L/L	S/L	S/S	S/L	S/S	S/S	S/S	S/L	S/S	L/L	S/S	L/L	S/L	S/S	L/L	S/S	?/?	L/L	L/L	S/L	S/S	S/L	L/L	S/L	S/S	S/L	L/L	S/S	S/L	S/L	L/L	S/L	L/L	S/L	?/?	S/L	S/S
345	S/L	S/L	S/L	S/L	S/L	?/?	S/L	S/L	S/L	S/S	S/S	L/L	S/L	S/L	L/L	S/L	?/?	?/?	S/S	S/L	S/S	S/S	S/S	L/L	?/?	S/L	S/L	S/S	S/S	L/L	S/L	S/S	L/L	L/L	S/S	S/L	S/S	S/L	S/L	S/S	S/L	S/S	S/L	S/S	?/?	S/L	S/S	S/L	S/L
346	L/L	S/S	?/?	?/?	S/S	S/L	S/L	S/L	S/L	?/?	S/L	S/S	L/L	S/L	S/S	S/L	L/L	S/L	S/S	S/L	S/S	L/L	S/S	L/L	S/L	S/S	S/L	S/L	S/S	L/L	L/L	S/L	L/L	S/L	L/L	S/S	S/S	L/L	S/L	S/L	L/L	S/L	L/L	S/L	L/L	S/L	S/L	S/L	S/L
347	S/S	L/L	S/S	S/S	S/L	S/S	S/L	S/L	L/L	S/S	S/L	S/S	S/L	S/L	S/L	S/L	?/?	?/?	S/S	S/S	?/?	S/L	S/L	S/L	S/S	?/?	S/L	?/?	S/S	S/L	S/L	S/L	L/L	S/L	L/L	S/L	S/S	S/L	L/L	S/S	S/L	S/L	S/L	S/S	L/L	S/L	S/L	L/L	S/S
348	S/S	L/L	?/?	?/?	S/L	S/L	S/L	L/L	S/S	S/L	S/L	S/S	S/L	S/L	S/S	L/L	S/L	S/L	S/S	S/L	S/S	S/L	S/L	L/L	S/L	S/S	S/S	S/S	S/S	S/L	S/L	S/L	L/L	S/L	S/L	S/L	S/S	S/L	S/S	S/L	S/L	S/S	L/L	S/S	L/L	S/L	S/S	S/L	S/L
349	S/L	S/L	S/L	S/S	S/L	S/L	S/S	S/S	?/?	L/L	S/L	L/L	S/S	S/L	L/L	S/L	?/?	S/S	L/L	?/?	?/?	L/L	S/L	?/?	L/L	S/S	S/L	S/S	L/L	L/L	S/S	S/S	L/L	S/L	S/S	S/L	S/S	S/L	L/L	S/S	S/L	S/L	S/L	S/S	S/L	L/L	S/L	S/L	S/S
350	S/L	S/S	L/L	S/S	S/S	S/L	L/L	L/L	S/L	L/L	S/L	L/L	S/L	S/L	S/L	S/L	S/L	S/L	S/S	S/S	S/L	?/?	S/L	S/S	S/L	S/S	S/L	?/?	S/S	L/L	S/L	S/L	L/L	L/L	S/L	S/L	S/S	S/L	S/S	L/L	S/S	S/L	S/L	S/S	L/L	S/L	S/S	S/L	S/L
351	S/L	S/L	S/L	S/S	S/S	S/L	L/L	L/L	S/L	L/L	S/S	L/L	S/S	S/L	S/L	L/L	L/L	S/S	S/S	S/S	S/L	L/L	?/?	S/L	?/?	S/S	S/L	S/S	S/S	L/L	?/?	S/S	S/S	S/L	S/S	S/S	S/S	S/L	S/L	S/L	S/S	S/L	S/L	L/L	?/?	S/L	S/L	S/L	S/L
352	S/S	L/L	S/L	S/S	S/L	L/L	S/L	S/L	S/L	S/S	S/S	L/L	S/L	S/L	S/L	S/L	S/S	?/?	S/S	S/L	S/S	L/L	S/S	L/L	L/L	?/?	S/S	S/S	S/S	L/L	?/?	S/S	L/L	S/S	L/L	S/S	S/S	S/L	?/?	S/S	S/L	S/L	S/L	S/L	L/L	S/S	S/S	S/L	S/S
353	S/L	S/S	S/L	S/S	S/L	L/L	L/L	L/L	S/S	S/L	S/S	S/L	L/L	S/L	S/L	S/L	S/L	S/L	S/S	S/S	S/S	S/S	S/S	L/L	S/L	?/?	S/L	S/S	S/S	L/L	L/L	S/L	L/L	S/S	L/L	L/L	L/L	S/L	S/L	S/L	S/L	S/L	S/L	L/L	L/L	S/L	S/L	S/L	S/L
354	L/L	S/S	S/S	S/S	S/L	L/L	?/?	?/?	S/S	S/S	S/L	L/L	S/S	S/L	S/L	L/L	?/?	?/?	S/S	S/S	S/S	S/S	L/L	S/S	S/L	S/L	L/L	?/?	?/?	S/L	L/L	S/L	L/L	S/L	?/?	S/L	S/S	S/L	L/L	S/S	S/L	S/S	S/L	S/L	L/L	S/S	S/L	S/L	L/L
355	S/L	S/L	?/?	?/?	S/L	?/?	S/S	S/L	S/L	S/S	S/S	S/S	S/S	S/L	S/S	S/L	S/S	L/L	S/S	S/S	S/S	L/L	S/L	L/L	S/S	?/?	S/S	L/L	S/S	L/L	?/?	S/S	L/L	S/L	S/S	S/L	?/?	S/L	L/L	?/?	L/L	S/S	L/L	S/L	?/?	S/L	S/L	S/S	S/S
356	S/L	S/L	L/L	S/S	S/L	S/L	L/L	L/L	S/L	S/S	S/L	L/L	L/L	S/S	S/L	L/L	S/L	S/L	S/S	S/S	S/L	S/S	S/L	?/?	S/S	L/L	S/L	S/S	S/S	?/?	S/L	S/S	L/L	L/L	S/L	S/L	S/S	S/L	S/S	S/L	S/L	S/L	S/L	S/L	L/L	S/L	L/L	S/L	S/L
357	S/L	S/L	S/L	S/S	L/L	S/L	?/?	L/L	S/L	?/?	S/L	L/L	L/L	S/S	S/L	S/L	S/S	S/S	S/S	S/L	S/S	?/?	S/L	L/L	S/S	S/S	S/L	S/S	?/?	L/L	?/?	S/S	L/L	L/L	S/L	S/S	S/S	S/L	S/S	S/L	L/L	S/L	S/L	S/L	S/L	S/S	S/S	S/L	S/L
358	S/L	S/L	S/L	S/L	S/L	S/S	S/L	S/L	S/L	L/L	S/L	S/S	L/L	S/S	S/L	S/L	L/L	S/L	S/S	S/L	S/L	S/L	S/L	L/L	S/L	S/L	S/L	S/S	?/?	S/S	S/L	S/S	L/L	S/L	L/L	S/L	S/S	S/L	S/L	S/L	L/L	S/S	L/L	S/S	L/L	S/S	S/S	S/L	S/L
359	S/L	S/L	S/S	S/S	S/L	S/S	L/L	L/L	S/L	L/L	S/L	L/L	S/S	S/L	S/L	S/L	S/L	S/S	S/S	S/S	S/S	S/S	S/L	L/L	S/L	S/S	S/L	S/S	S/S	L/L	L/L	S/L	L/L	L/L	S/L	S/S	?/?	S/L	S/L	S/S	S/L	S/L	S/L	S/L	L/L	S/L	S/S	S/L	S/L
360	S/L	S/L	S/L	S/S	S/L	?/?	L/L	L/L	S/S	L/L	S/L	L/L	S/L	S/L	S/L	L/L	S/L	S/L	L/L	S/L	L/L	L/L	S/L	L/L	S/S	S/L	S/L	S/S	?/?	L/L	L/L	S/L	L/L	S/L	?/?	S/L	S/S	S/L	S/L	S/L	S/L	L/L	S/S	L/L	L/L	S/L	S/S	S/S	?/?
361	S/L	S/S	S/L	S/S	S/L	L/L	S/S	S/S	L/L	L/L	S/L	L/L	S/S	S/L	S/L	S/L	S/L	S/L	L/L	S/S	S/S	L/L	?/?	S/L	S/L	S/S	S/L	S/S	S/S	L/L	S/L	S/L	L/L	S/L	S/L	S/L	S/L	L/L	S/S	S/L	L/L	L/L	S/S	?/?	L/L	L/L	L/L	S/L	S/L
362	S/L	S/S	S/S	S/S	S/L	S/L	L/L	L/L	S/L	S/L	S/L	L/L	L/L	S/L	S/L	S/L	S/S	S/S	S/S	S/L	L/L	S/S	S/L	L/L	S/L	S/S	S/L	S/S	S/S	?/?	S/L	S/S	L/L	S/L	S/L	S/L	S/S	S/L	L/L	S/S	S/L	L/L	S/S	?/?	L/L	S/S	S/L	S/L	S/L
363	L/L	S/S	S/S	S/S	S/L	L/L	L/L	?/?	S/L	S/L	S/S	L/L	L/L	S/S	S/L	L/L	S/L	S/S	S/S	S/L	S/L	L/L	S/L	S/S	?/?	S/L	S/L	S/S	S/S	S/S	S/L	S/L	S/L	S/L	S/S	S/L	S/S	S/L	S/L	S/L	L/L	S/L	S/L	S/L	L/L	S/L	S/L	S/L	S/L
364	S/L	S/L	S/L	S/S	S/L	S/S	S/L	L/L	S/L	S/L	L/L	L/L	S/S	S/L	S/S	S/L	S/S	S/L	S/S	S/L	S/S	S/L	S/S	?/?	S/S	S/S	S/S	L/L	S/L	L/L	S/L	S/S	L/L	S/L	S/S	S/S	S/S	S/L	S/S	S/S	S/L	S/L	S/L	S/S	S/L	S/L	?/?	S/L	S/S
365	S/L	L/L	L/L	S/S	L/L	L/L	L/L	L/L	S/L	L/L	S/S	L/L	S/L	S/L	S/L	S/L	L/L	S/L	S/S	S/L	?/?	S/S	S/S	S/L	S/L	S/S	S/L	?/?	L/L	?/?	S/S	S/L	L/L	L/L	S/L	S/L	S/S	S/L	S/S	L/L	S/L	S/L	S/L	S/S	L/L	S/L	S/L	L/L	L/L
366	S/L	L/L	S/L	S/S	S/L	S/L	L/L	L/L	S/S	S/L	S/L	L/L	S/S	S/L	S/L	S/L	S/L	S/L	S/S	S/L	S/S	S/S	S/L	S/L	S/L	L/L	S/L	?/?	S/S	L/L	S/L	S/L	L/L	S/S	?/?	L/L	?/?	S/L	S/S	S/L	L/L	S/L	S/L	S/L	L/L	S/S	S/S	S/L	S/L
367	S/L	S/L	L/L	?/?	S/S	S/S	?/?	?/?	S/S	L/L	S/S	L/L	S/L	S/L	S/S	S/L	S/S	S/S	S/S	S/L	S/L	?/?	S/L	L/L	L/L	S/S	S/L	?/?	?/?	?/?	L/L	S/L	L/L	S/L	S/L	S/L	S/S	L/L	L/L	L/L	S/L	S/L	S/L	S/S	L/L	S/L	S/L	S/L	S/L
368	S/L	S/L	S/L	S/S	S/S	S/S	L/L	L/L	S/L	S/L	S/S	L/L	?/?	S/S	S/L	L/L	S/L	S/S	S/S	S/L	S/S	?/?	S/L	S/L	?/?	L/L	S/L	S/S	S/S	?/?	S/L	S/S	S/L	S/L	S/L	S/L	S/S	S/L	S/L	S/L	S/L	S/L	S/L	S/L	?/?	S/L	S/L	S/L	S/L
369	L/L	S/S	S/S	S/L	S/L	S/S	S/L	S/L	S/L	S/S	S/L	S/S	S/S	S/L	S/L	S/L	L/L	?/?	S/L	S/L	S/L	S/L	S/S	L/L	S/L	S/S	S/L	?/?	S/S	?/?	L/L	S/L	L/L	S/L	S/S	S/L	S/S	S/L	S/L	S/S	S/L	S/L	S/L	S/S	L/L	S/L	S/L	S/L	L/L
370	S/L	S/L	L/L	S/S	S/L	S/L	L/L	L/L	S/L	L/L	S/L	L/L	S/L	S/L	S/L	S/L	L/L	S/S	S/S	S/L	S/S	S/S	S/L	L/L	S/L	S/L	S/L	S/S	S/S	L/L	S/L	S/L	L/L	S/L	L/L	S/L	S/S	S/L	S/L	S/L	S/L	S/L	S/L	S/L	L/L	S/S	S/L	S/L	S/S
371	S/L	S/L	?/?	?/?	S/L	S/L	L/L	L/L	S/L	L/L	S/L	L/L	S/S	S/L	S/L	S/L	S/L	S/L	S/S	S/L	S/S	S/L	S/L	S/L	S/L	S/S	S/L	?/?	S/S	S/L	S/L	S/L	L/L	L/L	S/L	S/L	S/S	S/L	L/L	S/S	S/L	S/L	S/L	S/S	L/L	S/S	L/L	S/L	S/L
372	L/L	S/S	L/L	S/S	S/L	S/L	?/?	L/L	S/L	L/L	S/L	L/L	S/L	S/L	S/L	S/L	S/L	S/L	S/S	S/L	L/L	S/S	S/S	S/S	S/L	S/L	S/L	?/?	S/S	L/L	S/L	S/S	L/L	S/L	S/S	S/L	S/S	S/L	S/L	S/L	S/S	L/L	S/S	L/L	L/L	S/L	?/?	S/L	S/L
373	S/L	S/L	?/?	L/L	S/L	S/L	L/L	L/L	S/S	S/L	S/S	L/L	L/L	S/L	S/L	L/L	L/L	S/L	S/S	S/L	L/L	S/S	S/L	S/L	?/?	S/L	S/L	S/S	S/S	L/L	L/L	S/L	L/L	S/L	S/S	S/L	S/S	S/L	S/L	S/L	L/L	L/L	S/S	L/L	S/L	S/L	L/L	S/L	S/L
374	S/L	S/S	L/L	S/S	S/L	S/L	S/L	S/L	S/L	S/L	S/L	L/L	S/L	S/L	L/L	S/L	?/?	L/L	S/S	S/L	S/S	L/L	S/L	S/L	S/L	S/L	S/L	S/S	S/L	L/L	S/S	S/L	L/L	S/L	S/S	S/L	S/S	S/L	S/S	S/L	L/L	S/L	S/L	S/S	S/S	S/L	S/S	S/L	S/S
375	L/L	S/S	L/L	S/S	S/L	L/L	L/L	L/L	S/L	L/L	S/L	L/L	S/L	S/L	L/L	S/L	L/L	S/L	S/S	S/L	?/?	?/?	L/L	S/L	?/?	?/?	S/L	S/S	L/L	L/L	L/L	S/S	L/L	L/L	S/S	S/L	S/S	S/S	L/L	S/S	L/L	S/L	S/L	S/S	L/L	S/L	S/L	S/L	L/L
376	S/L	S/L	L/L	S/S	S/L	?/?	L/L	L/L	S/S	L/L	S/S	L/L	S/L	S/L	S/L	S/S	S/S	L/L	S/S	S/S	?/?	L/L	S/L	S/L	S/L	S/S	S/L	S/S	S/S	?/?	L/L	S/L	S/L	L/L	S/L	S/L	?/?	S/L	S/L	S/L	S/L	S/L	S/L	S/L	?/?	S/S	S/L	S/L	S/L
377	S/S	L/L	S/L	S/S	S/L	S/L	S/S	S/S	L/L	S/S	L/L	L/L	S/L	S/L	S/L	S/L	S/S	S/L	S/S	S/S	S/S	S/S	S/S	L/L	S/L	S/L	S/S	?/?	L/L	L/L	L/L	S/L	L/L	S/S	?/?	L/L	S/S	S/S	S/L	S/L	S/L	S/L	L/L	S/S	?/?	S/L	S/S	S/L	S/L
378	S/L	S/L	L/L	?/?	S/L	S/L	S/S	S/S	L/L	L/L	S/S	L/L	L/L	S/S	S/L	L/L	L/L	S/L	L/L	S/S	L/L	S/S	S/L	L/L	S/L	L/L	S/L	?/?	S/S	L/L	L/L	S/L	S/L	S/L	S/L	S/L	S/S	S/S	L/L	L/L	S/L	S/L	S/L	S/L	L/L	S/L	S/S	S/L	S/S
379	S/L	S/L	S/S	S/S	S/L	L/L	L/L	L/L	S/L	S/S	S/S	L/L	S/S	S/L	S/L	S/L	S/S	S/L	S/S	S/S	S/L	L/L	L/L	L/L	L/L	S/S	S/S	S/S	S/L	?/?	?/?	S/S	L/L	L/L	S/L	S/L	S/S	S/L	?/?	S/S	S/L	S/L	S/L	?/?	L/L	S/S	S/L	S/L	L/L
380	S/L	S/S	?/?	?/?	S/L	S/L	S/L	S/L	S/L	L/L	S/L	S/L	S/S	S/L	S/L	S/L	L/L	L/L	S/S	S/L	S/S	L/L	S/L	S/L	S/L	S/L	S/L	S/L	S/L	L/L	S/S	S/L	L/L	S/L	S/L	S/L	S/S	S/L	S/S	S/L	L/L	S/L	S/L	S/L	L/L	S/L	?/?	S/L	L/L
381	S/L	S/L	S/S	L/L	S/L	?/?	S/S	S/S	L/L	S/S	S/S	L/L	L/L	S/S	S/L	S/L	?/?	S/S	L/L	S/L	S/S	S/S	S/S	L/L	S/L	S/S	S/L	S/L	S/S	?/?	?/?	L/L	S/S	S/S	?/?	S/S	S/S	L/L	S/L	S/L	S/L	S/L	S/L	S/L	S/L	S/L	L/L	S/L	S/L
382	S/L	S/L	?/?	?/?	S/S	S/L	L/L	L/L	S/L	L/L	L/L	L/L	L/L	S/L	S/S	L/L	L/L	S/L	S/S	S/L	S/L	S/S	S/L	S/L	S/S	S/L	S/L	S/S	S/S	L/L	S/S	S/L	L/L	S/L	S/S	S/L	?/?	S/L	S/L	S/L	S/L	S/L	S/L	L/L	L/L	S/L	S/S	S/L	S/L
383	S/L	?/?	?/?	S/S	L/L	S/L	S/S	S/S	L/L	L/L	L/L	L/L	S/L	S/L	S/L	L/L	S/L	S/L	L/L	S/L	?/?	S/S	S/L	S/L	S/S	S/L	S/L	S/S	?/?	L/L	L/L	S/L	L/L	S/L	S/L	S/L	S/L	S/L	L/L	S/L	L/L	L/L	S/S	L/L	L/L	L/L	L/L	S/L	S/L
384	S/L	S/S	S/S	S/S	S/L	L/L	L/L	L/L	S/S	L/L	S/S	L/L	S/L	S/L	S/L	S/L	S/L	S/S	S/S	S/L	S/S	?/?	S/L	S/L	L/L	?/?	L/L	?/?	L/L	L/L	L/L	S/S	S/L	S/S	?/?	L/L	L/L	S/L	S/S	S/S	S/L	S/L	S/L	S/S	?/?	S/L	?/?	S/L	L/L
385	S/L	S/S	L/L	S/S	S/L	L/L	S/S	S/S	L/L	S/L	S/L	L/L	S/L	S/L	S/L	L/L	S/L	S/S	S/S	S/L	?/?	S/L	S/L	S/L	L/L	?/?	S/S	?/?	S/S	L/L	S/S	L/L	L/L	S/S	?/?	L/L	L/L	S/L	S/L	S/L	S/L	L/L	S/S	?/?	S/L	L/L	S/L	S/L	S/L
386	S/L	S/L	S/L	S/L	S/L	S/S	S/S	S/L	S/L	S/L	S/S	S/S	S/S	S/L	S/L	S/L	?/?	L/L	S/S	S/S	S/S	S/L	S/L	L/L	S/S	S/S	S/L	L/L	S/L	S/S	S/S	S/L	L/L	S/S	S/L	S/L	S/S	S/L	?/?	S/S	S/L	S/L	S/L	?/?	?/?	S/S	S/L	S/L	L/L
387	S/L	L/L	L/L	S/S	S/L	S/S	L/L	?/?	L/L	S/L	S/S	L/L	?/?	L/L	S/L	S/L	?/?	S/L	S/S	S/S	S/L	L/L	L/L	S/L	L/L	?/?	S/L	S/S	S/S	L/L	?/?	S/L	L/L	S/L	S/L	S/L	S/S	S/L	S/L	S/L	L/L	S/S	L/L	?/?	L/L	S/L	S/L	S/L	L/L
388	L/L	S/S	L/L	S/S	S/L	?/?	S/L	S/L	S/S	L/L	S/L	S/S	L/L	S/L	S/S	S/L	S/S	L/L	S/L	S/L	?/?	?/?	S/L	S/L	S/S	S/S	S/L	S/L	S/S	?/?	L/L	S/L	L/L	S/L	S/L	S/L	?/?	L/L	S/L	S/L	S/L	S/S	S/L	S/S	L/L	S/L	S/L	S/L	S/S
389	S/L	S/S	L/L	?/?	S/L	L/L	L/L	L/L	S/S	L/L	S/S	L/L	S/S	S/L	S/S	S/L	L/L	S/L	S/S	S/L	S/S	L/L	S/L	S/L	S/L	L/L	S/L	?/?	S/L	L/L	L/L	L/L	L/L	L/L	S/L	S/L	S/S	S/L	S/L	S/L	S/L	S/L	S/S	S/S	L/L	S/L	L/L	S/L	L/L
390	S/L	S/L	L/L	S/S	S/L	S/L	L/L	L/L	S/L	L/L	S/L	L/L	L/L	S/L	S/L	S/L	S/L	S/L	S/S	S/L	S/L	S/L	S/S	S/L	L/L	S/S	S/L	S/S	?/?	?/?	?/?	S/L	S/S	L/L	S/L	S/L	S/S	S/L	S/L	S/L	L/L	S/L	S/L	S/L	L/L	S/S	S/L	L/L	S/L
391	S/L	S/L	L/L	S/S	S/L	S/L	L/L	S/S	S/L	L/L	S/S	L/L	S/S	S/L	S/L	S/L	L/L	S/L	S/S	S/L	S/S	?/?	S/L	?/?	S/L	S/S	S/L	S/S	L/L	S/L	L/L	S/L	L/L	S/L	S/L	S/L	S/S	S/L	S/S	S/L	S/L	S/L	S/L	S/S	S/L	S/L	S/L	S/L	L/L
392	S/S	S/S	S/S	S/S	L/L	S/S	S/S	?/?	S/L	L/L	L/L	S/S	S/L	S/S	S/S	S/S	S/L	S/L	S/S	L/L	S/S	S/S	S/S	L/L	S/S	S/S	L/L	?/?	S/L	L/L	L/L	S/L	L/L	S/S	?/?	L/L	S/L	S/S	S/S	S/S	L/L	L/L	S/S	L/L	S/S	L/L	S/S	S/S	L/L
393	S/L	S/S	?/?	?/?	S/L	S/L	L/L	L/L	S/L	L/L	S/L	L/L	S/S	S/L	S/L	S/L	L/L	S/L	S/S	S/L	S/S	L/L	S/L	L/L	S/L	S/S	S/L	S/S	S/S	L/L	S/L	S/L	S/L	L/L	S/L	S/L	S/S	S/L	S/L	S/L	S/L	S/L	S/L	S/L	L/L	S/L	S/L	S/L	S/S
394	L/L	S/S	L/L	?/?	S/L	S/S	S/S	S/S	?/?	S/S	S/L	S/S	?/?	S/S	?/?	S/S	L/L	?/?	S/S	L/L	S/L	S/L	S/L	S/L	?/?	S/S	S/L	?/?	S/S	L/L	L/L	S/S	L/L	S/L	S/S	S/L	S/S	S/L	L/L	S/S	L/L	S/S	S/L	S/S	L/L	S/S	?/?	L/L	S/S
395	S/L	S/S	S/L	S/S	S/S	S/L	L/L	L/L	S/S	L/L	S/L	L/L	L/L	S/L	S/L	L/L	L/L	S/L	S/S	S/L	?/?	L/L	S/L	S/L	S/L	?/?	S/L	S/S	?/?	L/L	S/S	S/S	L/L	S/L	S/L	S/S	?/?	S/L	S/L	S/L	L/L	L/L	S/S	L/L	L/L	L/L	S/S	S/L	S/S
396	S/L	S/S	L/L	S/S	L/L	S/S	?/?	?/?	S/L	S/L	S/L	L/L	S/S	S/L	S/L	S/L	S/L	S/L	S/S	S/L	L/L	L/L	?/?	L/L	L/L	S/L	S/S	S/S	L/L	L/L	S/S	S/L	L/L	S/L	S/L	S/L	S/S	S/L	S/L	S/L	S/S	L/L	S/S	?/?	L/L	S/L	S/L	S/L	S/L
397	L/L	?/?	?/?	S/L	S/L	S/L	L/L	L/L	S/L	L/L	S/L	L/L	S/S	S/L	L/L	S/L	L/L	S/L	S/S	S/L	S/L	S/S	S/L	L/L	L/L	S/S	S/L	S/S	S/L	L/L	L/L	S/L	L/L	L/L	S/L	S/L	?/?	S/S	S/L	S/L	S/L	S/L	S/L	S/S	L/L	S/L	S/L	S/L	S/L
398	S/L	?/?	?/?	S/S	L/L	?/?	S/L	S/S	S/L	L/L	S/L	S/S	?/?	L/L	S/L	S/L	?/?	S/L	S/S	L/L	S/S	S/S	S/L	S/L	S/L	S/S	?/?	S/S	S/L	L/L	L/L	S/S	L/L	S/S	?/?	S/S	S/S	S/L	S/L	S/S	L/L	S/L	L/L	S/S	L/L	S/S	S/S	S/L	S/L
399	L/L	S/S	S/L	L/L	S/L	S/L	S/L	L/L	S/L	S/L	S/L	L/L	?/?	S/L	S/S	S/L	S/L	S/L	S/S	S/L	S/L	S/L	S/L	S/L	S/S	S/S	S/L	S/S	L/L	L/L	S/L	S/L	L/L	S/L	S/S	S/L	S/S	S/L	S/L	S/S	S/L	S/L	S/L	S/S	L/L	S/L	S/S	S/L	S/S
400	S/L	S/S	?/?	S/S	S/L	S/S	S/L	S/L	S/L	?/?	S/S	S/L	L/L	S/S	S/L	S/L	?/?	?/?	S/S	S/L	S/S	L/L	S/L	L/L	S/S	S/S	S/L	S/L	S/S	L/L	?/?	S/S	L/L	S/L	S/L	S/L	S/S	S/L	S/L	S/L	S/L	S/L	S/L	S/S	L/L	S/S	L/L	S/L	S/L
401	S/L	S/S	S/L	S/S	S/L	S/L	L/L	L/L	S/L	L/L	S/L	L/L	S/L	S/L	S/L	S/L	S/L	S/L	S/S	S/L	S/L	L/L	S/L	S/L	S/L	S/L	S/L	S/S	S/S	L/L	S/S	S/L	S/L	S/L	S/L	S/L	S/S	S/L	S/L	S/L	S/L	S/L	S/L	S/L	S/L	S/L	S/L	S/L	S/L
402	S/L	S/L	S/L	S/S	S/L	?/?	L/L	L/L	S/S	S/L	S/S	L/L	S/L	S/L	S/L	S/L	?/?	S/L	S/S	S/L	S/L	L/L	S/S	S/L	S/L	S/L	S/L	S/S	S/S	L/L	S/S	S/L	L/L	L/L	S/L	S/L	S/S	S/L	S/L	S/L	L/L	S/L	S/L	S/L	L/L	S/L	S/S	S/L	S/L
403	S/L	?/?	S/S	S/S	S/L	S/L	L/L	L/L	S/L	S/L	S/L	L/L	S/L	S/L	S/L	S/L	S/L	S/L	S/S	S/L	S/L	L/L	L/L	S/L	S/L	S/L	L/L	S/S	S/S	L/L	S/L	L/L	S/S	L/L	S/S	S/L	S/S	S/L	S/S	S/L	L/L	S/L	S/L	S/L	L/L	S/S	S/L	S/L	S/S
404	S/L	S/S	L/L	S/S	S/L	S/S	S/S	S/S	L/L	S/S	S/L	L/L	S/S	L/L	S/L	S/L	L/L	?/?	S/S	S/S	?/?	?/?	L/L	?/?	S/L	?/?	S/L	S/S	S/S	S/S	S/S	S/S	L/L	S/L	S/L	S/L	L/L	S/L	L/L	S/S	L/L	L/L	S/L	?/?	?/?	S/L	L/L	S/L	?/?
405	S/L	L/L	?/?	?/?	S/L	S/S	L/L	L/L	S/L	L/L	S/S	L/L	S/S	S/L	S/L	S/L	L/L	S/L	S/S	S/S	S/S	L/L	S/L	L/L	S/L	S/S	S/L	S/S	?/?	?/?	S/L	S/S	L/L	S/S	?/?	?/?	S/S	S/L	L/L	S/S	L/L	S/L	S/L	S/L	?/?	S/L	?/?	?/?	S/L
406	S/L	S/L	S/L	S/S	S/L	S/L	L/L	L/L	S/L	S/S	S/S	L/L	S/S	S/L	S/L	S/L	?/?	?/?	S/L	L/L	S/S	L/L	S/L	S/L	L/L	S/S	S/L	S/S	S/S	L/L	?/?	S/L	L/L	S/L	S/S	S/L	S/S	S/L	S/L	S/L	S/L	S/L	S/L	S/L	L/L	S/L	S/L	S/L	S/L
407	S/L	S/L	S/S	S/S	S/L	S/L	L/L	?/?	S/L	S/S	S/S	L/L	S/L	S/L	S/L	S/L	?/?	S/S	S/S	S/L	?/?	?/?	S/L	L/L	L/L	S/L	S/L	S/S	S/S	S/L	S/L	S/L	S/L	S/L	S/S	S/S	S/S	S/L	L/L	S/S	S/L	S/L	S/L	S/S	L/L	S/L	S/S	S/L	S/L
408	S/L	S/L	L/L	S/S	S/L	S/L	L/L	L/L	S/L	S/S	S/L	L/L	S/S	S/L	S/L	S/L	S/L	S/S	S/S	S/L	S/L	S/S	L/L	L/L	L/L	S/S	S/L	S/S	?/?	?/?	L/L	S/L	L/L	S/S	?/?	L/L	?/?	S/L	S/S	?/?	S/L	S/L	S/L	S/S	L/L	S/L	?/?	S/L	S/L
409	L/L	S/S	?/?	S/S	S/L	S/L	S/L	S/L	S/L	S/L	S/L	L/L	S/L	S/L	S/L	S/S	?/?	L/L	S/L	S/L	S/L	S/S	S/L	S/L	S/L	S/S	S/L	S/S	?/?	L/L	?/?	S/L	L/L	S/L	S/L	S/L	S/S	L/L	S/L	S/L	S/L	S/L	S/L	S/S	S/L	S/L	S/L	S/L	S/S
410	S/L	S/L	L/L	S/S	S/S	L/L	L/L	L/L	S/L	L/L	S/S	L/L	S/S	S/L	S/L	S/L	L/L	S/L	S/S	S/S	L/L	L/L	S/L	L/L	S/S	S/S	S/L	?/?	S/L	L/L	S/L	S/L	L/L	S/L	S/L	S/L	S/S	S/L	S/L	L/L	S/S	L/L	S/S	?/?	?/?	S/S	S/L	S/L	?/?
411	S/L	S/S	S/L	S/L	S/L	S/L	S/L	S/L	S/L	S/L	S/L	S/S	S/L	S/L	S/L	S/S	S/S	S/L	S/S	S/L	S/L	S/L	S/L	L/L	S/L	S/L	S/L	S/S	S/L	L/L	L/L	S/L	L/L	S/L	S/S	S/L	S/S	S/L	S/L	S/L	S/L	S/L	S/L	S/L	L/L	S/L	S/L	S/L	S/L
412	L/L	S/S	L/L	?/?	S/L	S/S	L/L	L/L	S/S	L/L	S/L	L/L	S/L	S/L	S/L	S/L	L/L	S/L	S/L	S/L	S/S	?/?	S/L	S/L	S/L	S/L	S/L	S/S	S/S	L/L	?/?	S/L	L/L	L/L	L/L	S/S	S/S	S/L	S/L	S/L	S/L	S/L	S/L	S/S	S/L	S/L	S/L	S/S	S/S
413	S/S	L/L	L/L	S/S	S/L	S/L	L/L	L/L	S/L	L/L	S/L	L/L	L/L	L/L	S/L	S/S	S/L	S/L	S/S	S/L	L/L	L/L	S/L	L/L	L/L	L/L	S/L	S/S	S/S	L/L	S/S	S/L	L/L	S/S	?/?	L/L	?/?	S/L	L/L	S/L	S/S	S/L	S/L	S/L	L/L	S/S	S/S	S/L	S/L
414	S/L	S/S	S/L	S/S	S/L	S/L	L/L	L/L	S/L	L/L	S/L	L/L	S/L	S/L	S/L	S/L	S/S	S/S	S/S	S/L	S/S	S/S	?/?	S/L	S/S	S/S	S/L	S/S	S/S	L/L	L/L	S/S	S/L	S/L	S/L	S/L	S/S	S/L	S/L	S/L	S/S	S/L	S/L	S/L	L/L	S/L	L/L	S/L	S/L
415	L/L	S/S	L/L	S/S	S/S	S/L	L/L	L/L	S/L	S/L	S/L	S/L	L/L	S/L	S/L	S/L	L/L	S/L	S/S	S/L	S/S	S/S	S/S	S/S	L/L	S/L	S/L	S/S	L/L	?/?	S/L	S/L	L/L	S/S	L/L	L/L	L/L	S/L	S/S	S/L	S/L	S/L	S/L	S/S	L/L	S/L	S/S	S/L	S/L
416	S/L	S/S	S/L	S/S	S/S	S/L	L/L	L/L	S/L	S/L	S/L	L/L	S/L	S/L	S/L	S/L	S/L	S/L	S/S	S/S	S/S	L/L	S/L	S/L	S/L	S/S	S/L	S/S	S/S	L/L	S/L	S/L	L/L	L/L	S/S	S/L	S/S	S/L	S/L	S/L	S/L	S/L	S/L	S/L	S/S	S/L	S/L	S/L	L/L
417	L/L	S/S	S/S	S/S	S/L	S/L	?/?	S/S	L/L	L/L	?/?	L/L	L/L	S/L	S/L	L/L	S/L	S/L	L/L	S/L	?/?	?/?	S/S	?/?	S/S	S/S	S/L	?/?	S/S	?/?	S/L	S/L	L/L	S/L	L/L	S/L	S/S	S/L	L/L	S/S	S/L	S/L	S/L	S/L	L/L	L/L	L/L	S/S	S/L
418	S/L	?/?	S/S	L/L	S/L	?/?	S/L	S/L	S/L	L/L	S/S	S/L	S/S	S/L	S/L	S/S	?/?	S/S	S/S	S/L	S/S	S/L	S/L	L/L	S/L	S/S	S/L	L/L	S/L	L/L	L/L	S/L	S/L	S/S	?/?	S/L	S/S	S/L	S/L	S/S	S/L	S/S	L/L	S/L	L/L	S/L	S/S	S/L	S/S
419	S/L	S/L	S/L	S/S	S/L	S/L	L/L	L/L	S/L	L/L	S/S	L/L	S/S	L/L	S/L	S/L	L/L	S/S	S/L	S/L	L/L	?/?	S/L	S/S	L/L	L/L	S/L	S/S	?/?	L/L	S/L	L/L	L/L	?/?	S/L	S/L	S/S	S/L	L/L	S/S	S/L	S/L	S/L	S/S	S/S	S/L	S/L	S/S	S/L
420	S/L	S/L	L/L	?/?	S/L	S/L	?/?	?/?	S/L	?/?	S/L	L/L	S/S	L/L	S/L	S/S	L/L	S/S	S/S	S/S	S/L	S/S	S/L	S/S	L/L	?/?	S/S	S/S	L/L	S/S	S/S	S/L	L/L	S/S	?/?	L/L	L/L	S/L	L/L	S/S	S/L	S/S	L/L	L/L	L/L	S/S	S/S	L/L	S/L
421	S/S	S/S	L/L	S/S	S/L	S/L	L/L	L/L	S/L	L/L	S/L	L/L	S/L	S/L	S/L	L/L	S/L	S/L	L/L	S/L	?/?	L/L	S/L	S/L	S/L	?/?	S/L	?/?	?/?	L/L	S/L	S/L	L/L	S/L	?/?	L/L	L/L	S/L	L/L	S/L	S/L	L/L	S/S	L/L	L/L	L/L	S/L	S/L	S/L
422	S/L	S/L	L/L	S/S	S/L	S/L	L/L	L/L	S/L	L/L	S/L	L/L	S/L	S/L	S/L	S/L	L/L	S/S	S/S	S/L	S/L	S/S	S/L	S/L	S/L	S/S	S/L	?/?	S/S	L/L	S/L	S/L	L/L	L/L	S/S	S/L	S/S	S/L	S/L	S/L	L/L	S/L	S/L	S/L	L/L	S/L	S/L	S/L	S/S
423	S/L	S/L	L/L	S/S	L/L	S/S	S/S	S/S	L/L	L/L	S/L	L/L	S/S	S/L	S/L	L/L	L/L	S/L	L/L	S/S	S/L	L/L	S/L	S/L	S/L	L/L	S/L	S/S	?/?	?/?	S/L	S/L	L/L	S/L	S/S	S/L	S/L	S/L	S/L	L/L	S/L	L/L	S/S	?/?	L/L	S/L	S/L	S/L	L/L
424	S/L	S/L	S/S	L/L	S/L	S/S	S/L	S/L	S/L	L/L	S/S	S/S	L/L	S/L	S/L	S/L	L/L	S/S	S/S	L/L	S/S	S/S	S/S	S/L	?/?	S/L	L/L	S/S	S/S	L/L	S/L	S/S	S/S	S/S	S/L	S/L	S/S	S/L	L/L	S/S	S/L	S/S	L/L	S/S	L/L	S/L	S/S	S/L	S/S
425	S/L	L/L	L/L	S/S	S/L	S/L	L/L	L/L	S/L	L/L	S/L	L/L	S/L	S/L	?/?	L/L	L/L	S/L	S/S	L/L	?/?	L/L	S/L	L/L	?/?	S/S	S/L	S/S	S/L	L/L	S/L	S/L	S/L	S/L	S/L	S/S	S/S	S/L	S/L	S/L	S/L	L/L	S/S	L/L	S/S	S/L	S/L	S/L	S/L
426	L/L	S/S	?/?	S/S	S/L	?/?	L/L	L/L	S/L	L/L	S/L	L/L	S/S	S/L	S/S	L/L	L/L	S/L	S/S	S/S	S/S	?/?	S/L	L/L	S/S	S/S	S/L	S/S	?/?	?/?	S/S	S/S	S/S	S/L	S/L	S/L	S/S	S/L	L/L	S/S	S/L	S/L	S/L	S/L	S/S	S/L	S/S	S/S	S/S
427	S/L	S/L	L/L	S/S	S/L	S/L	S/S	S/S	L/L	L/L	S/L	L/L	S/S	L/L	S/L	S/L	L/L	S/L	S/S	S/L	?/?	S/S	S/L	S/L	L/L	?/?	S/L	S/S	?/?	L/L	S/L	S/L	L/L	S/L	S/S	S/L	S/L	S/L	S/S	S/L	S/L	S/L	S/L	S/S	L/L	S/L	L/L	L/L	S/L
428	S/S	?/?	?/?	?/?	S/S	S/L	S/S	S/L	S/L	S/S	S/S	S/S	S/L	S/L	S/L	S/L	?/?	S/L	S/S	S/S	S/S	L/L	S/S	S/L	S/L	S/S	S/L	L/L	S/S	S/S	S/L	S/L	S/L	S/S	?/?	S/L	S/S	S/L	?/?	?/?	S/L	S/L	L/L	S/S	S/S	S/S	S/L	S/L	S/S
429	S/L	S/L	S/L	S/S	S/L	S/L	?/?	?/?	S/L	S/L	S/S	L/L	S/S	S/L	S/L	S/L	S/L	S/L	S/S	S/L	?/?	S/S	S/S	S/L	L/L	S/L	S/L	S/S	S/S	L/L	L/L	S/L	S/L	S/L	S/L	S/S	S/S	S/S	S/L	S/L	S/L	S/L	S/L	S/L	L/L	S/L	L/L	S/L	L/L
430	S/L	S/L	?/?	?/?	L/L	?/?	?/?	?/?	S/S	?/?	L/L	L/L	L/L	S/L	L/L	S/L	L/L	S/S	S/S	S/L	L/L	L/L	S/L	L/L	L/L	S/S	S/L	S/S	S/S	L/L	S/L	S/L	S/L	?/?	S/L	S/L	S/S	S/S	L/L	S/S	L/L	S/S	S/L	?/?	L/L	S/L	S/L	S/L	S/L
431	S/L	S/L	?/?	L/L	S/L	S/L	S/L	S/L	S/L	L/L	S/S	S/S	L/L	S/L	S/S	S/L	S/S	S/S	S/S	S/L	S/S	L/L	S/S	L/L	S/L	S/S	L/L	S/S	?/?	L/L	L/L	S/L	S/S	S/L	L/L	S/L	S/S	S/L	L/L	S/S	S/L	S/L	L/L	S/L	L/L	S/L	?/?	S/L	S/S
432	S/L	S/L	S/L	S/L	S/L	?/?	S/L	S/L	S/L	S/S	S/S	L/L	S/L	S/L	L/L	S/L	?/?	?/?	S/S	S/L	S/S	S/S	S/S	L/L	?/?	S/L	S/L	S/S	S/S	L/L	S/L	S/S	L/L	L/L	S/S	S/L	S/S	S/L	S/L	S/S	S/L	S/S	S/L	S/S	?/?	S/L	S/S	S/L	S/L
433	L/L	S/S	?/?	?/?	S/S	S/L	S/L	S/L	S/L	?/?	S/L	S/S	L/L	S/L	S/S	S/L	L/L	S/L	S/S	S/L	S/S	L/L	S/S	L/L	S/L	S/S	S/L	S/L	S/S	L/L	L/L	S/L	L/L	S/L	L/L	S/S	S/S	L/L	S/L	S/L	L/L	S/L	L/L	S/L	L/L	S/L	S/L	S/L	S/L
434	S/S	L/L	S/S	S/S	S/L	S/S	S/L	S/L	L/L	S/S	S/L	S/S	S/L	S/L	S/L	S/L	?/?	?/?	S/S	S/S	?/?	S/L	S/L	S/L	S/S	?/?	S/L	?/?	S/S	S/L	S/L	S/L	L/L	S/L	L/L	S/L	S/S	S/L	L/L	S/S	S/L	S/L	S/L	S/S	L/L	S/L	S/L	L/L	S/S
435	S/S	L/L	?/?	?/?	S/L	S/L	S/L	L/L	S/S	S/L	S/L	S/S	S/L	S/L	S/S	L/L	S/L	S/L	S/S	S/L	S/S	S/L	S/L	L/L	S/L	S/S	S/S	S/S	S/S	S/L	S/L	S/L	L/L	S/L	S/L	S/L	S/S	S/L	S/S	S/L	S/L	S/S	L/L	S/S	L/L	S/L	S/S	S/L	S/L
[truncated: 693 more columns]

## Sheet: Data S8
Data S8 Detailed InDel heterozygosity calculated by Nei’s expected heterozygosity.
Marker	Sample Size	Nei*
Potri.001G001500_01	870	0.4968
Potri.001G001500_02	810	0.4561
Potri.001G001500_03	690	0.4764
Potri.001G001500_04	710	0.2214
Potri.001G001500_05	870	0.4994
Potri.001G015100_01	760	0.4969
Potri.001G055700_01	780	0.4309
Potri.001G055700_02	770	0.419
Potri.001G055700_03	850	0.4994
Potri.001G092200_01	820	0.4375
Potri.001G092200_02	860	0.4577
Potri.001G098800_01	870	0.3214
Potri.001G098800_02	820	0.494
Potri.001G098800_03	870	0.4994
Potri.001G199100_01	850	0.4975
Potri.001G199100_02	870	0.4934
Potri.001G200100_01	710	0.4679
Potri.001G200100_02	780	0.4815
Potri.001G200200_01	870	0.2378
Potri.001G201700_01	860	0.4805
Potri.001G206100_01	710	0.4222
Potri.001G207000_01	730	0.4985
Potri.001G222900_01	830	0.4895
Potri.001G222900_02	810	0.4403
Potri.001G222900_03	780	0.4993
Potri.001G226100_01	740	0.3881
Potri.001G226100_02	860	0.4994
Potri.001G226200_01	670	0.1988
Potri.001G227300_01	700	0.3603
Potri.001G240900_01	700	0.2241
Potri.001G266400_01	750	0.4872
Potri.001G268600_01	870	0.4762
Potri.001G304800_01	870	0.27
Potri.001G358500_01	850	0.4999
Potri.001G369100_01	710	0.4857
Potri.001G369100_02	860	0.4997
Potri.001G372400_01	770	0.2163
Potri.001G451100_01	870	0.4999
Potri.001G451100_02	830	0.4974
Potri.001G451100_03	840	0.4625
Potri.001G451100_04	870	0.4809
Potri.001G453600_01	870	0.4994
Potri.001G453600_02	870	0.4994
Potri.001G453600_03	760	0.4654
Potri.002G004100_01	760	0.2659
Potri.002G004100_02	870	0.4905
Potri.002G024700_01	790	0.4885
Potri.002G024700_02	860	0.4999
Potri.002G045000_01	840	0.4965
Potri.002G045000_02	770	0.4339
Potri.002G045000_03	860	0.4997
Potri.002G108000_01	840	0.4965
Potri.002G108000_02	870	0.4888
Potri.002G108000_03	870	0.4934
Potri.002G114200_01	740	0.4977
Potri.002G114200_02	830	0.4982
Potri.002G114200_03	830	0.4738
Potri.002G183600_01	660	0.2464
Potri.002G197000_01	870	0.4786
Potri.002G202300_01	710	0.3715
Potri.002G202300_02	850	0.4001
Potri.002G202300_03	870	0.3721
Potri.002G202300_04	660	0.3673
Potri.002G202300_05	700	0.4019
Potri.002G227300_01	770	0.3512
Potri.002G227300_02	810	0.422
Potri.002G227300_03	840	0.2363
Potri.002G256600_01	710	0.4475
Potri.003G056900_01	780	0.4993
Potri.003G056900_02	820	0.3982
Potri.003G058600_01	870	0.4997
Potri.003G058600_02	860	0.4997
Potri.003G097100_01	820	0.4036
Potri.003G097100_02	770	0.4946
Potri.003G097100_03	670	0.4639
Potri.003G097100_04	840	0.4965
Potri.003G099700_01	780	0.3935
Potri.003G099700_02	690	0.4983
Potri.003G099700_03	740	0.4597
Potri.003G099700_04	840	0.4819
Potri.003G124100_01	730	0.2364
Potri.003G139600_01	780	0.4901
Potri.003G139600_02	830	0.4649
Potri.003G142300_01	870	0.4997
Potri.003G142300_02	760	0.4581
Potri.003G151700_01	710	0.3333
Potri.003G151700_02	780	0.3993
Potri.003G159700_01	850	0.4916
Potri.003G159700_02	820	0.4999
Potri.003G159700_03	730	0.4504
Potri.003G175900_01	850	0.4695
Potri.003G175900_02	850	0.4989
Potri.003G175900_03	860	0.4827
Potri.003G175900_04	870	0.5
Potri.003G181400_01	870	0.4946
Potri.003G196700_01	750	0.1906
Potri.004G002900_01	790	0.3903
Potri.004G002900_02	870	0.4983
Potri.004G050200_01	800	0.4097
Potri.004G050200_02	680	0.4912
Potri.004G050200_03	860	0.5
Potri.004G050200_04	870	0.4976
Potri.004G050400_01	810	0.4988
Potri.004G050500_01	860	0.4918
Potri.004G050500_02	870	0.4976
Potri.004G051600_01	820	0.4759
Potri.004G059600_01	870	0.4999
Potri.004G078200_01	700	0.3024
Potri.004G078200_02	670	0.2941
Potri.004G078200_03	700	0.4996
Potri.004G078200_04	760	0.4501
Potri.004G081300_01	870	0.4905
Potri.004G102000_01	840	0.488
Potri.004G117100_01	870	0.4997
Potri.004G126800_01	730	0.4414
Potri.004G189000_01	860	0.4903
Potri.004G189000_02	820	0.2911
Potri.004G228800_01	840	0.3157
Potri.004G228800_02	720	0.3533
Potri.004G228800_03	860	0.5
Potri.004G230900_01	850	0.3056
Potri.004G230900_02	870	0.4934
Potri.004G230900_03	780	0.4105
Potri.004G230900_04	840	0.4795
Potri.005G027600_01	760	0.4688
Potri.005G028000_01	780	0.4105
Potri.005G028000_02	710	0.4777
Potri.005G053800_01	810	0.478
Potri.005G053800_02	770	0.4879
Potri.005G075900_01	850	0.4931
Potri.005G075900_02	840	0.4592
Potri.005G146900_01	860	0.4611
Potri.005G146900_02	870	0.4976
Potri.005G236700_01	780	0.355
Potri.005G236700_02	870	0.4905
Potri.005G236700_03	870	0.4736
Potri.005G248500_01	820	0.2668
Potri.005G248500_02	850	0.4997
Potri.005G248500_03	860	0.4983
Potri.006G004200_01	870	0.4482
Potri.006G004300_01	870	0.4994
Potri.006G024300_02	670	0.4247
Potri.006G024300_03	840	0.5
Potri.006G024300_04	680	0.4428
Potri.006G024300_05	870	0.3349
Potri.006G033300_01	860	0.4805
Potri.006G033300_02	870	0.4958
Potri.006G052600_01	810	0.4938
Potri.006G116900_01	700	0.4412
Potri.006G120000_01	800	0.3555
Potri.006G120000_02	660	0.3967
Potri.006G120000_03	850	0.4916
Potri.006G120000_04	830	0.4738
Potri.006G120000_05	850	0.4975
Potri.006G126800_01	770	0.2449
Potri.006G126800_02	730	0.3978
Potri.006G127500_01	860	0.3377
Potri.006G136700_01	730	0.2838
Potri.006G161400_01	670	0.4945
Potri.006G161400_02	800	0.4774
Potri.006G181900_01	870	0.4736
Potri.006G199100_01	790	0.3718
Potri.006G219700_01	800	0.495
Potri.006G219700_02	850	0.4989
Potri.006G219700_03	860	0.4967
Potri.006G219700_04	850	0.2165
Potri.006G251300_01	790	0.3519
Potri.006G251300_02	850	0.4983
Potri.006G251300_03	810	0.4524
Potri.006G251300_04	800	0.4905
Potri.006G251900_01	740	0.4909
Potri.006G252700_01	870	0.4831
Potri.006G252700_02	750	0.4968
Potri.006G252700_03	760	0.3088
Potri.006G252700_04	850	0.4457
Potri.006G254600_01	770	0.3512
Potri.006G254700_01	850	0.4883
Potri.006G254700_02	820	0.4964
Potri.006G255100_01	680	0.3893
Potri.006G255200_01	690	0.4915
Potri.006G255200_02	810	0.489
Potri.006G255200_03	810	0.422
Potri.006G255200_04	830	0.4954
Potri.006G255200_05	820	0.1954
Potri.006G255200_06	840	0.4997
Potri.006G257100_01	760	0.4986
Potri.006G257100_02	710	0.4901
Potri.006G260000_01	870	0.4709
Potri.006G262100_01	770	0.2449
Potri.006G262100_02	750	0.457
Potri.006G263500_01	860	0.4999
Potri.006G267300_01	870	0.4989
Potri.006G267300_02	870	0.5
Potri.006G267300_03	860	0.4976
Potri.006G268000_01	810	0.4314
Potri.006G270700_01	700	0.42
Potri.006G270700_02	770	0.4727
Potri.006G270700_03	790	0.2305
Potri.006G270700_04	860	0.4932
Potri.006G270700_05	760	0.3815
Potri.006G270700_06	870	0.4851
Potri.006G271800_01	750	0.485
Potri.006G272100_01	700	0.4019
Potri.006G272400_01	860	0.5
Potri.006G272400_02	870	0.4518
Potri.007G016400_01	870	0.4997
Potri.007G042300_01	870	0.4946
Potri.007G043800_01	830	0.4431
Potri.007G043800_02	710	0.2809
Potri.007G043800_03	750	0.4826
Potri.007G071200_01	810	0.3525
Potri.007G071200_02	820	0.4417
Potri.007G071200_03	760	0.4501
Potri.007G071200_04	720	0.2589
Potri.007G076500_01	870	0.2778
Potri.007G076500_02	850	0.4994
Potri.007G076500_03	870	0.4958
Potri.007G076500_04	850	0.4983
Potri.007G076500_05	830	0.3397
Potri.007G137400_01	860	0.4172
Potri.008G038200_01	830	0.3839
Potri.008G038200_02	790	0.4612
Potri.008G065400_01	780	0.497
Potri.008G077400_01	680	0.4688
Potri.008G077500_01	870	0.5
Potri.008G077800_01	870	0.4983
Potri.008G077800_02	820	0.4239
Potri.008G080100_01	870	0.4946
Potri.008G080100_02	870	0.4709
Potri.008G080800_01	850	0.4916
Potri.008G080800_02	850	0.4944
Potri.008G080800_03	870	0.4997
Potri.008G080800_04	860	0.3101
Potri.008G080800_05	860	0.4805
Potri.008G080800_06	870	0.5
Potri.008G080800_07	760	0.3324
Potri.008G081000_01	870	0.4997
Potri.008G082100_01	870	0.4946
Potri.008G082500_01	870	0.4518
Potri.008G083500_01	870	0.4946
Potri.008G084800_01	850	0.3893
Potri.008G085100_01	790	0.3154
Potri.008G085100_02	770	0.4992
Potri.008G085100_03	740	0.489
Potri.008G086400_01	830	0.4993
Potri.008G086500_01	830	0.4649
Potri.008G087500_01	770	0.3137
Potri.008G087500_02	840	0.4982
Potri.008G088300_01	860	0.4999
Potri.008G088500_01	790	0.4647
Potri.008G089900_01	850	0.4776
Potri.008G089900_02	870	0.4831
Potri.008G089900_03	870	0.4905
Potri.008G091500_01	870	0.4989
Potri.008G091600_01	760	0.3615
Potri.008G092700_01	820	0.3215
Potri.008G092700_02	830	0.471
Potri.008G092700_03	670	0.4889
Potri.008G094000_01	700	0.4999
Potri.008G094000_02	700	0.3448
Potri.008G094000_03	850	0.4823
Potri.008G094000_04	770	0.419
Potri.008G094000_05	870	0.4999
Potri.008G094000_06	840	0.2934
Potri.008G094000_07	660	0.4907
Potri.008G094100_01	870	0.4934
Potri.008G094300_01	830	0.439
Potri.008G094300_02	870	0.4999
Potri.008G094300_03	730	0.3716
Potri.008G094300_04	800	0.4999
Potri.008G094700_01	760	0.5
Potri.008G094700_02	810	0.3457
Potri.008G094700_03	780	0.3993
Potri.008G094700_04	870	0.4365
Potri.008G094700_05	870	0.4888
Potri.008G095000_01	870	0.4871
Potri.008G095000_02	820	0.4854
Potri.008G095000_03	850	0.4695
Potri.008G095000_04	730	0.4886
Potri.008G095400_01	770	0.4997
Potri.008G095400_02	780	0.2604
Potri.008G095400_03	850	0.4956
Potri.008G095400_04	760	0.4688
Potri.008G095500_01	850	0.4975
Potri.008G095500_02	830	0.4431
Potri.008G095500_03	690	0.4962
Potri.008G096400_01	780	0.2235
Potri.008G097200_01	730	0.3345
Potri.008G097200_02	790	0.4128
Potri.008G097200_03	800	0.4922
Potri.008G097200_04	860	0.3864
Potri.008G097600_01	790	0.4711
Potri.008G097600_02	860	0.4918
Potri.008G097600_03	830	0.4927
Potri.008G097600_04	680	0.4931
Potri.008G112200_01	850	0.4532
Potri.008G112600_01	870	0.4444
Potri.008G112700_01	710	0.4937
Potri.008G112700_02	750	0.3432
Potri.008G112800_01	860	0.4999
Potri.008G112800_02	710	0.4857
Potri.008G114200_01	800	0.455
Potri.008G114200_02	820	0.3688
Potri.008G114300_01	690	0.4117
Potri.008G114500_01	860	0.3029
Potri.008G114500_02	710	0.488
Potri.008G114500_03	800	0.393
Potri.008G114500_04	870	0.4809
Potri.008G114500_05	870	0.4976
Potri.008G114500_06	860	0.4781
Potri.008G114700_01	870	0.5
Potri.008G114900_01	860	0.4994
Potri.008G115300_01	680	0.3182
Potri.008G115300_02	830	0.4964
Potri.008G115300_03	740	0.489
Potri.008G116200_01	850	0.4634
Potri.008G116500_01	830	0.4431
Potri.008G116500_02	870	0.5
Potri.008G116500_03	850	0.4966
Potri.008G116500_04	670	0.3128
Potri.008G116500_05	760	0.4581
Potri.008G116600_01	670	0.4247
Potri.008G116700_01	870	0.4983
Potri.008G116800_01	770	0.3441
Potri.008G118300_01	860	0.3029
Potri.008G118600_01	770	0.3512
Potri.008G118600_02	870	0.4968
Potri.008G118600_03	710	0.4166
Potri.008G120100_01	840	0.4688
Potri.008G120100_02	810	0.4999
Potri.008G120400_01	830	0.4814
Potri.008G120400_02	840	0.4362
Potri.008G120400_03	690	0.1938
Potri.008G121000_01	870	0.4946
Potri.008G121000_02	870	0.4405
Potri.008G121700_01	860	0.4932
Potri.008G121900_01	830	0.4059
Potri.008G121900_02	870	0.4968
Potri.008G123300_01	810	0.3387
Potri.008G124300_01	850	0.2425
Potri.008G124400_01	760	0.4459
Potri.008G124400_02	760	0.4581
Potri.008G125000_01	840	0.488
Potri.008G125100_01	780	0.497
Potri.008G132700_01	820	0.491
Potri.008G136600_01	800	0.4249
Potri.008G136600_02	750	0.409
Potri.008G161100_01	790	0.482
Potri.008G161100_02	670	0.4639
Potri.008G161100_03	720	0.449
Potri.008G161100_04	870	0.4968
Potri.008G161100_05	790	0.4019
Potri.008G161200_01	810	0.3719
Potri.008G161200_02	850	0.4864
Potri.008G161200_03	800	0.4097
Potri.008G161200_04	740	0.4999
Potri.008G161200_05	870	0.3282
Potri.008G172400_01	750	0.4892
Potri.009G010800_01	850	0.4997
Potri.009G010800_02	870	0.4997
Potri.009G029200_01	870	0.4989
Potri.009G029200_02	870	0.492
Potri.009G060800_01	860	0.5
Potri.009G060800_02	850	0.4999
Potri.009G060800_03	830	0.5
Potri.009G063300_01	700	0.4898
Potri.009G063300_02	850	0.4053
Potri.009G063300_03	790	0.4999
Potri.009G095800_01	870	0.4983
Potri.009G095800_02	800	0.2462
Potri.009G095800_03	860	0.4867
Potri.009G123600_01	830	0.4895
Potri.009G123600_02	830	0.4988
Potri.009G123600_03	800	0.4472
Potri.009G132500_01	800	0.4847
Potri.010G098700_01	700	0.477
Potri.010G098700_02	870	0.4905
Potri.010G099000_01	870	0.5
Potri.010G099500_01	830	0.5
Potri.010G099700_01	860	0.4611
Potri.010G099700_02	760	0.493
Potri.010G100200_01	840	0.4999
Potri.010G100200_02	780	0.4527
Potri.010G100200_03	870	0.5
Potri.010G100200_04	870	0.4999
Potri.010G100200_05	760	0.4542
Potri.010G104400_01	870	0.4994
Potri.010G104400_02	680	0.352
Potri.010G104400_03	820	0.4285
Potri.010G111400_01	810	0.4938
Potri.010G111400_02	860	0.4957
Potri.010G111400_03	850	0.475
Potri.010G111400_04	860	0.4543
Potri.010G111400_05	820	0.4874
Potri.010G111400_06	780	0.405
Potri.010G111400_07	860	0.4967
Potri.010G119900_01	870	0.4096
Potri.010G224100_01	730	0.4954
Potri.010G224100_02	830	0.3397
Potri.010G230200_01	840	0.4717
Potri.011G059100_01	860	0.4611
Potri.011G059100_02	670	0.4782
Potri.011G059300_01	790	0.4903
Potri.011G059300_02	830	0.4997
Potri.011G069600_01	830	0.4858
Potri.011G069600_02	820	0.4999
Potri.011G069600_03	780	0.4933
Potri.011G069600_04	760	0.3006
Potri.011G069600_05	810	0.4403
Potri.011G069600_06	790	0.2019
Potri.011G148000_01	710	0.242
Potri.011G148000_02	860	0.473
Potri.011G148200_01	730	0.2058
Potri.011G150500_01	850	0.4956
Potri.012G006400_01	720	0.2778
Potri.012G006400_02	810	0.4631
Potri.012G006400_03	800	0.498
Potri.012G037300_01	740	0.2717
Potri.012G037900_01	850	0.4457
Potri.012G037900_02	820	0.4997
Potri.012G038300_01	860	0.4611
Potri.012G038300_02	670	0.3475
Potri.012G040600_01	850	0.4883
Potri.012G043900_01	750	0.4943
Potri.012G044300_01	870	0.4997
Potri.012G044600_01	790	0.4768
Potri.012G044600_02	750	0.4992
Potri.012G047700_01	800	0.4988
Potri.012G062200_01	740	0.4795
Potri.012G062200_02	820	0.4973
Potri.012G062200_03	860	0.4957
Potri.012G062200_04	820	0.2832
Potri.012G094800_01	670	0.2844
Potri.012G095000_01	840	0.4657
Potri.012G095000_02	840	0.4483
Potri.012G095000_03	860	0.4932
Potri.012G106100_01	850	0.3779
Potri.013G019800_01	810	0.4695
Potri.013G019800_02	680	0.4428
Potri.013G019800_03	760	0.483
Potri.013G025900_01	700	0.48
Potri.013G034100_01	840	0.5
Potri.013G034600_01	820	0.4874
Potri.013G034900_01	770	0.3441
Potri.013G034900_02	660	0.307
Potri.013G034900_03	830	0.2724
Potri.013G061200_01	840	0.488
Potri.013G061200_02	870	0.5
Potri.013G064200_01	750	0.3279
Potri.013G064700_01	790	0.3449
Potri.013G064700_02	840	0.3922
Potri.013G064700_03	870	0.4997
Potri.013G064800_01	870	0.3144
Potri.013G065500_01	660	0.4885
Potri.013G065700_01	810	0.4012
Potri.013G066000_01	840	0.4521
Potri.013G066000_02	860	0.4702
Potri.013G066100_01	870	0.4871
Potri.013G066400_01	870	0.5
Potri.013G066600_01	750	0.3972
Potri.013G066600_02	760	0.4168
Potri.013G066900_01	770	0.4946
Potri.013G066900_02	790	0.492
Potri.013G066900_03	850	0.475
Potri.013G067000_01	830	0.4582
Potri.013G067000_02	830	0.4837
Potri.013G067000_03	850	0.4823
Potri.013G067400_01	760	0.4778
Potri.013G067400_02	870	0.4999
Potri.013G067500_01	680	0.4844
Potri.013G067500_02	800	0.4922
Potri.013G067500_03	710	0.4642
Potri.013G067500_04	850	0.4053
Potri.013G067500_05	710	0.4806
Potri.013G067500_06	870	0.4191
Potri.013G068700_01	870	0.4999
Potri.013G068900_01	710	0.2619
Potri.013G069200_01	870	0.4096
Potri.013G069400_01	760	0.4321
Potri.013G069600_01	860	0.4805
Potri.013G069900_01	720	0.3818
Potri.013G069900_02	830	0.4111
Potri.013G070200_01	870	0.4444
Potri.013G070200_02	670	0.3475
Potri.013G070200_03	790	0.4499
Potri.013G070300_01	700	0.3955
Potri.013G070300_02	780	0.4987
Potri.013G070300_03	810	0.478
Potri.013G070900_01	870	0.4983
Potri.013G073500_01	870	0.4997
Potri.013G073500_02	720	0.4297
Potri.013G073500_03	700	0.4898
Potri.013G073500_04	850	0.4975
Potri.013G073600_01	820	0.4964
Potri.013G073600_02	810	0.4951
Potri.013G073600_03	780	0.4987
Potri.013G073600_04	850	0.4999
Potri.013G074700_01	770	0.5
Potri.013G078500_01	860	0.4918
Potri.013G078500_02	820	0.4999
Potri.013G081100_01	750	0.4986
Potri.013G082200_01	810	0.3591
Potri.013G082200_02	830	0.4006
Potri.013G082500_01	860	0.4945
Potri.013G082500_02	830	0.4509
Potri.013G082500_03	830	0.479
Potri.013G083700_01	860	0.4932
Potri.013G083700_02	850	0.4776
Potri.013G083700_03	850	0.4997
Potri.013G083800_01	830	0.4993
Potri.013G083800_02	870	0.4997
Potri.013G122000_01	780	0.405
Potri.013G154700_01	850	0.4983
Potri.014G013500_01	690	0.4962
Potri.014G015000_01	850	0.4457
Potri.014G015000_02	840	0.4444
Potri.014G015600_01	850	0.4997
Potri.014G015600_02	860	0.4918
Potri.014G015600_03	810	0.4631
Potri.014G015600_04	810	0.3719
Potri.014G015600_05	860	0.4867
Potri.014G016100_01	760	0.5
Potri.014G016100_02	800	0.4097
Potri.014G016100_03	820	0.4703
Potri.014G016100_04	820	0.4759
Potri.014G016100_05	840	0.4994
Potri.014G016100_06	870	0.4888
Potri.014G016300_01	870	0.4831
Potri.014G017600_01	870	0.4651
Potri.014G017600_02	850	0.4864
Potri.014G017600_03	870	0.4989
Potri.014G017700_01	750	0.2866
Potri.014G018200_01	860	0.4867
Potri.014G018200_02	730	0.3784
Potri.014G018200_03	810	0.4524
Potri.014G019000_01	860	0.4867
Potri.014G019000_02	870	0.2461
Potri.014G019200_01	840	0.4444
Potri.014G020100_01	870	0.4997
Potri.014G022100_01	870	0.4871
Potri.014G022400_01	860	0.2955
Potri.014G022500_01	870	0.4871
Potri.014G022700_01	870	0.3721
Potri.014G022700_02	710	0.4901
Potri.014G022700_03	710	0.3785
Potri.014G022900_01	810	0.2695
Potri.014G022900_02	700	0.2346
Potri.014G022900_03	870	0.3478
Potri.014G022900_04	860	0.4945
Potri.014G023000_01	770	0.443
Potri.014G025300_01	760	0.493
Potri.014G026800_01	870	0.4236
Potri.014G026800_02	840	0.477
Potri.014G030000_01	860	0.4431
Potri.014G030000_02	860	0.4903
Potri.014G106600_01	800	0.4747
Potri.014G106600_02	860	0.4642
Potri.014G106600_03	830	0.4999
Potri.014G106600_04	860	0.4903
Potri.014G118200_01	870	0.4871
Potri.014G118500_01	800	0.4993
Potri.014G118500_02	740	0.4006
Potri.014G119700_01	870	0.4976
Potri.014G119900_01	820	0.4089
Potri.014G120700_01	870	0.4976
Potri.014G120800_01	740	0.4926
Potri.014G121000_01	860	0.4918
Potri.014G121900_01	840	0.2449
Potri.014G121900_02	830	0.4059
Potri.014G121900_03	860	0.4756
Potri.014G121900_04	820	0.4854
Potri.014G121900_05	790	0.4647
Potri.014G121900_06	680	0.4912
Potri.014G121900_07	870	0.4096
Potri.014G121900_08	840	0.4444
Potri.014G123000_01	700	0.4705
Potri.014G123000_02	840	0.369
Potri.014G123100_01	660	0.307
Potri.014G123700_01	870	0.4994
Potri.014G123700_02	870	0.3995
Potri.014G135300_01	820	0.5
Potri.014G155300_01	870	0.4999
Potri.014G155300_02	760	0.4057
Potri.014G155300_03	800	0.4888
Potri.014G155300_04	870	0.4144
Potri.014G155300_05	870	0.4994
Potri.014G155300_06	870	0.4709
Potri.014G157600_01	740	0.3682
Potri.014G157600_02	870	0.4976
Potri.015G060100_01	870	0.4999
Potri.015G070000_01	820	0.4981
Potri.015G070000_02	840	0.4795
Potri.015G070000_03	870	0.4997
Potri.015G070200_01	860	0.4673
Potri.015G072200_01	820	0.4893
Potri.015G072500_01	780	0.3336
Potri.015G072600_01	740	0.3389
Potri.015G073800_01	720	0.4837
Potri.015G073800_02	720	0.3379
Potri.015G073800_03	840	0.4841
Potri.015G073800_04	840	0.4521
Potri.015G127900_01	860	0.4805
Potri.015G134600_01	870	0.4997
Potri.015G134600_02	870	0.468
Potri.015G134600_03	720	0.4073
Potri.016G013400_01	840	0.4082
Potri.016G013400_02	830	0.4837
Potri.016G013400_03	870	0.4365
Potri.016G013700_01	810	0.4993
Potri.016G015200_01	670	0.3392
Potri.016G015400_01	820	0.4988
Potri.016G015400_02	820	0.4497
Potri.016G015400_03	830	0.3397
Potri.016G015500_01	690	0.3856
Potri.016G015500_02	840	0.4274
Potri.016G016100_01	750	0.4943
Potri.016G017100_01	700	0.375
Potri.016G017500_01	860	0.4264
Potri.016G017500_02	820	0.4759
Potri.016G017500_03	710	0.4806
Potri.016G023300_01	870	0.4999
Potri.016G031100_01	820	0.4997
Potri.016G060000_01	870	0.4934
Potri.016G065900_01	870	0.4587
Potri.016G066000_01	850	0.4634
Potri.016G066000_02	870	0.4994
Potri.016G066300_01	660	0.4541
Potri.016G066300_02	720	0.4132
Potri.016G066400_01	800	0.443
Potri.016G066400_02	870	0.4709
Potri.016G066500_01	720	0.2491
Potri.016G067200_01	710	0.2619
Potri.016G067800_01	680	0.2509
Potri.016G068200_01	860	0.375
Potri.016G068200_02	800	0.3872
Potri.016G068200_03	870	0.4994
Potri.016G068300_01	870	0.4871
Potri.016G072700_01	860	0.4997
Potri.016G072700_02	840	0.4625
Potri.016G072700_03	800	0.4472
Potri.016G078300_01	840	0.4965
Potri.016G078300_02	830	0.4837
Potri.016G078300_03	850	0.4601
Potri.016G078300_04	780	0.3107
Potri.016G080500_01	720	0.2869
Potri.016G090300_01	730	0.4696
Potri.016G090300_02	810	0.4066
Potri.016G090300_03	720	0.4348
Potri.016G091100_01	840	0.3866
Potri.016G091100_02	730	0.3499
Potri.017G014400_01	860	0.4848
Potri.017G014400_02	870	0.4994
Potri.017G014400_03	790	0.423
Potri.017G014700_01	870	0.4958
Potri.017G033600_01	870	0.4958
Potri.017G085300_01	780	0.4602
Potri.017G085300_02	840	0.477
Potri.008G115400_01	830	0.4964
Potri.018G000700_01	700	0.382
Potri.018G000800_01	760	0.483
Potri.018G028000_01	660	0.4494
Potri.018G028000_02	780	0.4993
Potri.018G028000_03	760	0.2381
Potri.018G028000_04	710	0.452
Potri.018G028300_01	870	0.4994
Potri.018G029900_01	720	0.449
Potri.018G029900_02	810	0.4993
Potri.018G030000_01	840	0.4999
Potri.018G030000_02	860	0.4932
Potri.018G030000_03	860	0.4702
Potri.018G030100_01	870	0.3662
Potri.018G030700_01	860	0.288
Potri.018G030700_02	870	0.4518
Potri.018G030700_03	830	0.4649
Potri.018G030700_04	780	0.4815
Potri.018G030700_05	860	0.4989
Potri.018G063500_01	760	0.4581
Potri.018G063500_02	720	0.4348
Potri.018G063500_03	840	0.4819
Potri.018G063500_04	860	0.4999
Potri.018G070300_01	830	0.4988
Potri.018G079500_01	850	0.4864
Potri.018G079500_02	670	0.4188
Potri.018G079500_03	860	0.4989
Potri.018G079800_01	870	0.468
Potri.018G080900_01	800	0.4043
Potri.018G081300_01	860	0.4997
Potri.018G081300_02	860	0.4903
Potri.018G082200_01	840	0.4994
Potri.018G082200_02	770	0.4987
Potri.018G082200_03	770	0.4514
Potri.018G082600_01	840	0.4929
Potri.018G082600_02	810	0.4988
Potri.018G082800_01	800	0.4097
Potri.018G082800_02	870	0.4888
Potri.018G082800_03	740	0.4474
Potri.018G083500_01	850	0.48
Potri.018G083700_01	860	0.331
Potri.018G083700_02	850	0.4956
Potri.018G083700_03	830	0.4993
Potri.018G083700_04	870	0.4736
Potri.018G084500_01	830	0.378
Potri.018G084500_02	850	0.4999
Potri.018G084500_03	760	0.2088
Potri.018G085100_01	870	0.4999
Potri.018G087100_01	760	0.4618
Potri.018G087100_02	870	0.4786
Potri.018G087100_03	840	0.4841
Potri.018G087100_04	850	0.4567
Potri.018G087100_05	860	0.4957
Potri.018G087400_01	840	0.4943
Potri.018G087900_01	860	0.4957
Potri.018G088000_01	830	0.378
Potri.018G089800_01	860	0.4827
Potri.018G089800_02	870	0.4997
Potri.018G092300_01	850	0.4956
Potri.018G092900_01	680	0.3893
Potri.018G092900_02	860	0.4983
Potri.018G094200_01	870	0.4809
Potri.018G094200_02	850	0.3536
Potri.018G094300_01	810	0.3244
Potri.018G094900_01	840	0.4999
Potri.018G095200_01	870	0.4976
Potri.018G095200_02	800	0.2968
Potri.018G095700_01	860	0.4827
Potri.018G095700_02	730	0.3499
Potri.018G096200_01	860	0.4218
Potri.018G096200_02	870	0.3943
Potri.018G098000_01	870	0.4905
Potri.018G098000_02	840	0.4819
Potri.018G098900_01	850	0.475
Potri.018G100200_01	730	0.4729
Potri.018G145800_01	850	0.366
Potri.018G145800_02	870	0.4444
Potri.018G145800_03	870	0.4444
Potri.018G145800_04	860	0.4999
Potri.018G145800_05	840	0.4274
Potri.019G040800_01	830	0.4993
Potri.019G049700_01	810	0.1879
Potri.019G130700_01	830	0.4982
Potri.019G130700_02	760	0.4854
Potri.019G130700_03	770	0.4784
Average		0.4432
* Nei's (1973) expected heterozygosity.

## Sheet: Data S9
Data S9 Detailed information on the significant pairwise epistatic effects among the InDels for each trait in the P. tomentosa natural population with P < 1e-04
Trait	Chr1	Maker 1	Gene model 1	Location	Mutation		Chr2	Maker 2	Gene model 2	Location	Mutation		Type	Effect	P-value
					Ref allele	Alt alleles					Ref allele	Alt alleles
DBH	1	Potri.001G015100_01	Potri.001G015100	intron	A	ATT	8	Potri.008G114200_01	Potri.008G114200	intron	AAATAAAGAAGAGAGAGTTGAGAGAGGATGGACAACGGGAGC	A	AA	-2.65	1.18e-05
DBH	1	Potri.001G055700_01	Potri.001G055700	promoter	GATCC	G	12	Potri.012G047700_01	Potri.012G047700	intron	C	CTT	AA	3.57	3.09e-05
DBH	1	Potri.001G055700_03	Potri.001G055700	promoter	A	ATT	18	Potri.018G028000_02	Potri.018G028000	promoter	A	AAAG	DA	-1.64	4.66e-08
DBH	1	Potri.001G206100_01	Potri.001G206100	intron	A	ATAAG	18	Potri.018G079500_01	Potri.018G079500	3'UTR-downstream	T	TAG	DD	-1.36	7.15e-08
DBH	1	Potri.001G451100_02	Potri.001G451100	3'UTR	C	CTGATGAG	2	Potri.002G202300_03	Potri.002G202300	intron	C	CTT	AA	-8.37	7.45e-08
DBH	1	Potri.001G453600_01	Potri.001G453600	promoter	G	GCTT	6	Potri.006G255100_01	Potri.006G255100	intron	GATGA	G	DD	-1.65	1.13e-07
DBH	2	Potri.002G045000_01	Potri.002G045000	promoter	CATT	C	9	Potri.009G029200_01	Potri.009G029200	3'UTR-downstream	T	TGAA	AA	0.451	1.24e-07
DBH	2	Potri.002G197000_01	Potri.002G197000	promoter	G	GAGTATTCA	8	Potri.008G172400_01	Potri.008G172400	promoter	C	CTG	DD	1.64	1.67e-07
DBH	2	Potri.002G202300_03	Potri.002G202300	intron	C	CTT	8	Potri.008G161100_01	Potri.008G161100	3'UTR-downstream	C	CTA	DA	-0.155	1.96e-07
DBH	2	Potri.002G202300_03	Potri.002G202300	intron	C	CTT	13	Potri.013G154700_01	Potri.013G154700	intron	A	ACT	AA	2.74	2.65e-07
DBH	2	Potri.002G202300_03	Potri.002G202300	intron	C	CTT	14	Potri.014G121000_01	Potri.014G121000	promoter	T	TAA	AD	8.32	4.56e-07
DBH	2	Potri.002G227300_02	Potri.002G227300	intron	G	GTTAA	18	Potri.018G082800_01	Potri.018G082800	3'UTR-downstream	T	TTC	AA	0.494	4.57e-07
DBH	5	Potri.005G053800_01	Potri.005G053800	promoter	AAAAAT	A	14	Potri.014G016300_01	Potri.014G016300	5'UTR	T	TCC	AD	0.987	4.78e-07
DBH	6	Potri.006G004200_01	Potri.006G004200	promoter	G	GGCC	10	Potri.010G099500_01	Potri.010G099500	promoter	TCTTTTTTGTTGTTTTGTAA	T	AA	-9.31	4.85e-07
DBH	6	Potri.006G181900_01	Potri.006G181900	intron	GAA	G	6	Potri.006G255100_01	Potri.006G255100	intron	GATGA	G	DA	13.6	5.18e-07
DBH	6	Potri.006G199100_01	Potri.006G199100	intron	A	ATAT	8	Potri.008G115300_03	Potri.008G115300	3'UTR	A	AGG	AA	-2.76	5.28e-07
DBH	6	Potri.006G199100_01	Potri.006G199100	intron	A	ATAT	8	Potri.008G121000_02	Potri.008G121000	5'UTR	GTC	G	DD	-1.29	6.49e-07
DBH	6	Potri.006G199100_01	Potri.006G199100	intron	A	ATAT	15	Potri.015G134600_03	Potri.015G134600	3'UTR	T	TTGG	AD	-22.8	7.47e-07
DBH	6	Potri.006G251300_04	Potri.006G251300	promoter	G	GAT	12	Potri.012G062200_01	Potri.012G062200	3'UTR-downstream	ACTTTTTT	A	DD	27.8	7.89e-07
DBH	6	Potri.006G251300_04	Potri.006G251300	promoter	G	GAT	13	Potri.013G067500_06	Potri.013G067500	intron	GAAC	G	AA	1.07	8.76e-07
DBH	6	Potri.006G251900_01	Potri.006G251900	promoter	A	ACCC	8	Potri.008G161200_02	Potri.008G161200	promoter	A	AATTCAT	DA	1.11	9.23e-07
DBH	6	Potri.006G255100_01	Potri.006G255100	intron	GATGA	G	6	Potri.006G270700_05	Potri.006G270700	intron	G	GGA	AD	5.76	9.4e-07
[truncated: 986 more rows]
